# Supplementary material for: Large-scale genome-wide analyses of stuttering
Source: Nat Genet. 2025 Jul 28;57(8):1835–47. doi: 10.1038/s41588-025-02267-2 (PMC12339392; doi:10.1038/s41588-025-02267-2)
Supplement: Supplementary file 3 — Supplementary Tables 1–25. [file 41588_2025_2267_MOESM3_ESM.xlsx]

## Sheet: Supplementary Table 1
Supplementary Table 1. Demographic distribution for subjects used in genome-wide association studies.
Cases and controls determined through the survey question, “Have you ever had a stammer or stutter?” Cases represent individuals who answered “yes” to this question and controls represent individuals who answered “no”. Male stuttering prevalence in this dataset is 12.29% and female stuttering prevalence is 8.17%. Age is the current age at the time the genome-wide association analysis was conducte…
	Cases						Controls
Age		0-30	30-45	45-60	60+	Total	0-30	30-45	45-60	60+	Total
AFR	Male	406	817	655	602	2480	1228	3561	3435	3273	11497
	Female	854	936	725	493	3008	3477	6760	6403	5135	21775
EAS	Male	259	556	191	128	1134	896	2585	1452	1102	6035
	Female	510	446	176	73	1205	3542	4569	2405	1626	12142
EUR	Male	4571	10585	9408	13693	38257	20615	77226	86742	151439	336022
	Female	8402	10728	9813	11194	40137	48620	124027	142141	215146	529934
AMR	Male	1609	2416	1313	1008	6346	5223	14225	10589	8823	38860
	Female	2659	2344	1359	847	7209	12522	23697	17439	13320	66978
Total						99776					1023243
AFR = African genetic ancestry; EAS = East Asian genetic ancestry; EUR = European genetic ancestry; AMR = Latino/Admixed American genetic ancestry.

## Sheet: Supplementary Table 2
Supplementary Table 2. Within ancestry genetic correlations.
Note. EUR represents the genetic correlation between EUR male and EUR female GWAS; AFR represents the genetic correlation between AFR male and AFR female GWAS; EAS represents the genetic correlation between EAS male and EAS female GWAS, and AMR represents the genetic correlation between AMR male and AMR female GWAS. All genetic correlation analyses were performed using ancestry-specific LD maps v…
	rg	p-value	se
EUR	0.8952	< 10-50	0.0353
AFR	NA*	NA*	NA*
EAS	0.8376	0.2421	0.7161
AMR	NA*	NA*	NA*
*Heritability estimates are biased in the presence of admixture
AFR = African genetic ancestry; EAS = East Asian genetic ancestry; EUR = European genetic ancestry; AMR = Latino/Admixed American genetic ancestry.
rg = correlation coefficient; se = standard error

## Sheet: Supplementary Table 3
Supplemental Table 3. Concordance results.
Results from concordance analyses comparing summary statistics for each ancestry- and sex-specific stuttering GWAS with variant concordance presented as a fraction (1 indicating all tested overlapping variants had the same direction of effect). Binomial t-test (one-sided) values are indicated in parentheses below concordance values (See Methods). Concordance analyses included variants that were p…
	AFR female	AFR male	AMR female	AMR male	EAS female	EAS male	EUR female	EUR male
AFR female	1	0.594 (3.74 x 10-7)	0.377 (0.999)	0.491 (0.610)	0.535 (0.297)	0.500 (0.700)	0.554 (1.31 x 10-3)	0.567 (9.59 x 10-5)
AFR male	0.594 (3.74 x 10-7)	1	0.588 (4.40 x 10-6)	0.583 (1.11 x 10-6)	0.341 (9.99 x 10-1)	0.339 (0.999)	0.611 (2.04 x 10-14)	0.595 (1.43 x 10-9)
AMR female	0.377 (0.999)	0.588 (4.40 x 10-6)	1	0.599 (1.43 x 10-10)	0.711 (3.87 x 10-15)	0.736 (9.59 x 10-14)	0.797 (< 10-50)	0.636 (7.10 x 10-19)
AMR male	0.491 (0.610)	0.583 (1.11 x 10-6)	0.599 (1.43 x 10-10)	1	0.405 (0.999)	0.778 (1.96 x 10-33)	0.800 (< 10-50)	0.753 (< 10-50)
EAS female	0.535 (0.297)	0.341 (0.999)	0.711 (3.87 x 10-15)	0.405 (0.999)	1	0.651 (3.91 x 10-5)	0.507 (0.512)	0.689 (3.54 x 10-13)
EAS male	0.500 (0.700)	0.339 (0.999)	0.736 (9.59 x 10-14)	0.778 (1.96 x 10-33)	0.651 (3.91 x 10-5)	1	0.590 (5.12 x 10-7)	0.632 (2.47 x 10-11)
EUR female	0.554 0.001)	0.611 (2.04 x 10-14)	0.797 (< 10-50)	0.800 (< 10-50)	0.507 (0.512)	0.590 (5.12 x 10-7)	1	0.953 (p-value < 10-50)
EUR male	0.567 (9.59 x 10-5)	0.595 (1.43 x 10-9)	0.636 (7.10 x 10-19)	0.753 (< 10-50)	0.689 (3.54 x 10-13)	0.632 (2.47 x 10-11)	0.953 (p-value < 10-50)	1
EUR male = European male GWAS; EUR female = European female GWAS; AFR male = African male GWAS; AFR female = African female GWAS; AMR male = Latino/Admixed American male GWAS; AMR male = Latino/Admixed American female GWAS; EAS male = East Asian male GWAS; EAS female = East Asian female GWAS. All ancestries represent genetic ancestry.

## Sheet: Supplementary Table 4
Supplementary Table 4. Replication of GWAS results within studies.
All p-value columns in red represent loci which have surpassed Bonferroni replication of 1.92 x 10-4 (0.05/(24 loci within the primary analysis x 7 look ups in the other ancestry- and sex-specific GWAS) + (28 loci in the sex-combined, ancestry-specific meta-analyses x 3 look ups in the other sex-combined, ancestry-specific meta-analyses) + (8 loci from the ancestry-combined, sex-specific meta-ana…
A) Replication of sentinel loci within primary analyses (ancestry- and sex-specific analyses)
Note. Effect direction indicated for each GWAS included in the ancestry- and sex-combined meta-analysis = AFR male, EAS male, EUR male, AMR male, AFR female, EAS female, EUR female, AMR female.
Discovery			Ancestry- and sex-combined meta-analysis				EUR male					EUR female					AFR male					AFR female					AMR male					AMR female					EAS male					EAS female
Discovery	rsid	Supplemental Figure	P-value	p-value ancestral heterogeneity	p-value residual heterogeneity	Direction	Effect Allele Frequency	Neff	Beta	SE	p-value	Effect Allele Frequency	Neff	Beta	SE	p-value	Effect Allele Frequency	Neff	Beta	SE	p-value	Effect Allele Frequency	Neff	Beta	SE	p-value	Effect Allele Frequency	Neff	Beta	SE	p-value	Effect Allele Frequency	Neff	Beta	SE	p-value	Effect Allele Frequency	Neff	Beta	SE	p-value	Effect Allele Frequency	Neff	Beta	SE	p-value
EUR male	rs35609938	1	2.03113e-10	0.523225	0.0121848	---?++-?	0.501221	18650.9	-0.0534073	0.00776003	5.83561e-12	0.500233	19567.6	-0.0245243	0.00744706	0.000990092	0.801306	754.871	-0.0864676	0.0429261	0.0448394	0.798589	924.96	0.00126069	0.0380458	0.973558	NA	NA	NA	NA	NA	NA	NA	NA	NA	NA	0.54629	531.222	-0.077207	0.0474352	0.103703	0.546601	564.417	0.0119422	0.0443143	0.787525
EUR male	rs1040225	2	4.0018e-09	0.125206	0.0275533	+++-+-++	0.597818	18220	0.052922	0.00788788	1.82226e-11	0.598351	19107	0.0242288	0.00755433	0.00132939	0.722331	966.579	0.0135086	0.0357182	0.705098	0.721865	1173.58	0.000915714	0.031584	0.976866	0.602857	2994.57	-0.0118612	0.0198802	0.550862	0.597888	3415.98	0.0243903	0.018143	0.178551	0.666902	485.836	0.0787091	0.0501236	0.115172	0.656924	523.763	-0.0322824	0.0464289	0.487395
EUR male	rs34394051	3	1.08849e-13	0.923371	0.14024	++++++++	0.156555	10050.5	0.0632385	0.0104072	1.50854e-09	0.156592	10546.4	0.0421852	0.0100584	2.94663e-05	0.186824	737.643	0.109068	0.0399051	0.00661548	0.186862	894.831	0.0131734	0.0359336	0.714181	0.13295	1447.83	0.0691748	0.0284147	0.0154779	0.135167	1667.87	0.062263	0.0256149	0.0156528	0.290344	460.523	0.1116	0.0505097	0.0277908	0.290529	489.541	0.0204582	0.0475106	0.667099
EUR male	rs545889942	4	NA	NA	NA	+?+?-?+?	0.444563	17449.3	0.0470662	0.00804857	5.07167e-09	0.443405	18297.2	0.00993507	0.00772197	0.198298	0.386571	1121.94	0.0129215	0.0333558	0.698556	0.38672	1361	-0.0111738	0.0295714	0.705452	NA	NA	NA	NA	NA	NA	NA	NA	NA	NA	NA	NA	NA	NA	NA	NA	NA	NA	NA	NA
EUR male	rs72664949	5	NA	NA	NA	??++??++	0.2454	12898.3	0.0540239	0.00931445	7.41821e-09	0.246005	13554.6	0.00973725	0.00899531	0.27935	NA	NA	NA	NA	NA	NA	NA	NA	NA	NA	0.190161	1729.06	0.0616917	0.0267787	0.0217514	0.18803	1947.3	0.00581603	0.0247868	0.814564	NA	NA	NA	NA	NA	NA	NA	NA	NA	NA
EUR male	rs10850379	6	9.02862e-08	0.0592259	0.0744822	--++--+-	0.444515	18734.4	0.043605	0.00773658	1.76643e-08	0.44353	19646.3	0.0224749	0.00743788	0.00252172	0.390684	1161.81	-0.0213268	0.0325004	0.511481	0.39044	1408.85	-0.0175368	0.0287371	0.541504	0.396613	3003.56	0.0576796	0.0199613	0.00389768	0.395092	3407.5	-0.00211535	0.0183843	0.90839	0.210244	371.491	-0.01653	0.0571043	0.771986	0.215298	401.652	-0.0340531	0.0534634	0.523137
EUR male	rs62337988	7	NA	NA	NA	??++??++	0.317313	15563.3	0.0470777	0.0083765	2.03849e-08	0.315912	16289.4	0.0283647	0.00811098	0.000478829	NA	NA	NA	NA	NA	NA	NA	NA	NA	NA	0.285564	2389.38	0.0325851	0.022176	0.142314	0.281256	2689.49	0.019621	0.0203793	0.336154	NA	NA	NA	NA	NA	NA	NA	NA	NA	NA
EUR male	rs11353659	8	5.58025e-08	0.0657857	0.643959	-+---+--	0.637444	16562.3	-0.0456846	0.0081899	2.55657e-08	0.637419	17376.7	-0.0273848	0.00789657	0.000531618	0.459193	1098.18	-0.0279825	0.0335364	0.403953	0.461898	1333.13	-0.0225492	0.0295126	0.444741	0.567797	2856.36	-0.00384219	0.0204861	0.851238	0.569643	3241.45	-0.0105064	0.0187289	0.574889	0.398096	480.376	0.0312504	0.0505334	0.53652	0.392203	507.819	0.0350085	0.0467831	0.454634
EUR male	rs58120907	9	5.00478e-06	0.0471692	0.113291	---+-+--	0.666096	16605.1	-0.0445797	0.00815296	4.8094e-08	0.667411	17386.8	-0.0162641	0.00787945	0.0391499	0.715153	926.202	-0.0220916	0.0364815	0.545165	0.714594	1124.72	-0.0686616	0.0315762	0.0301942	0.620972	2865.95	0.0127085	0.020411	0.533393	0.622994	3248.87	-0.00241581	0.0187216	0.897334	0.539946	526.389	-0.00445696	0.0476645	0.925503	0.547067	557.952	0.0365717	0.0446524	0.412556
EUR male	rs558002155	10	NA	NA	NA	??+???-?	0.999238	34.936	1.25446	0.264909	4.99288e-08	0.9992	38.4457	-0.0730856	0.160083	0.650541	NA	NA	NA	NA	NA	NA	NA	NA	NA	NA	NA	NA	NA	NA	NA	NA	NA	NA	NA	NA	NA	NA	NA	NA	NA	NA	NA	NA	NA	NA
																	0.0247293
EUR female	rs13107325	11	1.9082e-17	0.00206665	0.161956	-?++-?++	0.0839391	5481.23	0.068934	0.0139239	8.83193e-07	0.0813362	5588.09	0.110723	0.0134318	3.81269e-16	0.652283	105.633	-0.10392	0.11414	0.357592	0.0260565	134.815	-0.165512	0.100014	0.091594	0.062158	672.906	0.0243904	0.0415301	0.557939	0.0617154	759.331	0.144841	0.0367571	0.00010387	NA	NA	NA	NA	NA	NA	NA	NA	NA	NA
EUR female	rs572319557	12	1.21985e-05	0.69452	0.000230289	++++-+++	0.544283	18294.9	0.00696636	0.00786096	0.375473	0.551137	19143.3	0.0476834	0.00757322	2.95171e-10	0.308304	1042.16	0.112515	0.034952	0.00122753	0.646848	1273.1	-0.020382	0.0304935	0.504155	0.494149	2866.86	0.00214738	0.0205701	0.916858	0.498411	3257.14	0.0202739	0.0186962	0.278177	0.385904	462.1	0.0379434	0.0514071	0.460835	0.384964	490.586	0.0170033	0.0477231	0.721752
EUR female	rs3801279	13	2.07434e-06	0.93376	0.0137911	-+------	0.524749	18718.1	-0.0126619	0.00771691	0.100867	0.519811	19655.3	-0.044053	0.00742748	3.02711e-09	NA	1034.18	-0.0298032	0.0354603	0.400091	0.313471	1265.85	-0.0215505	0.0308905	0.48498	0.471267	3075.87	-0.0177407	0.0195787	0.364811	0.462979	3486.52	-0.0350756	0.0180199	0.0515133	0.140575	264.491	0.0970631	0.0663007	0.14577	0.14082	281.461	-0.0864592	0.0629399	0.166145
EUR female	15:29934686	14	NA	NA	NA	??-???-?	0.000702569	30.6142	-0.148676	0.201017	0.45196	0.000736919	33.6878	-1.4568	0.304666	7.53129e-09	0.113748	NA	NA	NA	NA	NA	NA	NA	NA	NA	NA	NA	NA	NA	NA	NA	NA	NA	NA	NA	NA	NA	NA	NA	NA	NA	NA	NA	NA	NA
EUR female	rs535503154	15	8.38071e-06	0.780809	0.104564	--------	0.271197	14597.1	-0.0139223	0.0088036	0.113484	0.270827	15301.3	-0.0471956	0.00852211	2.7757e-08	0.330484	457.737	-0.0191111	0.0535546	0.720808	0.115314	561.84	-0.00538345	0.0468245	0.908426	0.246261	2232.89	-0.042456	0.0232779	0.0674815	0.247753	2546.86	-0.0216526	0.0212315	0.30714	0.0441769	75.9787	-0.164475	0.135149	0.216048	0.042799	78.3303	-0.0665217	0.125502	0.593287
EUR female	rs968163	16	0.000784681	0.354699	0.000238073	++-+----	0.259922	14368	-0.00714833	0.00881964	0.417445	0.258498	15020.3	-0.0470334	0.00858048	3.81467e-08	NA	1025.07	0.00512842	0.034303	0.881177	0.33099	1244.27	-0.00876631	0.0303192	0.772402	0.235342	2193.33	0.0511061	0.0231015	0.0273958	0.232731	2472.37	-0.049926	0.0216465	0.0206409	0.21848	359.537	0.0318534	0.0569981	0.576977	0.218492	382.063	-0.0743184	0.0546225	0.171253
EUR female	rs529593131	17	NA	NA	NA	??+???-?	0.000290016	12.1144	0.267607	0.287415	0.365058	0.000281359	12.3304	-3.13785	0.839906	3.84247e-08	NA	NA	NA	NA	NA	NA	NA	NA	NA	NA	NA	NA	NA	NA	NA	NA	NA	NA	NA	NA	NA	NA	NA	NA	NA	NA	NA	NA	NA	NA
EUR female	rs779897701	18	NA	NA	NA	??+???-?	0.000462479	33.7049	0.244029	0.178203	0.183654	0.000362648	27.7309	-2.34714	0.658238	4.05478e-08	0.0836649	NA	NA	NA	NA	NA	NA	NA	NA	NA	NA	NA	NA	NA	NA	NA	NA	NA	NA	NA	NA	NA	NA	NA	NA	NA	NA	NA	NA	NA
EUR female	rs62252182	19	2.91556e-05	0.606547	0.0446539	--++++++	0.204525	12073.6	0.0173871	0.00956107	0.069345	0.205562	12714.5	0.050017	0.00910864	4.51002e-08	0.944504	351.226	-0.0241084	0.0610738	0.692446	0.0865958	439.516	0.0490918	0.051955	0.346842	0.1815	1746.67	0.0321297	0.025801	0.214048	0.179265	1965.11	0.00512191	0.0239134	0.830471	0.178396	269.817	-0.0897718	0.0655189	0.167969	0.181562	290.675	0.0529274	0.0590911	0.372387
																	0.9150394136080704
AFR male	rs192857772	22	1.66916e-06	0.00138163	0.238145	-?---?-+	0.99992	4.01757	-0.0336773	0.474305	0.944292	0.999952	2.52579	-0.702181	0.508898	0.200143	NA	7.62101	-1.82654	0.32013	2.24049e-08	0.998236	9.23564	-0.369083	0.302631	0.239564	0.999741	2.49861	-0.0528421	0.661669	0.936684	0.999749	2.75138	0.348286	0.71703	0.61201	NA	NA	NA	NA	NA	NA	NA	NA	NA	NA
AFR male	rs7333000	21	0.00987737	0.0115891	0.000409685	++-+-+++	0.953669	3301.45	-0.00463664	0.0183636	0.800767	0.953734	3459.05	0.0129572	0.0177583	0.464874	0.996837	346.656	0.338856	0.0639439	4.29417e-08	0.913569	427.052	-0.0205759	0.0507529	0.685763	0.959493	463.827	0.0563984	0.0515377	0.270903	0.959892	521.928	0.0312319	0.0471031	0.505744	NA	NA	NA	NA	NA	0.998713	2.77055	1.69571	1.1342	0.0514577
AFR male	rs541395135	20	8.84143e-05	2.03616e-05	0.00060686	-+-+-++-	0.922658	3559.68	-0.0153605	0.0176732	0.385424	0.923148	3712.9	0.0380637	0.0173015	0.0272282	0.998234	178.474	-0.424783	0.0754131	4.35718e-08	0.943754	219.225	-0.0685518	0.0716273	0.341573	0.934004	500.575	0.0485422	0.0498129	0.327844	0.932698	579.093	-0.0750592	0.0433277	0.0853324	0.881918	149.511	0.125214	0.0946292	0.182199	0.880525	160.492	0.0594192	0.0853162	0.484093
AMR female	rs35713684	23	6.57903e-05	1.80406e-05	0.738819	-?-++?++	0.989663	601.788	-0.0442655	0.0421694	0.296239	0.989786	623.92	0.0251349	0.0417853	0.546272	0.996837	11.1376	-0.0712964	0.335626	0.832842	0.997085	12.454	0.158257	0.32529	0.620581	0.992432	69.1085	0.026434	0.133078	0.842136	0.99254	77.401	0.800279	0.162058	4.57774e-08	NA	NA	NA	NA	NA	NA	NA	NA	NA	NA
AMR male	rs556601931	24	NA	NA	NA	??-+??--	0.000675227	37.8955	-0.344936	0.202669	0.0752762	0.000520276	30.6389	-0.100724	0.21707	0.638285	NA	NA	NA	NA	NA	NA	NA	NA	NA	NA	0.000675773	5.84301	1.92322	0.320927	2.23928e-08	0.000763914	7.5027	-0.196562	0.426143	0.636663	NA	NA	NA	NA	NA	NA	NA	NA	NA	NA
B) Replication of sentinel loci within the sex-combined, ancestry-specific secondary analyses
Note. Effect direction indicated for each GWAS included in the sex-combined EUR = EUR female, EUR male; Effect direction indicated for each GWAS included in the sex-combined AFR = AFR female, AFR male; Effect direction indicated for each GWAS included in the sex-combined AMR = AMR female, AMR male; Effect direction indicated for each GWAS included in the sex-combined EAS = EAS female, EAS male.
Sex-combined, Ancestry-specific Analysis							Sex-combined EUR					Sex-combined AFR					Sex-combined AMR					Sex-combined EAS
Sex-combined, Ancestry- specific Analysis	rsid	Supplemental Figure	Direction	sex hetereogeneity I-squared	chi-squared sex heterogeneity	p-value sex heterogeneity	Effect Allele Frequency	Direction	Beta	SE	p-value	Effect Allele Frequency	Direction	Beta	SE	p-value	Effect Allele Frequency	Direction	Beta	SE	p-value	Effect Allele Frequency	Direction	Beta	SE	p-value
Sex-combined EUR	rs13107325	25	++	77.2	4.379	0.03639	0.0826	++	0.0905	0.01	1.153e-19	0.0255	--	-0.1387	0.0753	0.06536	0.0619	++	0.0915	0.0277	0.0009331	NA	NA	NA	NA	NA
Sex-combined EUR	rs72808425	26	--	16.8	1.201	0.273	0.7027	--	-0.0424	0.006	1.245e-12	0.6014	-+	-0.0006	0.0216	0.9776	0.7087	--	-0.0292	0.0145	0.04344	0.7442	-+	-0.0275	0.0363	0.449
Sex-combined EUR	rs12035477	27	++	45.3	1.83	0.1762	0.8238	++	0.0524	0.0075	2.157e-12	0.1879	++	0.0495	0.0266	0.06315	0.1344	++	0.0686	0.0191	0.00032	0.2905	++	0.063	0.0346	0.06856
Sex-combined EUR	rs11895946	28	--	0	0.039	0.8437	0.6667	--	-0.0391	0.0059	2.927e-11	NA	NA	NA	NA	NA	NA	NA	NA	NA	NA	0.525	-+	0.025	0.0329	0.4463
Sex-combined EUR	rs12040559	29	++	0	0.027	0.8704	0.901	++	0.0618	0.0094	5.654e-11	0.9315	+-	-0.0179	0.0432	0.6784	0.922	++	0.0119	0.0253	0.6366	0.7792	++	0.042	0.0392	0.2843
Sex-combined EUR	rs34749698	30	--	0	0.098	0.7541	0.7464	--	-0.0406	0.0064	1.935e-10	0.9135	++	0.0505	0.0409	0.2164	0.7934	--	-0.0199	0.0166	0.2307	0.7904	--	-0.0299	0.04	0.4545
Sex-combined EUR	rs4331897	31	++	49.6	1.983	0.1591	0.8409	++	0.0376	0.006	3.938e-10	0.128	-+	-0.0533	0.0343	0.1198	0.2824	++	0.0238	0.0151	0.1152	NA	NA	NA	NA	NA
Sex-combined EUR	rs11264408	32	--	0	0.273	0.6014	0.3986	--	-0.0373	0.006	4.423e-10	0.1882	-+	-0.0129	0.0286	0.652	0.2865	--	-0.0488	0.0156	0.001716	0.0389	--	-0.1144	0.0941	0.2242
Sex-combined EUR	rs11353659	33	--	58.8	2.428	0.1192	0.8808	--	-0.0362	0.0059	6.774e-10	0.4607	--	-0.0249	0.0222	0.261	0.5688	--	-0.0075	0.0139	0.5916	0.3949	++	0.0333	0.0344	0.3329
Sex-combined EUR	rs6606725	34	--	60	2.501	0.1138	0.8862	--	-0.0331	0.0055	2.078e-09	0.5432	--	-0.0331	0.0055	2.078e-09	0.3371	--	-0.0383	0.0229	0.09382	0.5324	--	-0.0287	0.0133	0.03037
Sex-combined EUR	rs10109510	35	--	40.4	1.677	0.1953	0.633	--	-0.0342	0.0057	2.107e-09	0.7701	--	-0.0584	0.0254	0.02135	0.6953	--	-0.0324	0.0145	0.02563	0.5368	-+	-0.0132	0.0324	0.6839
Sex-combined EUR	rs559830614	36	--	0	0.418	0.5179	0.9999	--	-1.3911	0.2329	2.325e-09	0.984	++	0.0794	0.0893	0.3739	0.9988	+-	-0.2506	0.1911	0.1896	NA	NA		NA	NA
Sex-combined EUR	rs745532	37	++	0	0.311	0.5773	0.4227	++	0.0336	0.0057	4.816e-09	0.5657	-+	0.0259	0.0216	0.2311	0.6557	--	-0.0164	0.0141	0.2435	0.8048	++	0.063	0.0421	0.1343
Sex-combined EUR	rs1836999	38	--	0	0.143	0.7052	0.2948	--	-0.0322	0.0055	6.06e-09	0.5349	++	0.0258	0.0213	0.2257	0.4781	--	-0.0255	0.0134	0.05651	0.4295	++	0.0408	0.0329	0.2151
Sex-combined EUR	rs147393141	39	++	85.5	6.912	0.008564	0.0001	++	1.3255	0.228	6.092e-09	0.0233	-+	-0.0359	0.0732	0.6234	0.0024	-+	0.0142	0.1385	0.9182	NA	NA	NA	NA	NA
Sex-combined EUR	rs59183769	40	--	0	0.01	0.9213	0.0787	--	-1.2694	0.2197	7.529e-09	0.9792	-+	0.0019	0.078	0.9803	0.9986	++	0.463	0.2252	0.03983	NA	NA	NA	NA	NA
Sex-combined EUR	rs9384679	41	--	14.7	1.172	0.279	0.3715	--	-0.033	0.0058	9.429e-09	0.5794	+-	0.0195	0.022	0.3772	0.3991	+-	-0.0076	0.0136	0.5742	0.3329	--	-0.0246	0.0345	0.4754
Sex-combined EUR	rs7139049	42	--	40.2	1.673	0.1959	0.6771	--	-0.0341	0.0059	9.464e-09	0.5853	++	0.0231	0.0219	0.2905	0.6698	--	-0.0495	0.0143	0.0005194	0.6981	++	0.0305	0.0365	0.4038
Sex-combined EUR	rs8100340	43	++	26.7	1.365	0.2427	0.2328	++	0.0366	0.0065	1.462e-08	0.1441	-+	-0.003	0.0304	0.922	0.1748	++	0.0439	0.0175	0.0122	0.0134	+-	0.0159	0.1496	0.9153
Sex-combined EUR	rs182518401	44	++	61.9	2.621	0.1054	0.0001	++	1.3692	0.2417	1.466e-08	0.0182	+-	0.0327	0.0818	0.6888	0.0019	++	0.1109	0.1543	0.4725	NA	NA	NA	NA	NA
Sex-combined EUR	rs537077603	45	--	40.4	1.678	0.1951	0.8049	--	-0.0319	0.0057	1.971e-08	0.4416	-+	0.0196	0.0225	0.3824	0.4349	+-	-0.0071	0.0138	0.6054	0.3766	+-	-0.0469	0.034	0.1672
Sex-combined EUR	rs11931307	46	--	0	0.468	0.494	0.2584	--	-0.0362	0.0065	2.746e-08	0.1517	--	-0.0407	0.0313	0.1937	0.261	-+	0.0052	0.0159	0.7451	NA	NA	NA	NA	NA
Sex-combined EUR	rs235426	47	--	9.6	1.107	0.2928	0.7072	--	-0.0329	0.006	3.233e-08	0.3512	++	0.0256	0.022	0.2449	0.3288	--	-0.0322	0.0143	0.02373	0.0624	+-	0.0164	0.0726	0.8212
Sex-combined EUR	rs11167732	48	--	0	0.64	0.4238	0.5762	--	-0.0315	0.0057	3.365e-08	0.5036	+-	-0.0221	0.0212	0.2978	0.5009	--	-0.033	0.0138	0.01665	NA	NA	NA	NA	NA
Sex-combined EUR	rs758717390	49	--	80.5	5.137	0.02342	0.9997	--	-0.8031	0.146	3.76e-08	NA	NA	NA	NA	NA	0.9996	--	-0.4263	0.4066	0.2944	NA	NA	NA	NA	NA
Sex-combined EUR	5:115941955	50	++	0	0.43	0.512	0.0002	++	0.991	0.1806	4.082e-08	NA	NA	NA	NA	NA	0.0003	--	-0.682	0.6068	0.2611	NA	NA	NA	NA	NA
Sex-combined EUR	rs35026344	51	--	0	0.242	0.623	0.377	--	-0.0302	0.0055	4.18e-08	0.7908	++	0.0387	0.0278	0.1638	0.5198	-+	-0.0056	0.0132	0.6736	0.5995	+-	0.0287	0.0327	0.3796
Sex-combined EUR	rs112352911	52	--	66.3	2.967	0.08498	0.91502	--	-0.033	0.006	4.451e-08	0.395	--	-0.0232	0.0231	0.3139	0.4263	--	-0.0226	0.0147	0.1237	NA	NA	NA	NA	NA
Sex-combined AMR	rs141986240	53	++	0	0.012	0.9124	0.0019	++	0.058	0.0712	0.4152	0.0007	++	0.7668	0.4119	0.06268	0.0016	++	0.9685	0.1598	1.361e-09	NA	NA	NA	NA	NA
Sex-combined AMR	rs146784668	54	--	0	0.005	0.9443	0.9997	+-	-0.1104	0.1735	0.5247	0.9594	+-	-0.0181	0.0551	0.7427	0.9954	--	-0.4953	0.0876	1.558e-08	NA	NA	NA	NA	NA
Sex-combined AMR	rs559419877:GA	55	++	0	0.036	0.8493	0.0039	++	0.0658	0.0558	0.2386	0.0014	+-	0.2011	0.3955	0.6112	0.0035	++	0.6822	0.1207	1.588e-08	NA	NA	NA	NA	NA
Sex-combined AMR	rs188750450	56	--	0	0.16	0.6892	0.9999	+-	0.004	0.3543	0.9909	NA	NA	NA	NA	NA	0.9992	--	-0.9974	0.1778	2.012e-08	NA	NA	NA	NA	NA
Sex-combined AMR	rs537943976	57	++	0	0.081	0.7759	0.0007	-+	-0.009	0.1085	0.9339	NA	NA	NA	NA	NA	0.001	++	0.9211	0.166	2.892e-08	NA	NA	NA	NA	NA
Sex-combined AMR	rs578220221	58	--	0	0.11	0.7405	0.9992	++	0.1067	0.1305	0.4138	NA	NA	NA	NA	NA	0.9994	--	-1.5108	0.2742	3.593e-08	NA	NA	NA	NA	NA
Sex-combined AMR	rs556819764	59	++	0	0.044	0.8331	NA	NA	NA	NA	NA	0.001	++	0.9656	0.3084	0.00174	0.0003	++	1.7021	0.3101	4.05e-08	NA	NA	NA	NA	NA
Sex-combined EAS	rs140279480	60	++	0	0.615	0.4331	NA	NA	NA	NA	NA	NA	NA	NA	NA	NA	NA	NA	NA	NA	NA	0.0025	++	1.6189	0.2951	4.114e-08
C) Replication of sentinel loci within the ancestry-combined, sex-specific secondary analyses
Note.Effect direction indicated for each GWAS included in the female-specific meta-analysis = AFR female, EAS female, EUR female, AMR female; Effect direction indicated for each GWAS included in the male-specific meta-analysis = AFR male, EAS male, EUR male, AMR male. Beta = beta_0, effect of intercept meta-regression; SE = se_0, standard error of intercept meta-regression
Ancestry-combined, Sex-specific Analysis							Male-specific					Female-specific
Trans-ancestries	rsid	Supplemental Figure	Direction	chi-squared ancestral hetereogeneity	p-value ancestral heterogeneity	p-value residual ancestral heterogeneity	Effect Allele Frequency	Direction	Beta	SE	p-value	Effect Allele Frequency	Direction	Beta	SE	p-value
Female-specific meta-analysis	rs10109510	61	----	0.0513115	0.820797	0.421663	0.642422	-+--	-0.0133857	0.00694329	0.00862301	0.642666	----	-0.0432534	0.0101203	7.46049e-09
Female-specific meta-analysis	rs3801279	62	----	0.561361	0.453712	0.744143	0.506146	-+--	0.00592222	0.00728705	0.074301	0.498725	----	-0.0509023	0.00734616	2.04522e-08
Female-specific meta-analysis	rs13043844	63	----	0.981568	0.321812	0.605045	0.162316	-+-+	0.015919	0.025483	0.0629316	0.160661	----	-0.0700351	0.0106522	2.07524e-08
Female-specific meta-analysis	rs36075020	64	+-++	8.75474	0.00308799	0.943167	0.75315	---+	0.00305834	0.0110619	0.968803	0.750005	+-++	0.0188408	0.00272789	3.75049e-08
Female-specific meta-analysis	rs6508220	65	----	0.293577	0.587937	0.420786	0.498115	---+	-0.00375944	0.00971294	0.840853	0.494476	----	-0.0365291	0.010849	4.4854e-08
Male-specific meta-analysis	rs950493	66	----	0.724705	0.394605	0.212027	0.840489	----	-0.0765904	0.0162564	1.91508e-11	0.839655	+---	-0.0425193	0.0149803	5.97668e-05
Male-specific meta-analysis	rs966721	67	----	1.16624	0.280174	0.0357507	0.379129	----	-0.0556183	0.0215814	1.48118e-08	0.377611	-+--	-0.0178699	0.00574269	0.0041897
Male-specific meta-analysis	rs6606725	68	----	0.345759	0.556524	0.835594	0.537679	----	-0.0377689	0.00495118	4.0466e-08	0.53806	-+--	-0.0153666	0.00509476	0.00612105
EUR male = European male GWAS; EUR female = European female GWAS; AFR male = African male GWAS; AFR female = African female GWAS; AMR male = Latino/Admixed American male GWAS; AMR male = Latino/Admixed American female GWAS; EAS male = East Asian male GWAS; EAS female = East Asian female GWAS; sex-combined EUR = sex-combined European meta-analysis; sex-combined AFR = sex-combined African meta-anal…
Neff = effective sample size; se = standard error; NA = variant not found

## Sheet: Supplementary Table 5
Supplementary Table 5. Literature validation results.
Reported p-value represents the lowest p-value identified in the gene found within the indicated GWAS. Adjusted p value (AdjP) represents the Bonferroni corrected p-value after adjusting for the effective number of tests (effN tests). Chromosome and base-pair positions listed according to human genome reference build 37. Statistically significant replications in bold.
Study	GENE	CHR:BP (Gene)	effN tests	GWAS	Adjusted p-value	p-value	RSID	CHR:BP:EA:NEA (Rsid)	EAF	OR	OR95 Lower	OR95 Upper	Avg RSQ	Min RSQ
Lan et al. 2009	DRD2	11:113280327: 113346120	176	AMR female	0.0617	0.000351	rs4986918	11:11329 5242:G:A	0.996	0.648	0.516	0.813	0.994	0.993
Kang et al. 2010	GNPTAB	12:102139277: 102224737	112	EUR male	0.017	0.000152	rs76300806	12:10222 4492:I:D	0.484	1.03	1.01	1.05	0.982	0.98
	GNPTG	16:1401932: 1414114	56	EUR male	4.46e-05	7.96e-07	rs111790048	16:14032 54:G:A	4.22e-05	10.85	4.48	26.32	0.586	0.472
	NAGPA	16:5074845: 5083936	48	EUR female	0.0853	0.00178	rs7188856	16:50756 33:G:A	0.648	0.976	0.962	0.991	0.996	0.988
Raza et al. 2015	AP4E1	15:51200880: 51298092	72	AMR male	0.0229	0.000318	rs565776226	15:51210 871:T:G	0.999	0.0935	0.0252	0.347	0.911	0.83
Mohammadi et al. 2017	CYP17A1	10:104590288: 104597170	32	EAS female	0.2639	0.00825	rs140254053	10:1045 93979:T:G	0.00603146	0.3726	0.1616	0.859	0.733	0.591
For the GWAS column: EUR male = European male GWAS; EUR female = European female GWAS; AFR male = African male GWAS; AFR female = African female GWAS; AMR male = Latino/Admixed American male GWAS; AMR male = Latino/Admixed American female GWAS; EAS male = East Asian male GWAS; EAS female = East Asian female GWAS. All ancestries represent genetic ancestry.
CHR:BP= Chromosome number:base pair position in build 37; CHR:BP:EA:NEA = Chromosome number:base pair position in build 37:effect allele:non-effect allele; EAF = effect allele frequency; OR = odds ratio

## Sheet: Supplementary Table 6
Supplementary Table 6.Primary GWAS validation of sentinel variants from Shaw et al. and Polikowsky et al.
A) Polikowsky et al. validation
GWAS	STUDY	RSID	CHR:BP:EA:NEA	EAF	OR	OR95_L	OR95_U	unadjusted p-value	avgRSQ	minRSQ
AMR female	Polikowsky et al.	rs1011275	2:53838838:T:G	0.785276	1.04912	1.00273	1.09766	0.037049	0.88922	0.85336
AMR male	Polikowsky et al.	rs1011275	2:53838838:T:G	0.788233	1.04897	0.998026	1.10252	0.0590021	0.88922	0.85336
EAS male	Polikowsky et al.	rs1011275	2:53838838:T:G	0.957324	0.84672	0.58977	1.21562	0.374709	0.51158	0.37144
EAS female	Polikowsky et al.	rs1011275	2:53838838:T:G	0.956809	0.944406	0.651289	1.36944	0.764385	0.51158	0.37144
EUR female	Polikowsky et al.	rs1011275	2:53838838:T:G	0.715411	0.996697	0.97359	1.02035	0.782271	0.94482	0.92
EUR male	Polikowsky et al.	rs1011275	2:53838838:T:G	0.715987	1.00148	0.979487	1.02398	0.895809	0.94482	0.92
AA male	Polikowsky et al.	rs1011275	Variant not found	-	-	-	-	-	-	-
AA female	Polikowsky et al.	rs1011275	Variant not found	-	-	-	-	-	-	-
AMR female	Polikowsky et al.	rs10779884	2:112888106:G:A	0.499389	1.02468	0.989092	1.06154	0.176426	0.95927	0.95097
AMR male	Polikowsky et al.	rs10779884	2:112888106:G:A	0.50405	0.974465	0.937647	1.01273	0.188071	0.95927	0.95097
EUR male	Polikowsky et al.	rs10779884	2:112888106:G:A	0.491566	1.00673	0.991562	1.02212	0.386615	0.97685	0.97153
AA female	Polikowsky et al.	rs10779884	2:112888106:G:A	0.52502	0.983607	0.929606	1.04075	0.566198	0.92993	0.90584
EUR female	Polikowsky et al.	rs10779884	2:112888106:G:A	0.490089	0.997246	0.9828	1.0119	0.711096	0.97685	0.97153
AA male	Polikowsky et al.	rs10779884	2:112888106:G:A	0.523428	0.993424	0.932676	1.05813	0.837635	0.92993	0.90584
EAS male	Polikowsky et al.	rs10779884	Variant not found	-	-	-	-	-	-	-
EAS female	Polikowsky et al.	rs10779884	Variant not found	-	-	-	-	-	-	-
EAS female	Polikowsky et al.	rs10994385	10:51556921:G:C	0.862352	1.05516	0.923943	1.20502	0.425868	0.89229	0.74983
EAS male	Polikowsky et al.	rs10994385	10:51556921:G:C	0.859093	0.965804	0.841864	1.10799	0.620383	0.89229	0.74983
EUR male	Polikowsky et al.	rs10994385	Variant not found	-	-	-	-	-	-	-
EUR female	Polikowsky et al.	rs10994385	Variant not found	-	-	-	-	-	-	-
AMR male	Polikowsky et al.	rs10994385	Variant not found	-	-	-	-	-	-	-
AMR female	Polikowsky et al.	rs10994385	Variant not found	-	-	-	-	-	-	-
AFR male	Polikowsky et al.	rs10994385	Variant not found	-	-	-	-	-	-	-
AFR female	Polikowsky et al.	rs10994385	Variant not found	-	-	-	-	-	-	-
EUR male	Polikowsky et al.	rs11158418	14:62957110:T:A	0.501043	1.01621	1.00084	1.03181	0.0386837	0.96932	0.96814
AFR female	Polikowsky et al.	rs11158418	14:62957110:T:A	0.252047	1.04754	0.980172	1.11955	0.171883	0.94749	0.94118
EAS female	Polikowsky et al.	rs11158418	14:62957110:T:A	0.469997	1.04343	0.953768	1.14153	0.353695	0.90181	0.89308
EAS male	Polikowsky et al.	rs11158418	14:62957110:T:A	0.465197	1.04654	0.950214	1.15263	0.355855	0.90181	0.89308
EUR female	Polikowsky et al.	rs11158418	14:62957110:T:A	0.504365	0.994988	0.980504	1.00969	0.501831	0.96932	0.96814
AFR male	Polikowsky et al.	rs11158418	14:62957110:T:A	0.243274	1.01427	0.939149	1.09539	0.718423	0.94749	0.94118
AMR female	Polikowsky et al.	rs11158418	14:62957110:T:A	0.534204	0.996293	0.960758	1.03314	0.84114	0.94556	0.94444
AMR male	Polikowsky et al.	rs11158418	14:62957110:T:A	0.537454	0.996016	0.95716	1.03645	0.844116	0.94556	0.94444
EUR male	Polikowsky et al.	rs111962436	2:224303302:T:A	0.970813	1.06347	1.01492	1.11434	0.00930152	0.9537	0.95085
AFR male	Polikowsky et al.	rs111962436	2:224303302:T:A	0.979989	0.960865	0.759853	1.21505	0.739799	0.89338	0.88874
AMR female	Polikowsky et al.	rs111962436	2:224303302:T:A	0.975595	0.980527	0.872317	1.10216	0.742278	0.9249	0.9216
EUR female	Polikowsky et al.	rs111962436	2:224303302:T:A	0.970811	0.993438	0.95088	1.0379	0.7684	0.9537	0.95085
AFR female	Polikowsky et al.	rs111962436	2:224303302:T:A	0.97954	0.973199	0.793759	1.1932	0.794489	0.89338	0.88874
AMR male	Polikowsky et al.	rs111962436	2:224303302:T:A	0.976674	1.00831	0.882371	1.15221	0.903199	0.9249	0.9216
EAS male	Polikowsky et al.	rs111962436	Variant not found	-	-	-	-	-	-	-
EAS female	Polikowsky et al.	rs111962436	Variant not found	-	-	-	-	-	-	-
AFR male	Polikowsky et al.	rs113284510	3:8725187:T:C	0.0350341	0.811714	0.642149	1.02605	0.075413	0.5785	0.53914
EUR male	Polikowsky et al.	rs113284510	3:8725187:T:C	0.0731453	1.0169	0.985043	1.04979	0.302887	0.7864	0.76193
AMR female	Polikowsky et al.	rs113284510	3:8725187:T:C	0.070103	1.03782	0.956355	1.12623	0.375095	0.65136	0.63092
AFR female	Polikowsky et al.	rs113284510	3:8725187:T:C	0.0348162	0.918854	0.751447	1.12356	0.40568	0.5785	0.53914
EUR female	Polikowsky et al.	rs113284510	3:8725187:T:C	0.0744659	0.990774	0.960767	1.02172	0.554323	0.7864	0.76193
AMR male	Polikowsky et al.	rs113284510	3:8725187:T:C	0.068337	0.988442	0.901933	1.08325	0.803351	0.65136	0.63092
EAS male	Polikowsky et al.	rs113284510	Variant not found	-	-	-	-	-	-	-
EAS female	Polikowsky et al.	rs113284510	Variant not found	-	-	-	-	-	-	-
EUR female	Polikowsky et al.	rs115327327	2:61667967:T:A	0.311336	1.01574	0.999323	1.03243	0.0604909	0.91182	0.90996
EUR male	Polikowsky et al.	rs115327327	2:61667967:T:A	0.312006	1.0138	0.996757	1.03113	0.113332	0.91182	0.90996
AMR female	Polikowsky et al.	rs115327327	2:61667967:T:A	0.246869	1.03406	0.991127	1.07884	0.122331	0.91517	0.91353
AFR male	Polikowsky et al.	rs115327327	2:61667967:T:A	0.197646	1.05032	0.969073	1.13837	0.233314	0.93974	0.93573
EAS male	Polikowsky et al.	rs115327327	2:61667967:T:A	0.052119	0.905829	0.711953	1.1525	0.416835	0.7425	0.72178
EAS female	Polikowsky et al.	rs115327327	2:61667967:T:A	0.0543104	1.0635	0.865149	1.30732	0.561369	0.7425	0.72178
AMR male	Polikowsky et al.	rs115327327	2:61667967:T:A	0.250727	1.00826	0.962506	1.05619	0.728523	0.91517	0.91353
AFR female	Polikowsky et al.	rs115327327	2:61667967:T:A	0.198619	0.994724	0.926702	1.06774	0.883578	0.93974	0.93573
AFR female	Polikowsky et al.	rs1446110	2:80517753:C:A	0.160247	0.92354	0.851871	1.00124	0.0521654	0.9387	0.92105
AFR male	Polikowsky et al.	rs1446110	2:80517753:C:A	0.156366	0.949128	0.865937	1.04031	0.262915	0.9387	0.92105
EUR male	Polikowsky et al.	rs1446110	2:80517753:C:A	0.357431	1.00627	0.990401	1.02239	0.441014	0.96384	0.95588
EUR female	Polikowsky et al.	rs1446110	2:80517753:C:A	0.35836	0.995421	0.980307	1.01077	0.556518	0.96384	0.95588
EAS female	Polikowsky et al.	rs1446110	2:80517753:C:A	0.343967	0.977205	0.887666	1.07578	0.63787	0.86993	0.85899
AMR female	Polikowsky et al.	rs1446110	2:80517753:C:A	0.348872	1.00408	0.967253	1.04231	0.830852	0.94701	0.94011
EAS male	Polikowsky et al.	rs1446110	2:80517753:C:A	0.354826	0.99945	0.903951	1.10504	0.991434	0.86993	0.85899
AMR male	Polikowsky et al.	rs1446110	2:80517753:C:A	0.350085	0.999813	0.959928	1.04136	0.992823	0.94701	0.94011
EAS male	Polikowsky et al.	rs16855942	4:43365592:G:A	0.208019	0.932861	0.831021	1.04718	0.236573	0.93409	0.91634
EUR female	Polikowsky et al.	rs16855942	4:43365592:G:A	0.794238	1.01004	0.991658	1.02876	0.286002	0.95443	0.94512
EUR male	Polikowsky et al.	rs16855942	4:43365592:G:A	0.792259	1.00348	0.984575	1.02275	0.720291	0.95443	0.94512
EAS female	Polikowsky et al.	rs16855942	4:43365592:G:A	0.204809	1.01136	0.908479	1.1259	0.836584	0.93409	0.91634
AFR male	Polikowsky et al.	rs16855942	Variant not found	-	-	-	-	-	-	-
AFR female	Polikowsky et al.	rs16855942	Variant not found	-	-	-	-	-	-	-
AMR male	Polikowsky et al.	rs16855942	Variant not found	-	-	-	-	-	-	-
AMR female	Polikowsky et al.	rs16855942	Variant not found	-	-	-	-	-	-	-
AFR female	Polikowsky et al.	rs16954038	15:70293071:G:C	0.152522	1.05659	0.971942	1.1486	0.198083	0.80595	0.75682
EAS male	Polikowsky et al.	rs16954038	15:70293071:G:C	0.0214967	1.22803	0.843683	1.78747	0.29201	0.62089	0.45702
EAS female	Polikowsky et al.	rs16954038	15:70293071:G:C	0.0202478	1.18397	0.820837	1.70776	0.374499	0.62089	0.45702
EUR male	Polikowsky et al.	rs16954038	15:70293071:G:C	0.0010136	0.875992	0.646656	1.18666	0.385189	0.6709	0.5779
EUR female	Polikowsky et al.	rs16954038	15:70293071:G:C	0.0010326	0.988652	0.748426	1.30598	0.935588	0.6709	0.5779
AFR male	Polikowsky et al.	rs16954038	15:70293071:G:C	0.15388	0.997799	0.907386	1.09722	0.963737	0.80595	0.75682
AMR female	Polikowsky et al.	rs16954038	Variant not found	-	-	-	-	-	-	-
AMR male	Polikowsky et al.	rs16954038	Variant not found	-	-	-	-	-	-	-
EUR male	Polikowsky et al.	rs2938894	9:81095008:T:A	0.974005	0.958684	0.914669	1.00482	0.0800104	0.98561	0.9721
AFR male	Polikowsky et al.	rs2938894	9:81095008:T:A	0.929867	1.10867	0.972769	1.26355	0.118614	0.91639	0.82962
EUR female	Polikowsky et al.	rs2938894	9:81095008:T:A	0.97435	0.969018	0.925782	1.01427	0.17833	0.98561	0.9721
AMR female	Polikowsky et al.	rs2938894	9:81095008:T:A	0.973615	1.0599	0.946443	1.18696	0.310435	0.96519	0.92522
AMR male	Polikowsky et al.	rs2938894	9:81095008:T:A	0.973451	1.0641	0.940395	1.20409	0.321125	0.96519	0.92522
AFR female	Polikowsky et al.	rs2938894	9:81095008:T:A	0.932759	0.994002	0.886577	1.11444	0.917932	0.91639	0.82962
EAS male	Polikowsky et al.	rs2938894	Variant not found	-	-	-	-	-	-	-
EAS female	Polikowsky et al.	rs2938894	Variant not found	-	-	-	-	-	-	-
EUR male	Polikowsky et al.	rs34919320	1:217653446:G:A	0.290196	1.02362	1.00607	1.04146	0.00820375	0.91909	0.9085
EAS female	Polikowsky et al.	rs34919320	1:217653446:G:A	0.327266	0.918848	0.828807	1.01867	0.106544	0.78405	0.74274
EAS male	Polikowsky et al.	rs34919320	1:217653446:G:A	0.32209	0.918531	0.821728	1.02674	0.133598	0.78405	0.74274
AFR female	Polikowsky et al.	rs34919320	1:217653446:G:A	0.104546	0.944888	0.853396	1.04619	0.27307	0.86444	0.85112
AFR male	Polikowsky et al.	rs34919320	1:217653446:G:A	0.102262	1.04816	0.934023	1.17624	0.425364	0.86444	0.85112
AMR male	Polikowsky et al.	rs34919320	1:217653446:G:A	0.223246	1.01874	0.969774	1.07017	0.460569	0.87227	0.8568
EUR female	Polikowsky et al.	rs34919320	1:217653446:G:A	0.293106	0.994303	0.977964	1.01092	0.499057	0.91909	0.9085
AMR female	Polikowsky et al.	rs34919320	1:217653446:G:A	0.22931	0.991284	0.947952	1.0366	0.700922	0.87227	0.8568
AFR female	Polikowsky et al.	rs35612603	2:99103319:G:A	0.929756	1.11959	0.985826	1.27151	0.0786296	0.7729	0.7626
EUR male	Polikowsky et al.	rs35612603	2:99103319:G:A	0.843605	0.989309	0.968549	1.01051	0.320944	0.9444	0.93306
AMR female	Polikowsky et al.	rs35612603	2:99103319:G:A	0.840431	0.982659	0.935355	1.03236	0.487715	0.91238	0.90558
EUR female	Polikowsky et al.	rs35612603	2:99103319:G:A	0.842658	1.00395	0.983662	1.02465	0.705233	0.9444	0.93306
AFR male	Polikowsky et al.	rs35612603	2:99103319:G:A	0.933	1.01953	0.881275	1.17946	0.794491	0.7729	0.7626
AMR male	Polikowsky et al.	rs35612603	2:99103319:G:A	0.838117	1.00711	0.953954	1.06324	0.797691	0.91238	0.90558
EAS male	Polikowsky et al.	rs35612603	Variant not found	-	-	-	-	-	-	-
EAS female	Polikowsky et al.	rs35612603	Variant not found	-	-	-	-	-	-	-
AFR female	Polikowsky et al.	rs4282275	5:53747307:G:A	0.907154	1.0982	0.9965	1.21028	0.0563722	0.98535	0.98477
EAS female	Polikowsky et al.	rs4282275	5:53747307:G:A	0.87079	1.06346	0.935291	1.20919	0.344697	0.98889	0.98698
AFR male	Polikowsky et al.	rs4282275	5:53747307:G:A	0.906429	0.962616	0.865305	1.07087	0.484872	0.98535	0.98477
AMR female	Polikowsky et al.	rs4282275	5:53747307:G:A	0.861217	0.989498	0.941233	1.04024	0.679308	0.99502	0.99452
EUR male	Polikowsky et al.	rs4282275	5:53747307:G:A	0.858416	0.998349	0.977036	1.02013	0.880756	0.99628	0.99522
AMR male	Polikowsky et al.	rs4282275	5:53747307:G:A	0.857785	0.996281	0.943603	1.0519	0.893104	0.99502	0.99452
EUR female	Polikowsky et al.	rs4282275	5:53747307:G:A	0.857692	1.00109	0.980591	1.02201	0.917964	0.99628	0.99522
EAS male	Polikowsky et al.	rs4282275	5:53747307:G:A	0.874653	0.993306	0.865918	1.13943	0.923632	0.98889	0.98698
AMR female	Polikowsky et al.	rs58528263	4:17107477:T:G	0.762484	1.04301	0.998398	1.08962	0.0583087	0.88186	0.84464
AFR male	Polikowsky et al.	rs58528263	4:17107477:T:G	0.883881	1.09116	0.98079	1.21396	0.106428	0.88562	0.83397
AFR female	Polikowsky et al.	rs58528263	4:17107477:T:G	0.876541	1.06276	0.969716	1.16473	0.190585	0.88562	0.83397
EUR female	Polikowsky et al.	rs58528263	4:17107477:T:G	0.715083	1.00575	0.9893	1.02247	0.495554	0.93004	0.89996
EUR male	Polikowsky et al.	rs58528263	4:17107477:T:G	0.713305	0.994155	0.977385	1.01121	0.49954	0.93004	0.89996
AMR male	Polikowsky et al.	rs58528263	4:17107477:T:G	0.763752	1.01535	0.968583	1.06438	0.52621	0.88186	0.84464
EAS male	Polikowsky et al.	rs58528263	Variant not found	-	-	-	-	-	-	-
EAS female	Polikowsky et al.	rs58528263	Variant not found	-	-	-	-	-	-	-
EAS male	Polikowsky et al.	rs6547085	2:76637336:G:A	0.242217	1.09179	0.970276	1.22853	0.146466	0.75553	0.73562
EAS female	Polikowsky et al.	rs6547085	2:76637336:G:A	0.241547	1.0066	0.898827	1.12729	0.909404	0.75553	0.73562
EUR male	Polikowsky et al.	rs6547085	Variant not found	-	-	-	-	-	-	-
EUR female	Polikowsky et al.	rs6547085	Variant not found	-	-	-	-	-	-	-
AMR male	Polikowsky et al.	rs6547085	Variant not found	-	-	-	-	-	-	-
AMR female	Polikowsky et al.	rs6547085	Variant not found	-	-	-	-	-	-	-
AFR male	Polikowsky et al.	rs6547085	Variant not found	-	-	-	-	-	-	-
AFR female	Polikowsky et al.	rs6547085	Variant not found	-	-	-	-	-	-	-
B) Shaw et al. validation
GWAS	STUDY	RSID	CHR:BP:EA:NEA	EAF	OR	OR95_L	OR95_U	adjusted p-value	avgRSQ	minRSQ
EAS female	Shaw et al.	rs10036373	5:23909919:G:A	0.613673	0.930645	0.852581	1.01586	0.108439	0.94317	0.91662
AFR female	Shaw et al.	rs10036373	5:23909919:G:A	0.524077	1.0458	0.989075	1.10578	0.115355	0.95252	0.92653
EUR female	Shaw et al.	rs10036373	5:23909919:G:A	0.372111	1.01167	0.990039	1.03377	0.292967	0.97405	0.96114
AMR male	Shaw et al.	rs10036373	5:23909919:G:A	0.437638	0.974903	0.925243	1.02723	0.340436	0.96187	0.94824
AMR female	Shaw et al.	rs10036373	5:23909919:G:A	0.435376	1.01626	0.963566	1.07184	0.552761	0.96187	0.94824
EAS male	Shaw et al.	rs10036373	5:23909919:G:A	0.621746	0.978514	0.890413	1.07533	0.652016	0.94317	0.91662
AFR male	Shaw et al.	rs10036373	5:23909919:G:A	0.521972	1.01339	0.950999	1.07988	0.681518	0.95252	0.92653
EUR male	Shaw et al.	rs10036373	5:23909919:G:A	0.371107	0.998986	0.978707	1.01968	0.922726	0.97405	0.96114
EUR female	Shaw et al.	rs10464899	8:60209436:G:A	0.312949	0.987162	0.971703	1.00287	0.108383	0.97607	0.96664
EAS male	Shaw et al.	rs10464899	8:60209436:G:A	0.751837	1.07545	0.959959	1.20483	0.207553	0.90399	0.87428
EUR male	Shaw et al.	rs10464899	8:60209436:G:A	0.312768	1.00787	0.991491	1.02452	0.348523	0.97607	0.96664
AFR female	Shaw et al.	rs10464899	8:60209436:G:A	0.63025	1.02179	0.960653	1.08681	0.493252	0.94746	0.93327
EAS female	Shaw et al.	rs10464899	8:60209436:G:A	0.752104	0.969521	0.873834	1.07569	0.560133	0.90399	0.87428
AFR male	Shaw et al.	rs10464899	8:60209436:G:A	0.630439	1.01753	0.948546	1.09153	0.627376	0.94746	0.93327
AMR male	Shaw et al.	rs10464899	Variant not found	-	-	-	-	-	-	-
AMR female	Shaw et al.	rs10464899	Variant not found	-	-	-	-	-	-	-
EAS male	Shaw et al.	rs10872381	6:131706657:T:C	0.303812	1.12579	1.01832	1.24461	0.0211518	0.93404	0.91409
EUR male	Shaw et al.	rs10872381	6:131706657:T:C	0.490846	0.988306	0.973438	1.0034	0.128246	0.974	0.96691
AMR female	Shaw et al.	rs10872381	6:131706657:T:C	0.472645	1.02691	0.990993	1.06414	0.143799	0.9433	0.93055
AFR female	Shaw et al.	rs10872381	6:131706657:T:C	0.34023	0.975928	0.918913	1.03648	0.427142	0.91867	0.89534
EUR female	Shaw et al.	rs10872381	6:131706657:T:C	0.491114	0.997083	0.982661	1.01172	0.694358	0.974	0.96691
AMR male	Shaw et al.	rs10872381	6:131706657:T:C	0.471045	0.994727	0.956664	1.0343	0.790528	0.9433	0.93055
AFR male	Shaw et al.	rs10872381	6:131706657:T:C	0.348771	0.9935	0.928138	1.06347	0.850995	0.91867	0.89534
EAS female	Shaw et al.	rs10872381	6:131706657:T:C	0.302182	0.992081	0.902226	1.09088	0.869567	0.93404	0.91409
EUR female	Shaw et al.	rs115024493	12:91973678:G:A	0.999693	0.618218	0.427006	0.895053	0.0162087	0.83022	0.7971
EUR male	Shaw et al.	rs115024493	12:91973678:G:A	0.999663	0.709868	0.480881	1.0479	0.0974769	0.83022	0.7971
AMR male	Shaw et al.	rs115024493	12:91973678:G:A	0.994649	1.20599	0.910031	1.59821	0.183032	0.91414	0.90041
AFR male	Shaw et al.	rs115024493	12:91973678:G:A	0.946252	0.947086	0.824893	1.08738	0.442601	0.92496	0.90984
AFR female	Shaw et al.	rs115024493	12:91973678:G:A	0.945017	1.03755	0.916209	1.17496	0.559833	0.92496	0.90984
AMR female	Shaw et al.	rs115024493	12:91973678:G:A	0.995124	1.00362	0.776171	1.29772	0.977982	0.91414	0.90041
EAS male	Shaw et al.	rs115024493	Variant not found	-	-	-	-	-	-	-
EAS female	Shaw et al.	rs115024493	variant not found	-	-	-	-	-	-	-
AFR female	Shaw et al.	rs12613255	2:16628186:T:A	0.0397397	1.06226	0.911073	1.23854	0.443278	0.84866	0.80529
EUR male	Shaw et al.	rs12613255	2:16628186:T:A	0.0271866	0.982039	0.936597	1.02968	0.452377	0.95083	0.93382
AFR male	Shaw et al.	rs12613255	2:16628186:T:A	0.0375821	0.941263	0.78461	1.12919	0.512295	0.84866	0.80529
EAS female	Shaw et al.	rs12613255	2:16628186:T:A	0.658813	1.03112	0.935717	1.13625	0.535601	0.8388	0.80251
EUR female	Shaw et al.	rs12613255	2:16628186:T:A	0.0269134	0.98815	0.943758	1.03463	0.610696	0.95083	0.93382
EAS male	Shaw et al.	rs12613255	2:16628186:T:A	0.6634	1.01555	0.914496	1.12776	0.772862	0.8388	0.80251
AMR male	Shaw et al.	rs12613255	Variant not found	-	-	-	-	-	-	-
AMR female	Shaw et al.	rs12613255	Variant not found	-	-	-	-	-	-	-
AFR male	Shaw et al.	rs2997903	9:131599311:G:A	0.908689	0.92507	0.829248	1.03196	0.165297	0.91166	0.89551
EAS female	Shaw et al.	rs2997903	9:131599311:G:A	0.896472	0.913583	0.792796	1.05277	0.215674	0.94802	0.92149
EUR female	Shaw et al.	rs2997903	9:131599311:G:A	0.909292	1.01041	0.984209	1.03731	0.43927	0.92532	0.90193
EAS male	Shaw et al.	rs2997903	9:131599311:G:A	0.892518	1.03141	0.882945	1.20484	0.695756	0.94802	0.92149
EUR male	Shaw et al.	rs2997903	9:131599311:G:A	0.909106	1.00429	0.977258	1.03207	0.758366	0.92532	0.90193
AMR male	Shaw et al.	rs2997903	9:131599311:G:A	0.917486	0.993011	0.923573	1.06767	0.84969	0.9118	0.88359
AMR female	Shaw et al.	rs2997903	9:131599311:G:A	0.918157	0.993946	0.929795	1.06252	0.858516	0.9118	0.88359
AFR female	Shaw et al.	rs2997903	9:131599311:G:A	0.910094	1.00438	0.909119	1.10963	0.931405	0.91166	0.89551
AFR male	Shaw et al.	rs34456770	16:126219:G:A	0.884782	1.05129	0.947338	1.16664	0.344608	0.89134	0.80313
AMR female	Shaw et al.	rs34456770	16:126219:G:A	0.937955	0.966177	0.898958	1.03842	0.351323	0.96919	0.93765
EAS male	Shaw et al.	rs34456770	16:126219:G:A	0.883994	1.06588	0.918134	1.23741	0.399543	0.97829	0.93779
AFR female	Shaw et al.	rs34456770	16:126219:G:A	0.886611	0.967932	0.883622	1.06029	0.484466	0.89134	0.80313
EUR female	Shaw et al.	rs34456770	16:126219:G:A	0.990842	0.990731	0.917817	1.06944	0.811523	0.97335	0.94045
EAS female	Shaw et al.	rs34456770	16:126219:G:A	0.888639	0.986447	0.860332	1.13105	0.845198	0.97829	0.93779
AMR male	Shaw et al.	rs34456770	16:126219:G:A	0.936313	0.996058	0.92125	1.07694	0.92104	0.96919	0.93765
EUR male	Shaw et al.	rs34456770	16:126219:G:A	0.990771	1.00359	0.926876	1.08666	0.929444	0.97335	0.94045
AFR male	Shaw et al.	rs6415726	9:16247629:G:A	0.0874174	1.0664	0.945975	1.20215	0.295381	0.86101	0.79335
EAS male	Shaw et al.	rs6415726	9:16247629:G:A	0.0207815	0.824694	0.4639	1.46609	0.502371	0.37057	0.30453
AMR female	Shaw et al.	rs6415726	9:16247629:G:A	0.194035	1.01546	0.969674	1.06341	0.515016	0.9221	0.8956
EAS female	Shaw et al.	rs6415726	9:16247629:G:A	0.0220115	0.848202	0.471941	1.52444	0.57436	0.37057	0.30453
AMR male	Shaw et al.	rs6415726	9:16247629:G:A	0.194258	0.992402	0.943827	1.04348	0.765663	0.9221	0.8956
AFR female	Shaw et al.	rs6415726	9:16247629:G:A	0.090535	0.985193	0.88637	1.09503	0.781801	0.86101	0.79335
EUR male	Shaw et al.	rs6415726	9:16247629:G:A	0.258098	0.997106	0.974729	1.02	0.802315	0.95572	0.93451
EUR female	Shaw et al.	rs6415726	9:16247629:G:A	0.258562	1.00037	0.976695	1.02463	0.975643	0.95572	0.93451
AMR male	Shaw et al.	rs78072807	1:237682933:T:C	0.993881	0.882491	0.68927	1.12988	0.327233	0.84177	0.83024
EUR male	Shaw et al.	rs78072807	1:237682933:T:C	0.999748	0.765084	0.450224	1.30014	0.336232	0.62433	0.59494
AFR female	Shaw et al.	rs78072807	1:237682933:T:C	0.940674	1.05317	0.930828	1.19159	0.408509	0.86463	0.8409
AFR male	Shaw et al.	rs78072807	1:237682933:T:C	0.939174	1.05836	0.922096	1.21475	0.417637	0.86463	0.8409
AMR female	Shaw et al.	rs78072807	1:237682933:T:C	0.993705	1.02363	0.807712	1.29727	0.846374	0.84177	0.83024
EUR female	Shaw et al.	rs78072807	1:237682933:T:C	0.999753	0.991578	0.562156	1.74903	0.976791	0.62433	0.59494
EAS male	Shaw et al.	rs78072807	Variant not found	-	-	-	-	-	-	-
EAS female	Shaw et al.	rs78072807	Variant not found	-	-	-	-	-	-	-
AMR female	Shaw et al.	rs7837758	8:40624542:T:C	0.00217915	0.791752	0.519164	1.20746	0.264634	0.82653	0.734
EUR female	Shaw et al.	rs7837758	8:40624542:T:C	7.87071e-05	1.46842	0.676352	3.18807	0.354547	0.74673	0.71929
AFR female	Shaw et al.	rs7837758	8:40624542:T:C	0.023401	1.06743	0.885873	1.28619	0.495673	0.86213	0.83211
AFR male	Shaw et al.	rs7837758	8:40624542:T:C	0.023254	1.06002	0.857382	1.31055	0.592145	0.86213	0.83211
AMR male	Shaw et al.	rs7837758	8:40624542:T:C	0.00211025	0.921193	0.589592	1.43929	0.716105	0.82653	0.734
EUR male	Shaw et al.	rs7837758	8:40624542:T:C	7.02056e-05	0.88853	0.311637	2.53335	0.822465	0.74673	0.71929
EAS male	Shaw et al.	rs7837758	Variant not found	-	-	-	-	-	-	-
EAS female	Shaw et al.	rs7837758	Variant not found	-	-	-	-	-	-	-
AFR female	Shaw et al.	rs8013614	14:36425517:G:C	0.588497	1.03166	0.9716	1.09543	0.308127	0.84947	0.82108
EAS female	Shaw et al.	rs8013614	14:36425517:G:C	0.701035	0.956767	0.864053	1.05943	0.396438	0.80061	0.77538
AFR male	Shaw et al.	rs8013614	14:36425517:G:C	0.584813	0.986199	0.921739	1.05517	0.687043	0.84947	0.82108
EAS male	Shaw et al.	rs8013614	14:36425517:G:C	0.70051	0.992949	0.890078	1.10771	0.899117	0.80061	0.77538
EUR male	Shaw et al.	rs8013614	Variant not found	-	-	-	-	-	-	-
EUR female	Shaw et al.	rs8013614	Variant not found	-	-	-	-	-	-	-
AMR male	Shaw et al.	rs8013614	Variant not found	-	-	-	-	-	-	-
AMR female	Shaw et al.	rs8013614	Variant not found	-	-	-	-	-	-	-
EUR male = European male GWAS; EUR female = European female GWAS; AA male = African male GWAS; AA female = African female GWAS; AMR male = Latino/Admixed American male GWAS; AMR male = Latino/Admixed American female GWAS; EAS male = East Asian male GWAS; EAS female = East Asian female GWAS. All ancestries represent genetic ancestry.
EAF = effect allele frequency; OR = odds ratio; OR95_L = lower 95% confidence interval for the OR; OR95_U = higher 95% confidence interval for the OR; avgRSQ = average r-squared; minRSQ = minimum r-squared

## Sheet: Supplementary Table 7
Supplementary Table 7. SNP-based stuttering heritability.
SNP-based observed scale and liability scaled heritability estimates performed via LDSC. Population prevalence for liability scaling set to 10%. All analyses were performed using ancestry-specific LD maps. 1000 genomes was used to generate the EUR and EAS LD maps. Sample size prevented SNP-based h2 calculations in the East Asian cohort since estimates are likely to be unreliable due to insufficie…
	Sex	Sample Size (n cases)	Sample Prevalence	Observed Scale h2 (SE)	Liability Scaled h2 (SE)	Intercept (SE)
AFR	Female	24,783 (3,008)	0.1214	NA*	NA*	NA*
	Male	13,977 (2,480)	0.1774	NA*	NA*	NA*
EUR	Female	570,071 (40,137)	0.0704	0.0226 (0.0013)	0.0911 (0.0054)	1.011 (0.0079)
	Male	374,279 (38,257)	0.1022	0.0331 (0.0019)	0.0962 (0.0051)	1.014 (0.0076)
AMR	Female	74,187 (7,209)	0.0972	NA*	NA*	NA*
	Male	45,206 (6,346)	0.1404	NA*	NA*	NA*
EAS	Female	13,347 (1,205)	0.0903
	Male	7,169 (1,134)	0.1518
*Heritability estimates are biased in the presence of admixture
AFR = African genetic ancestry; EAS = East Asian genetic ancestry; EUR = European genetic ancestry; AMR = Latino/Admixed American genetic ancestry.

## Sheet: Supplementary Table 8
Supplementary Table 8. Partitioned heritability results for broad functional categories for sex-combined EUR self-reported stuttering.
Note. The 52 broad functional annotations were defined by Finucane et al. (2015) and obtained from https://alkesgroup.broadinstitute.org/LDSCORE/. The Bonferroni-derived alpha level is p-value < 9.6 x 10-4 (52 tests). Bonferroni significant categories are indicated in bold.
Category	Prop._SNPs	Prop._h2	Prop._h2_std_error	Enrichment	Enrichment_std_error	Enrichment_p-value
Conserved (LindbladToh) extend 500	0.330412	0.755377	0.0509406	2.28616	0.154173	1.34e-15
Conserved (LindbladToh)	0.0256851	0.341096	0.0490664	13.2799	1.9103	2.68e-09
H3K4me1 (Trynka) extend 500	0.605819	0.834188	0.0402499	1.37696	0.0664388	5.47e-08
Weak Enhancer (Hoffman) extend 500	0.0887866	0.290369	0.0372518	3.27041	0.419566	2.61e-07
H3K4me1 (Trynka)	0.423685	0.793198	0.0709167	1.87214	0.167381	2.83e-07
H3K9ac peaks (Trynka)	0.0384595	0.228211	0.0462189	5.93381	1.20176	3.84e-05
Fetal DHS (Trynka) extend 500	0.283362	0.601379	0.0741917	2.1223	0.261827	3.85e-05
H3K9ac (Trynka) extend 500	0.229855	0.411137	0.0435078	1.78868	0.189284	4.94e-05
DHS (Trynka) extend 500	0.496042	0.824036	0.0800079	1.66122	0.161293	4.96e-05
Repressed (Hoffman) extend 500	0.718511	0.603876	0.0287318	0.840456	0.039988	5.17e-05
H3K27ac (PGC2)	0.268778	0.504208	0.0578568	1.87593	0.215259	5.96e-05
Intron (UCSC) extend 500	0.396796	0.479877	0.0212674	1.20938	0.0535978	9.54e-05
H3K4me3 (Trynka) extend 500	0.255139	0.436807	0.053221	1.71203	0.208596	0.000888963
Super Enhancer (Hnisz) extend 500	0.170383	0.225535	0.0166673	1.32369	0.0978227	0.00104904
H3K27ac (PGC2) extend 500	0.335206	0.478108	0.0438296	1.42631	0.130754	0.00129274
TSS (Hoffman) extend 500	0.0343534	0.112421	0.0262082	3.2725	0.7629	0.0026059
H3K27ac (Hnisz)	0.389076	0.472308	0.0289926	1.21392	0.0745165	0.00497926
UTR 3 (UCSC)	0.0111859	0.0591624	0.0173116	5.28901	1.54762	0.00569676
H3K4me1 peaks (Trynka)	0.169823	0.38744	0.0832969	2.28144	0.490494	0.00862321
H3K9ac (Trynka)	0.125413	0.251794	0.0491494	2.00772	0.391901	0.00971257
Intron (UCSC)	0.387473	0.455054	0.0276685	1.17442	0.0714075	0.0146252
H3K27ac (Hnisz) extend 500	0.420486	0.509612	0.0374486	1.21196	0.0890602	0.0200676
TFBS (ENCODE)	0.131228	0.292714	0.070012	2.23057	0.533514	0.0205977
TSS (Hoffman)	0.0178321	0.0762205	0.0264621	4.27434	1.48396	0.0250623
Fetal DHS (Trynka)	0.0839308	0.243294	0.0725004	2.89874	0.863811	0.0256653
H3K4me3 (Trynka)	0.133011	0.250051	0.0531751	1.87994	0.399781	0.0269257
CTCF (Hoffman) extend 500	0.0708357	-0.0088341	0.0360448	-0.124713	0.508851	0.0283847
Promoter Flanking (Hoffman) extend 500	0.0331865	0.0920443	0.0269682	2.77355	0.812627	0.0300988
DGF (ENCODE)	0.136006	0.319947	0.0931278	2.35246	0.684735	0.0466993
Coding (UCSC)	0.0142749	0.0547515	0.0225684	3.83551	1.58098	0.0731347
Coding (UCSC) extend 500	0.0636618	0.110775	0.0281029	1.74006	0.44144	0.093668
H3K4me3 peaks (Trynka)	0.0416488	0.129926	0.0531884	3.11957	1.27707	0.0966989
DHS peaks (Trynka)	0.110583	0.255605	0.0883947	2.31143	0.799352	0.0971995
CTCF (Hoffman)	0.0238662	-0.0307663	0.0335919	-1.28912	1.40751	0.105268
UTR 5 (UCSC)	0.00548417	0.0298458	0.015276	5.44217	2.78547	0.113021
Super Enhancer (Hnisz)	0.16721	0.19675	0.0188942	1.17667	0.112997	0.120552
UTR 3 (UCSC) extend 500	0.0264553	0.0514878	0.018334	1.94622	0.693019	0.17137
DHS (Trynka)	0.166201	0.270944	0.106123	1.63022	0.638524	0.318518
Enhancer (Hoffman) extend 500	0.0898451	0.118634	0.0318109	1.32043	0.354063	0.368017
Enhancer (Andersson)	0.00432768	-0.0094247	0.0156952	-2.17778	3.6267	0.382075
Weak Enhancer (Hoffman)	0.0209872	0.0480132	0.0314501	2.28774	1.49854	0.389948
Promoter (UCSC) extend 500	0.0380627	0.0559113	0.0212098	1.46893	0.557233	0.3997
Transcribed (Hoffman) extend 500	0.762095	0.795003	0.0480918	1.04318	0.0631047	0.491189
Promoter Flanking (Hoffman)	0.00830845	0.0190828	0.0231777	2.29679	2.78966	0.642267
UTR 5 (UCSC) extend 500	0.0268651	0.0337952	0.0180108	1.25796	0.670416	0.700699
Promoter (UCSC)	0.030656	0.0400867	0.0265713	1.30763	0.866758	0.722607
Repressed (Hoffman)	0.460873	0.445021	0.0722449	0.965604	0.156756	0.826465
Transcribed (Hoffman)	0.345968	0.33356	0.0594721	0.964135	0.171901	0.834838
Enhancer (Hoffman)	0.0419892	0.0343883	0.0369422	0.818982	0.879803	0.837002
TFBS (ENCODE) extend 500	0.341215	0.335612	0.0668446	0.983582	0.195902	0.933195
Enhancer (Andersson) extend 500	0.0190351	0.0183529	0.0183525	0.964161	0.96414	0.970373
DGF (ENCODE) extend 500	0.53847	0.536964	0.0673042	0.997202	0.124991	0.982157
Prop._SNPs = proportion of SNPs; Prop._h2 = proportion of h2; Prop._h2_std_error = standard error for the proportion of h2; enrichment_std_error = enrichment standard error; Enrichment_p = enrichment p-value

## Sheet: Supplementary Table 9
Supplementary Table 9. Partitioned heritability results for broad functional categories for EUR female self-reported stuttering.
Note. The 52 broad functional annotations were defined by Finucane et al. (2015) and obtained from https://alkesgroup.broadinstitute.org/LDSCORE/. The Bonferroni-derived alpha level is p-value < 9.6 x 10-4 (52 tests). Bonferroni significant categories are indicated in bold.
Category	Prop._SNPs	Prop._h2	Prop._h2_std_error	Enrichment	Enrichment_std_error	Enrichment_p-value
Conserved (LindbladToh) extend 500	0.330412	0.807787	0.0692129	2.44478	0.209	3.58e-11
Conserved (LindbladToh)	0.0256851	0.301071	0.0575309	11.7216	2.24	2.54e-06
H3K4me1 (Trynka) extend 500	0.605819	0.836991	0.0567561	1.38159	0.093685	0.00011025
H3K27ac (PGC2) extend 500	0.335206	0.542861	0.0664998	1.61948	0.198385	0.00187518
DHS (Trynka) extend 500	0.496042	0.804155	0.1036	1.62114	0.208854	0.00288657
H3K4me1 (Trynka)	0.423685	0.712576	0.0988048	1.68186	0.233204	0.00349135
TSS (Hoffman) extend 500	0.0343534	0.127865	0.0324117	3.72206	0.943479	0.00385694
Weak Enhancer (Hoffman) extend 500	0.0887866	0.243809	0.0546444	2.74601	0.615457	0.00438787
Intron (UCSC) extend 500	0.396796	0.481617	0.0308135	1.21376	0.0776556	0.00541024
DGF (ENCODE) extend 500	0.53847	0.302965	0.0862111	0.562639	0.160104	0.0065791
Fetal DHS (Trynka) extend 500	0.283362	0.571931	0.102529	2.01838	0.361832	0.00724193
H3K9ac peaks (Trynka)	0.0384595	0.238553	0.0753254	6.20271	1.95857	0.0077549
Coding (UCSC) extend 500	0.0636618	0.139991	0.0334796	2.19898	0.525898	0.0232441
H3K9ac (Trynka) extend 500	0.229855	0.376952	0.0679003	1.63996	0.295405	0.0316535
Intron (UCSC)	0.387473	0.466869	0.0392996	1.20491	0.101425	0.0414132
Repressed (Hoffman) extend 500	0.718511	0.649328	0.0361813	0.903715	0.0503559	0.0531365
H3K27ac (PGC2)	0.268778	0.419721	0.0821829	1.56159	0.305765	0.0660396
CTCF (Hoffman) extend 500	0.0708357	-0.010363	0.0566991	-0.146297	0.800431	0.1513
Super Enhancer (Hnisz) extend 500	0.170383	0.203633	0.0235681	1.19515	0.138325	0.162172
DHS (Trynka)	0.166201	-0.0422137	0.149282	-0.253993	0.898201	0.166792
Super Enhancer (Hnisz)	0.16721	0.201694	0.0256929	1.20623	0.153657	0.18452
Enhancer (Andersson) extend 500	0.0190351	-0.0175148	0.0283643	-0.920132	1.49011	0.199845
Enhancer (Hoffman) extend 500	0.0898451	0.155082	0.0517359	1.7261	0.575834	0.206027
H3K4me3 (Trynka) extend 500	0.255139	0.350553	0.0783372	1.37397	0.307037	0.22481
UTR 3 (UCSC)	0.0111859	0.0423972	0.0262632	3.79023	2.34788	0.232504
TSS (Hoffman)	0.0178321	0.0598191	0.0355971	3.35457	1.99624	0.240851
TFBS (ENCODE)	0.131228	0.25385	0.108518	1.93442	0.826941	0.259869
H3K27ac (Hnisz)	0.389076	0.441612	0.046854	1.13503	0.120424	0.266607
H3K4me1 peaks (Trynka)	0.169823	0.300452	0.120611	1.76921	0.710217	0.280224
Weak Enhancer (Hoffman)	0.0209872	0.0615065	0.0465431	2.93067	2.21769	0.385283
CTCF (Hoffman)	0.0238662	-0.0249842	0.0580757	-1.04685	2.43339	0.400001
UTR 5 (UCSC)	0.00548417	0.0231647	0.0209503	4.22393	3.82014	0.401789
H3K9ac (Trynka)	0.125413	0.185896	0.0728742	1.48227	0.581074	0.405023
Coding (UCSC)	0.0142749	0.040008	0.0320879	2.80268	2.24786	0.422798
H3K27ac (Hnisz) extend 500	0.420486	0.463164	0.0569858	1.1015	0.135524	0.456079
Repressed (Hoffman)	0.460873	0.385568	0.105295	0.836603	0.228469	0.472014
UTR 5 (UCSC) extend 500	0.0268651	0.0448477	0.0256948	1.66937	0.956438	0.486735
Transcribed (Hoffman) extend 500	0.762095	0.804967	0.0619336	1.05626	0.0812676	0.487099
H3K4me3 peaks (Trynka)	0.0416488	0.090969	0.086184	2.18419	2.0693	0.569545
Enhancer (Andersson)	0.00432768	-0.0088641	0.0231204	-2.04824	5.34244	0.570329
DGF (ENCODE)	0.136006	0.209262	0.132243	1.53862	0.972332	0.579425
DHS peaks (Trynka)	0.110583	0.0444247	0.128401	0.401733	1.16113	0.60659
H3K4me3 (Trynka)	0.133011	0.173887	0.0883327	1.30732	0.664103	0.642618
Transcribed (Hoffman)	0.345968	0.37484	0.0875197	1.08345	0.252971	0.740307
Promoter (UCSC) extend 500	0.0380627	0.0463151	0.026414	1.21681	0.693959	0.755244
Promoter Flanking (Hoffman)	0.00830845	0.00043682	0.0304797	0.0525751	3.66852	0.79645
Promoter (UCSC)	0.030656	0.0230804	0.0405068	0.752884	1.32134	0.851811
Promoter Flanking (Hoffman) extend 500	0.0331865	0.0394404	0.0388056	1.18845	1.16932	0.871971
UTR 3 (UCSC) extend 500	0.0264553	0.029689	0.0252091	1.12224	0.952895	0.897975
Fetal DHS (Trynka)	0.0839308	0.0980929	0.111562	1.16874	1.32921	0.898729
Enhancer (Hoffman)	0.0419892	0.0386558	0.0541563	0.920615	1.28977	0.950916
TFBS (ENCODE) extend 500	0.341215	0.335827	0.110424	0.984211	0.323619	0.960985
Prop._SNPs = proportion of SNPs; Prop._h2 = proportion of h2; Prop._h2_std_error = standard error for the proportion of h2; enrichment_std_error = enrichment standard error; Enrichment_p = enrichment p-value

## Sheet: Supplementary Table 10
Supplementary Table 10. Partitioned heritability results for broad functional categories for EUR male self-reported stuttering.
Note. The 52 broad functional annotations were defined by Finucane et al. (2015) and obtained from https://alkesgroup.broadinstitute.org/LDSCORE/. The Bonferroni-derived alpha level is p-value < 9.6 x 10-4 (52 tests). Bonferroni significant categories are indicated in bold.
Category	Prop._SNPs	Prop._h2	Prop._h2_std_error	Enrichment	Enrichment_std_error	Enrichment_p-value
Weak Enhancer (Hoffman) extend 500	0.0887866	0.360275	0.0581016	4.05777	0.654396	1.08e-05
Conserved (LindbladToh) extend 500	0.330412	0.670846	0.0785772	2.03033	0.237816	1.53e-05
Conserved (LindbladToh)	0.0256851	0.370733	0.0763545	14.4338	2.97271	1.7e-05
Repressed (Hoffman) extend 500	0.718511	0.570908	0.0417549	0.794571	0.0581132	0.000331697
H3K4me1 (Trynka)	0.423685	0.780346	0.100111	1.84181	0.236287	0.000389319
H3K9ac peaks (Trynka)	0.0384595	0.275875	0.0698922	7.17314	1.8173	0.000451781
H3K4me1 (Trynka) extend 500	0.605819	0.832872	0.0680977	1.37479	0.112406	0.000929847
Intron (UCSC) extend 500	0.396796	0.496809	0.0339656	1.25205	0.0855995	0.00248868
H3K4me1 peaks (Trynka)	0.169823	0.501859	0.121926	2.9552	0.717961	0.0050932
H3K27ac (PGC2)	0.268778	0.497397	0.0877259	1.85059	0.326388	0.00817641
H3K27ac (Hnisz) extend 500	0.420486	0.561444	0.0557776	1.33522	0.13265	0.0132642
H3K4me3 (Trynka) extend 500	0.255139	0.467571	0.0863381	1.83261	0.338396	0.0151946
H3K9ac (Trynka)	0.125413	0.304162	0.0789771	2.42529	0.629737	0.0220618
Fetal DHS (Trynka) extend 500	0.283362	0.52738	0.106855	1.86115	0.377099	0.0233058
Intron (UCSC)	0.387473	0.474463	0.0412314	1.22451	0.106411	0.0343285
H3K27ac (Hnisz)	0.389076	0.485082	0.0452938	1.24675	0.116414	0.0370086
TSS (Hoffman)	0.0178321	0.0932896	0.0400869	5.23155	2.24802	0.0531758
H3K4me3 (Trynka)	0.133011	0.280525	0.0795229	2.10904	0.597869	0.0599619
Super Enhancer (Hnisz) extend 500	0.170383	0.222588	0.0283891	1.3064	0.166619	0.0641214
TFBS (ENCODE)	0.131228	0.347791	0.118737	2.65027	0.904814	0.066329
Enhancer (Andersson) extend 500	0.0190351	0.0714584	0.0313296	3.75404	1.64589	0.0954653
DGF (ENCODE)	0.136006	0.383241	0.152909	2.81783	1.12429	0.0973807
H3K9ac (Trynka) extend 500	0.229855	0.340113	0.0678507	1.47969	0.295189	0.103647
Promoter Flanking (Hoffman) extend 500	0.0331865	0.0990972	0.0418927	2.98607	1.26234	0.11687
Fetal DHS (Trynka)	0.0839308	0.260329	0.115085	3.10171	1.37119	0.121427
DHS (Trynka) extend 500	0.496042	0.681479	0.11912	1.37383	0.24014	0.121432
UTR 3 (UCSC)	0.0111859	0.0650989	0.0369741	5.81972	3.30541	0.141713
DHS (Trynka)	0.166201	0.404762	0.169	2.43539	1.01684	0.148745
Promoter (UCSC)	0.030656	0.091385	0.0445642	2.98099	1.45369	0.172104
TSS (Hoffman) extend 500	0.0343534	0.0858254	0.0402644	2.49831	1.17206	0.199902
Enhancer (Hoffman) extend 500	0.0898451	0.150525	0.0503392	1.67538	0.560288	0.230158
CTCF (Hoffman) extend 500	0.0708357	0.0176349	0.0567083	0.248954	0.80056	0.34598
Super Enhancer (Hnisz)	0.16721	0.19383	0.0303456	1.1592	0.181482	0.379301
TFBS (ENCODE) extend 500	0.341215	0.243315	0.111981	0.713084	0.328184	0.380821
H3K27ac (PGC2) extend 500	0.335206	0.395601	0.0699376	1.18017	0.20864	0.389484
CTCF (Hoffman)	0.0238662	-0.0139658	0.0525301	-0.585171	2.20103	0.472703
UTR 5 (UCSC)	0.00548417	0.0213479	0.0250306	3.89264	4.56416	0.525431
Weak Enhancer (Hoffman)	0.0209872	0.0554614	0.0555978	2.64263	2.64913	0.53415
Enhancer (Hoffman)	0.0419892	0.0777489	0.0581205	1.85164	1.38418	0.537773
DGF (ENCODE) extend 500	0.53847	0.602655	0.104544	1.1192	0.19415	0.541433
UTR 5 (UCSC) extend 500	0.0268651	0.0461477	0.0338126	1.71776	1.25861	0.567823
Promoter (UCSC) extend 500	0.0380627	0.0578115	0.0370994	1.51885	0.974692	0.595307
Enhancer (Andersson)	0.00432768	-0.00890888	0.0256795	-2.05858	5.93377	0.60755
Repressed (Hoffman)	0.460873	0.510433	0.110805	1.10753	0.240425	0.654741
Coding (UCSC)	0.0142749	0.0301293	0.0364705	2.11065	2.55486	0.662902
H3K4me3 peaks (Trynka)	0.0416488	0.0681369	0.0668031	1.63599	1.60396	0.690863
DHS peaks (Trynka)	0.110583	0.161046	0.150337	1.45634	1.3595	0.73475
UTR 3 (UCSC) extend 500	0.0264553	0.0344324	0.0304798	1.30153	1.15213	0.793343
Transcribed (Hoffman)	0.345968	0.323175	0.0969777	0.93412	0.280309	0.814271
Promoter Flanking (Hoffman)	0.00830845	0.000587288	0.0350441	0.0706856	4.21789	0.825431
Coding (UCSC) extend 500	0.0636618	0.0698727	0.0405601	1.09756	0.637119	0.878184
Transcribed (Hoffman) extend 500	0.762095	0.764701	0.0609763	1.00342	0.0800114	0.965898
Prop._SNPs = proportion of SNPs; Prop._h2 = proportion of h2; Prop._h2_std_error = standard error for the proportion of h2; enrichment_std_error = enrichment standard error; Enrichment_p = enrichment p-value

[truncated: 15 more sheets: Supplementary Table 11, Supplementary Table 12, Supplementary Table 13, Supplementary Table 14, Supplementary Table 15, Supplementary Table 16, Supplementary Table 17, Supplementary Table 18, Supplementary Table 19, Supplementary Table 20, Supplementary Table 21, Supplementayr Table 22, Supplementary Table 23, Supplementary Table 24, Supplementary Table 25]
