# Supplementary material for: Large-scale genome-wide analyses of stuttering
Source: Nat Genet. 2025 Jul 28;57(8):1835–47. doi: 10.1038/s41588-025-02267-2 (PMC12339392; doi:10.1038/s41588-025-02267-2)
Supplement: Supplementary file 4 — Supplementary Data 1–8. [file 41588_2025_2267_MOESM4_ESM.xlsx]

## Sheet: Supplementary Data 1
Supplementary Data 1. Top 10,000 SNPs in the EUR male self-reported stuttering genome-wide association analysis.
The EUR male GWAS represents the European genetic ancestries male self-reported stuttering genome-wide association analysis that was conducted via logistic regression (see Methods). CHR: chromosome POS_b37: position in build 37 EA: effect allele NEA: non-effect allele EFFECT: effect estimate (beta) STDERR: standard error of the effect estimate p-value: p-value associated with the SNP effect
rsid	CHR	POS_b37	EA	NEA	EAF	EFFECT	STDERR	p-value
rs35609938	2	58756729	T	C	0.501221	-0.0534073	0.00776003	5.83561e-12
rs1040225	2	58139593	G	A	0.597818	0.052922	0.00788788	1.82226e-11
rs2678869	2	58153374	C	A	0.595682	0.0532565	0.00793747	1.82343e-11
rs2678904	2	58137755	T	G	0.597632	0.0528892	0.00788744	1.87056e-11
rs2717001	2	58137618	T	C	0.598618	0.0527928	0.00787598	1.90265e-11
rs2678870	2	58153375	T	A	0.404058	-0.0531468	0.00793478	1.974e-11
rs2678901	2	58138651	G	A	0.597807	0.052826	0.00788749	1.97691e-11
rs2678905	2	58135872	G	A	0.598028	0.0528107	0.00788543	1.97955e-11
rs2678903	2	58137930	G	A	0.597703	0.052823	0.00788735	1.98068e-11
rs2678881	2	58140977	G	A	0.402292	-0.0527979	0.00788819	2.03425e-11
rs1040224	2	58139865	G	C	0.402078	-0.0527575	0.00788803	2.10501e-11
rs2717007	2	58149116	G	A	0.401496	-0.0527579	0.00789048	2.13352e-11
rs2465804	2	58148180	G	A	0.401544	-0.0527453	0.00789022	2.15382e-11
rs2717003	2	58143438	G	A	0.598372	0.0527528	0.00789278	2.17217e-11
rs2717002	2	58142647	T	G	0.402098	-0.0527192	0.00788906	2.18926e-11
rs2678915	2	58119574	T	C	0.599503	0.0527393	0.00789935	2.28128e-11
rs2717076	2	58061127	T	C	0.62576	0.0536342	0.00803786	2.29739e-11
rs2717004	2	58143854	C	A	0.402185	-0.0525809	0.00789067	2.4917e-11
rs2678906	2	58134048	T	A	0.402387	-0.0525321	0.00788737	2.55073e-11
rs11410659	2	58145483	I	D	0.600286	0.0525285	0.0078954	2.67975e-11
rs2717011	2	58152075	T	C	0.4018	-0.0524509	0.0078915	2.80114e-11
rs2717010	2	58151817	G	A	0.598429	0.0524258	0.00789072	2.84922e-11
rs2678908	2	58130327	T	C	0.597977	0.0523787	0.00789025	2.96093e-11
rs2459982	2	58150941	C	A	0.597963	0.052345	0.00788906	3.02733e-11
rs2683634	2	58113995	T	C	0.400952	-0.0523515	0.00789829	3.17157e-11
rs908731	2	58135010	G	C	0.599712	0.0522152	0.00788777	3.36341e-11
rs2678894	2	58167260	G	C	0.401637	-0.0524681	0.00793047	3.44326e-11
rs2678873	2	58154601	G	A	0.401767	-0.0521948	0.0078899	3.46175e-11
rs2717014	2	58154249	T	C	0.402172	-0.0521781	0.00788823	3.47987e-11
rs2312141	2	58155358	T	A	0.598304	0.0521605	0.00788954	3.55808e-11
rs2678880	2	58158283	T	C	0.599169	0.0520259	0.00787117	3.59943e-11
rs2683615	2	58027493	C	A	0.374303	-0.0530443	0.00802905	3.60834e-11
rs2717015	2	58155253	T	C	0.401694	-0.0521428	0.00788947	3.61131e-11
rs2717056	2	58128804	T	C	0.597961	0.0521052	0.00789055	3.75406e-11
rs4672223	2	58021882	C	A	0.374141	-0.0529691	0.00802723	3.80615e-11
rs2139054	2	58156583	C	A	0.598264	0.0520777	0.00788947	3.8191e-11
rs1518394	2	58171287	G	A	0.603539	0.052244	0.00791626	3.84069e-11
rs2717035	2	58167440	T	C	0.600456	0.052081	0.00789949	4.02497e-11
rs1356545	2	58123798	T	C	0.400325	-0.0520386	0.00789697	4.11767e-11
rs2717034	2	58167258	T	G	0.401575	-0.0522481	0.00793025	4.15038e-11
rs2678871	2	58153602	G	A	0.40495	-0.0521302	0.00791442	4.21656e-11
rs1568450	2	58011697	G	A	0.626526	0.0527789	0.00802893	4.50954e-11
rs6545663	2	58023009	T	A	0.625439	0.0527719	0.00802793	4.51343e-11
rs2717052	2	58047263	C	A	0.373547	-0.0528114	0.00803575	4.55574e-11
rs2683628	2	58036044	G	A	0.626516	0.0527926	0.00803437	4.59315e-11
rs2717055	2	58044220	G	A	0.374241	-0.0527704	0.00803233	4.62913e-11
rs2678890	2	58164435	T	C	0.601723	0.0519376	0.00790387	4.66036e-11
rs2717036	2	58168098	T	C	0.398259	-0.051942	0.00790504	4.6732e-11
rs2683616	2	58035555	G	A	0.374343	-0.0527429	0.00803006	4.67946e-11
rs2717033	2	58166769	T	C	0.396062	-0.0518726	0.00789851	4.77752e-11
rs2678889	2	58164223	G	A	0.601581	0.0518941	0.0079031	4.81598e-11
rs2717032	2	58166760	T	C	0.397731	-0.0519275	0.00791179	4.91261e-11
rs908730	2	58135011	G	A	0.402791	-0.0518642	0.00790318	4.96201e-11
rs200493119	2	58154132	I	D	0.601638	0.0518405	0.00790394	5.07419e-11
rs2717054	2	58046683	G	A	0.374053	-0.0526282	0.00802961	5.13872e-11
rs2683614	2	58026312	G	A	0.374186	-0.0526115	0.00803217	5.28534e-11
rs966721	2	58197305	T	A	0.38921	-0.0521825	0.0079653	5.30724e-11
rs2947349	2	58059803	C	A	0.369845	-0.0525975	0.00803089	5.31061e-11
rs1356544	2	58123724	T	C	0.400567	-0.0517271	0.00789572	5.33645e-11
rs6545665	2	58023218	G	A	0.374152	-0.0525836	0.00803004	5.34778e-11
rs954593	2	58027337	T	C	0.625956	0.0525584	0.00803029	5.46914e-11
rs1589407	2	58019903	T	C	0.373548	-0.0525583	0.0080304	5.47117e-11
rs540927767	2	58154133	I	D	0.601788	0.0517393	0.0079028	5.49533e-11
rs2683630	2	58058069	G	C	0.6266	0.0526286	0.00804292	5.52325e-11
rs10496079	2	57997136	G	C	0.372993	-0.0525846	0.00803706	5.55005e-11
rs970941	2	58166181	G	A	0.398328	-0.0517189	0.00790392	5.61658e-11
rs7598169	2	58040729	T	C	0.626357	0.0525419	0.00803401	5.65799e-11
rs2717031	2	58166468	T	C	0.398345	-0.0517111	0.00790405	5.6584e-11
rs1568253	2	58170004	T	C	0.397813	-0.051722	0.00790656	5.68268e-11
rs1568254	2	58170161	C	A	0.398717	-0.0516997	0.00790341	5.69413e-11
rs13026612	2	58014723	T	C	0.626142	0.0524782	0.00802988	5.83515e-11
rs2678887	2	58161752	C	A	0.398443	-0.051666	0.0079027	5.83598e-11
rs13026830	2	58014831	T	C	0.626296	0.0524804	0.00803044	5.84161e-11
rs2678891	2	58166643	T	G	0.398368	-0.0516701	0.00790411	5.8608e-11
rs2717048	2	58025937	T	C	0.625949	0.0524483	0.0080293	5.96528e-11
rs10166481	2	58016412	G	A	0.373735	-0.052407	0.00802727	6.10587e-11
rs2717053	2	58047101	G	C	0.374213	-0.0524306	0.0080317	6.13395e-11
rs6761347	2	58010040	T	A	0.374354	-0.0523739	0.00802507	6.20493e-11
rs12713370	2	58200748	G	A	0.607423	0.0517228	0.00792648	6.31876e-11
rs11676055	2	58017224	T	C	0.625908	0.0523599	0.00802894	6.41036e-11
rs6730037	2	58005792	G	A	0.374503	-0.0523395	0.00802743	6.46888e-11
rs2683621	2	58046995	G	A	0.625795	0.0523429	0.00803203	6.61183e-11
rs2717018	2	58035491	T	C	0.626104	0.0523256	0.00803179	6.69862e-11
rs4296411	2	58008872	C	A	0.625686	0.0522814	0.00802511	6.70462e-11
rs2717024	2	58161397	G	C	0.601723	0.0515081	0.00790377	6.71148e-11
rs1401100	2	58168856	T	G	0.599908	0.0514516	0.00789737	6.80325e-11
rs11309539	2	58025740	I	D	0.371415	-0.0522558	0.00802557	6.87139e-11
rs2717023	2	58161355	T	C	0.601707	0.0514635	0.00790342	6.95643e-11
rs1518395	2	58208074	G	A	0.608033	0.0516223	0.00793067	7.03685e-11
rs2683629	2	58037369	G	A	0.626479	0.0522636	0.00803448	7.15563e-11
rs10865304	2	58002818	T	G	0.625951	0.0522246	0.00803092	7.25321e-11
rs2678886	2	58161221	G	A	0.601586	0.0514023	0.00790248	7.28889e-11
rs6737913	2	58007759	G	A	0.374261	-0.0521752	0.00802553	7.34206e-11
rs2717071	2	58030962	G	A	0.373851	-0.0522067	0.00803202	7.40526e-11
rs6545664	2	58023134	T	C	0.625147	0.0521612	0.0080256	7.43307e-11
rs10204616	2	57980955	T	A	0.628688	0.0523229	0.00805197	7.47609e-11
rs1474215	2	58032029	G	C	0.626337	0.0521975	0.00803295	7.4987e-11
rs2090793	2	58021528	G	A	0.375192	-0.0521276	0.00802464	7.60585e-11
rs2678883	2	58159670	G	A	0.601707	0.0513188	0.00790224	7.81119e-11
rs2678879	2	58158152	G	A	0.601538	0.0513001	0.0079014	7.8994e-11
rs2717022	2	58160639	G	C	0.398447	-0.0512929	0.00790172	7.96173e-11
rs113886527	2	58199375	I	D	0.607776	0.0515153	0.00793713	7.98927e-11
rs2678896	2	58169388	G	A	0.600412	0.0512632	0.00789875	8.03686e-11
rs2678882	2	58159362	T	A	0.398903	-0.0512746	0.00790079	8.0465e-11
rs2717075	2	58032530	G	C	0.373784	-0.0521019	0.00803244	8.09774e-11
rs2717040	2	58169494	T	C	0.399333	-0.0512154	0.00789551	8.22032e-11
rs2678897	2	58169418	G	A	0.394962	-0.0514672	0.00793618	8.28214e-11
rs2717019	2	58159473	T	G	0.398277	-0.0512428	0.00790247	8.33887e-11
rs2953439	2	58039357	T	C	0.373548	-0.0520605	0.00803401	8.4505e-11
rs6732310	2	58210239	T	C	0.392265	-0.0513734	0.00792606	8.46251e-11
rs7567497	2	57974429	T	A	0.628051	0.0522811	0.00806877	8.47384e-11
rs12990792	2	57993568	G	A	0.371398	-0.0521027	0.00804914	8.83891e-11
rs11898858	2	58006624	G	A	0.374749	-0.0519265	0.00802554	9.03076e-11
rs10611414	2	58165968	I	D	0.396765	-0.0511596	0.00790451	9.05069e-11
rs2683619	2	58032759	T	C	0.626145	0.0519495	0.0080321	9.17314e-11
rs11125729	2	57975170	T	C	0.371806	-0.052182	0.00806929	9.22081e-11
rs12713358	2	58007475	T	A	0.62544	0.0518648	0.00802324	9.38832e-11
rs1518393	2	58171220	C	A	0.611941	0.0517604	0.00801594	9.93989e-11
rs3886275	2	57973344	C	A	0.627318	0.0520188	0.00806511	1.0321e-10
rs2717063	2	58110969	C	A	0.414237	-0.0509535	0.00789576	1.03505e-10
rs12997222	2	57987201	G	C	0.62682	0.0518367	0.00803936	1.04614e-10
rs2678888	2	58162191	G	A	0.60155	0.050965	0.00790165	1.04871e-10
rs5831479	2	58167699	I	D	0.398135	-0.0509322	0.00789763	1.0564e-10
rs34738965	2	58160798	I	D	0.602428	0.051079	0.00792186	1.06431e-10
rs717817	2	57973452	T	C	0.62731	0.0519691	0.00806616	1.08119e-10
rs7588492	2	57995852	G	A	0.629238	0.0518806	0.00805562	1.09858e-10
rs2683620	2	58032553	T	A	0.625618	0.051675	0.00802889	1.13171e-10
rs7561842	2	57995586	T	C	0.626845	0.0517318	0.00804039	1.14716e-10
rs62140827	2	58737818	T	C	0.825055	0.0657725	0.0102746	1.20548e-10
rs11679364	2	57975524	T	G	0.371556	-0.051831	0.00806994	1.23448e-10
rs13002041	2	57972834	C	A	0.37302	-0.0517164	0.00806251	1.30503e-10
rs6756221	2	58008155	T	C	0.37243	-0.0515147	0.00803851	1.35719e-10
rs67808154	2	58006920	I	D	0.369555	-0.0518528	0.00811233	1.51616e-10
rs2125925	2	57971343	G	A	0.628664	0.0515641	0.00807049	1.53947e-10
rs59098844	2	58044533	G	C	0.649673	0.0518926	0.00812673	1.56249e-10
rs68119977	2	58078939	T	G	0.647664	0.0517741	0.00811141	1.59078e-10
rs2312147	2	58222928	T	C	0.380416	-0.0506174	0.00793196	1.63154e-10
rs2678892	2	58167140	G	A	0.397337	-0.0504936	0.00792176	1.73093e-10
rs6545677	2	58211509	G	A	0.619009	0.0507247	0.00797165	1.83792e-10
rs2717068	2	58094873	C	A	0.612616	0.0502926	0.00791142	1.92353e-10
rs2678909	2	58150768	T	C	0.379528	-0.0506579	0.00797506	1.975e-10
rs2176546:C	2	58156772	G	C	0.386929	-0.0508127	0.00800001	1.99048e-10
rs70954867	2	58004577	I	D	0.630549	0.0510851	0.00804471	1.99237e-10
rs10496078	2	57993643	G	A	0.369867	-0.0511665	0.00806078	2.02103e-10
rs10192098	2	57971698	G	A	0.605436	0.0516226	0.00814109	2.14206e-10
rs2678893	2	58167143	G	A	0.600225	0.0502766	0.00793067	2.17128e-10
rs13387871	2	58737900	T	C	0.194843	-0.0621176	0.00983782	2.19907e-10
rs66490669	2	58040174	T	C	0.649486	0.0513928	0.00812476	2.31439e-10
rs34035400	2	57979248	I	D	0.631359	0.0508742	0.00805435	2.48209e-10
rs2139053	2	58156539	T	C	0.3795	-0.0502547	0.00797433	2.73493e-10
rs2678910	2	58112266	T	A	0.62262	0.0503387	0.00799168	2.78879e-10
rs57944148	2	58736234	I	D	0.825689	0.0645553	0.0102969	2.88105e-10
rs58487004	2	58730170	C	A	0.826768	0.0648122	0.0103386	2.88528e-10
rs1518399	2	58231314	T	C	0.597823	0.0496421	0.00788733	2.92007e-10
rs2717043	2	58179019	T	C	0.621526	0.0502481	0.00799124	2.99537e-10
rs2717042	2	58177082	C	A	0.376337	-0.0502798	0.00799664	2.99749e-10
rs59768155	2	58629244	I	D	0.647755	0.0516906	0.00822379	2.99971e-10
rs2678899	2	58176213	G	A	0.625452	0.0501623	0.00799165	3.21608e-10
rs4671320	2	57955644	G	C	0.627521	0.0507196	0.00808865	3.34981e-10
rs112345168	2	58007905	T	A	0.65103	0.0509378	0.00813779	3.54822e-10
rs13394768	2	58739470	G	A	0.806905	0.0616375	0.00987962	3.5894e-10
rs2717041	2	58172107	T	C	0.592086	0.049311	0.00787503	3.60716e-10
rs11288416	2	57958741	I	D	0.372673	-0.0505344	0.00807397	3.60848e-10
rs7557715	2	57973818	T	C	0.647189	0.0511139	0.00817187	3.65266e-10
rs58749016	2	58732831	T	C	0.826665	0.0641745	0.010309	3.83466e-10
rs62140786	2	58683715	T	G	0.171161	-0.0647389	0.0104041	3.89273e-10
rs13416557	2	58680680	T	G	0.490771	0.0484842	0.00774901	3.91976e-10
rs2717006	2	58146956	T	A	0.383833	-0.0500044	0.00800866	3.99544e-10
rs7606002	2	58690167	G	A	0.170366	-0.0647705	0.0104167	4.0051e-10
rs10195687	2	57956533	T	G	0.37293	-0.0503653	0.00807206	4.09045e-10
rs57901007	2	58705304	T	C	0.169662	-0.064602	0.0104066	4.27366e-10
rs139869568	2	58735853	I	D	0.828532	0.064323	0.0103658	4.3526e-10
rs66930669	2	58714535	G	A	0.170116	-0.0645375	0.0104082	4.47689e-10
rs11337756	2	58225036	I	D	0.379487	-0.0496347	0.00798319	4.72769e-10
rs72813942	2	58718054	G	C	0.170118	-0.0641504	0.0103857	5.22048e-10
rs11894830	2	58713430	T	C	0.169807	-0.0641916	0.0103996	5.36429e-10
rs2678884	2	58160123	C	A	0.623751	0.0494201	0.00798872	5.7499e-10
rs57520055	2	58718734	T	C	0.188242	-0.0613789	0.00996992	6.07636e-10
rs2717027	2	58164454	G	A	0.376258	-0.0492999	0.00798869	6.32692e-10
rs10709920	2	58695400	I	D	0.829952	0.0642244	0.0104652	6.74653e-10
rs6738399	2	58715610	G	A	0.188942	-0.0611934	0.00996727	6.78034e-10
rs56709809	2	58720098	G	C	0.188244	-0.0610232	0.00996934	7.61717e-10
rs2019198	2	58726873	T	A	0.824844	0.0627731	0.0102658	7.8136e-10
rs6545684	2	58740603	T	G	0.808611	0.0606252	0.00991291	7.90439e-10
rs11888764	2	58730311	T	A	0.807408	0.0604082	0.00988877	8.27614e-10
rs756277696	2	58719460	I	D	0.828979	0.063253	0.0103815	8.94872e-10
rs10198702	2	58714497	T	A	0.189349	-0.0608124	0.00997619	8.96224e-10
rs10175353	2	58714498	G	C	0.810637	0.0607992	0.00997527	9.00598e-10
rs10187786	2	58714600	T	C	0.809815	0.0606067	0.00994591	9.0891e-10
rs10084331	2	58713616	G	A	0.810848	0.0606509	0.00996319	9.44004e-10
rs6734347	2	58712611	T	G	0.810054	0.0605045	0.00994755	9.76054e-10
rs6734356	2	58712635	T	C	0.809971	0.0604836	0.0099474	9.88636e-10
rs2953440	2	58039936	T	C	0.618893	0.048743	0.00802426	1.16955e-09
rs201571921	2	58701574	I	D	0.176011	-0.0625369	0.0103757	1.36131e-09
rs2215939	2	58719447	T	A	0.359485	-0.0494069	0.00819002	1.49814e-09
rs34394051	1	6853091	G	A	0.156555	0.0632385	0.0104072	1.50854e-09
rs11898834	2	58721235	T	C	0.190047	-0.0597557	0.00994062	1.52728e-09
rs60586801	2	58295947	I	D	0.366371	-0.0488491	0.00810611	1.56784e-09
rs145291839	2	58669267	I	D	0.209584	-0.0576711	0.00959864	1.58549e-09
rs17049548	2	58782733	T	C	0.171331	-0.0621196	0.0103501	1.58791e-09
rs143552478	2	58844498	I	D	0.870179	0.0707917	0.0118186	1.6214e-09
rs17049575	2	58825126	G	C	0.127249	-0.0704132	0.0117654	1.66823e-09
rs149042537	2	58300784	I	D	0.344845	-0.0489389	0.00814314	1.71753e-09
rs6759994	2	58664376	T	C	0.511833	0.0464045	0.00771055	1.74544e-09
rs17269126	2	58832407	G	A	0.124956	-0.0706829	0.0118413	1.8328e-09
rs12035477	1	6906171	G	C	0.156659	0.0628229	0.0103984	1.86642e-09
rs111397300	2	58826059	T	C	0.127089	-0.0700918	0.011764	1.96963e-09
rs12091373	1	6883959	G	A	0.843372	-0.062662	0.010396	2.03426e-09
rs12735232	1	6867842	T	C	0.843557	-0.0626863	0.010403	2.05572e-09
rs57032345	2	58668317	G	A	0.209643	-0.0571876	0.00958499	2.05725e-09
rs11122155	1	6863773	T	A	0.843504	-0.0626234	0.0104027	2.13035e-09
rs7570272	2	58668959	T	C	0.790382	0.0571232	0.00958507	2.14553e-09
rs149725226	2	58671010	I	D	0.790433	0.0571524	0.0095902	2.14781e-09
rs986512	2	58275666	G	A	0.34816	-0.0484259	0.00811	2.18366e-09
rs17327530	2	58724790	T	A	0.123436	-0.0707355	0.0119092	2.19964e-09
rs10427214	2	58669297	T	G	0.209602	-0.0570662	0.00958505	2.22589e-09
rs11690710	2	58484172	G	A	0.339851	-0.0489738	0.00820765	2.2353e-09
rs12048319	1	6851124	T	G	0.156415	0.0626088	0.0104159	2.2507e-09
rs17049502	2	58669884	G	A	0.209947	-0.0569349	0.0095685	2.27364e-09
rs10694743	2	58149555	I	D	0.581797	0.0467072	0.00783471	2.3983e-09
rs71631805	1	6907856	T	C	0.156598	0.0623776	0.0104022	2.4544e-09
rs10557281	2	58675465	I	D	0.790383	0.056948	0.00961117	2.65512e-09
rs62140788	2	58685657	G	C	0.1858	-0.0595928	0.0100677	2.69675e-09
rs17049514	2	58698642	T	C	0.876436	0.0705257	0.0119481	2.76746e-09
rs6714756	2	58676243	G	C	0.791092	0.0566791	0.00960553	3.08478e-09
rs6725760	2	58675328	T	A	0.791135	0.056677	0.0096066	3.10139e-09
rs368476892	2	58655794	I	D	0.571225	0.0465471	0.00786247	3.10328e-09
rs11283098	2	58659485	I	D	0.488746	-0.045725	0.00772429	3.19647e-09
rs17049584	2	58828331	G	C	0.872159	0.0689775	0.0117305	3.19986e-09
rs34960230	1	6909933	I	D	0.842974	-0.0618778	0.010397	3.22196e-09
rs11346239	2	58645481	I	D	0.509003	0.0459998	0.00777627	3.28086e-09
rs7558092	2	58674211	C	A	0.790944	0.0565568	0.00960259	3.2993e-09
rs113257513	2	58283746	I	D	0.651635	0.0481411	0.0081586	3.36763e-09
rs950493	1	6944804	T	C	0.842949	-0.0616902	0.0103898	3.5024e-09
rs2052246	2	58672732	T	C	0.514362	0.0455695	0.00771877	3.51818e-09
rs6753024	2	58666521	T	C	0.210046	-0.0562127	0.00956592	3.58319e-09
rs538108180	2	58037204	I	D	0.766121	0.0617635	0.0105017	3.59366e-09
rs12479300	2	58635684	G	A	0.638159	0.0474531	0.00805584	3.60702e-09
rs11122156	1	6864187	T	C	0.843696	-0.0617304	0.0104093	3.65983e-09
rs848286	2	58394543	T	C	0.638414	0.0473678	0.00805025	3.75275e-09
rs66485539	2	58663509	T	C	0.790334	0.0562272	0.00958307	3.78583e-09
rs6710618	2	58666249	T	A	0.790344	0.05621	0.0095821	3.81371e-09
rs60703163	2	58739385	G	A	0.873846	0.068941	0.0117914	3.92139e-09
rs59002111	2	58665388	T	C	0.790345	0.056154	0.0095828	3.96252e-09
rs13392894	2	58124471	T	C	0.296602	0.04929	0.00835547	3.98813e-09
rs59856936	2	58680512	T	C	0.208502	-0.0564085	0.0096303	4.01942e-09
rs11122148	1	6848505	C	A	0.843767	-0.0616427	0.0104236	4.04156e-09
rs143976103	2	58480774	I	D	0.340537	-0.0482651	0.00822417	4.07544e-09
rs72808425	2	58124453	T	C	0.703383	-0.0492486	0.00835563	4.11128e-09
rs62140781	2	58662766	T	C	0.208743	-0.0561937	0.00960173	4.14296e-09
rs7558293	2	58674393	C	A	0.514502	0.0453462	0.00771998	4.2152e-09
rs190179979	1	6858848	G	A	0.833052	-0.0605929	0.0102767	4.43596e-09
rs57673275	2	58643850	T	A	0.511049	0.0453157	0.00772592	4.43964e-09
rs185722463	1	6858846	T	C	0.166928	0.0605858	0.0102779	4.4718e-09
rs192484863	1	6858845	G	A	0.166928	0.0605835	0.0102779	4.47886e-09
rs571786980	1	6858830	T	G	0.166946	0.0605858	0.0102789	4.48787e-09
rs61416685	2	58643847	I	D	0.511076	0.0452745	0.00772675	4.60238e-09
rs2215941	2	58657369	G	A	0.487058	-0.0451788	0.00771057	4.60446e-09
rs35338503	1	6854074	I	D	0.173684	0.0588631	0.0100051	4.76802e-09
rs561419587	1	6858812	G	A	0.830935	-0.0598646	0.0101776	4.82038e-09
rs531993503	1	6858814	G	A	0.830935	-0.0598624	0.0101775	4.82587e-09
rs550224739	1	6858817	T	C	0.169065	0.0598616	0.0101775	4.82733e-09
rs6741076	2	58640888	G	A	0.485821	-0.0450953	0.00771441	4.99928e-09
rs545889942	2	104116510	I	D	0.444563	0.0470662	0.00804857	5.07167e-09
rs563431148	2	58834424	I	D	0.127836	-0.0682293	0.0117646	5.24935e-09
rs7340335	2	58639078	G	A	0.486589	-0.0449958	0.00771441	5.40364e-09
rs76294819	2	58730644	C	A	0.126491	-0.0682051	0.0117751	5.47011e-09
rs2098340	2	58616336	T	C	0.485499	-0.0450055	0.00771888	5.47058e-09
rs62140780	2	58658842	T	C	0.208537	-0.0557511	0.00960504	5.54693e-09
rs11122154	1	6858858	T	A	0.832175	-0.0599756	0.0102393	5.5838e-09
rs111786116	1	6858832	I	D	0.173513	0.0585131	0.00999292	5.62788e-09
rs57795315	2	58726019	G	A	0.874716	0.0683529	0.0118224	5.82678e-09
rs980481	2	58671226	T	G	0.485656	-0.0448007	0.00770258	5.95639e-09
rs4399710	2	58617762	G	A	0.513713	0.0448021	0.00770402	5.99036e-09
rs62140779	2	58656718	T	C	0.791008	0.0555515	0.00959549	6.0757e-09
rs7575084	2	58636735	T	A	0.486321	-0.0448324	0.007714	6.12288e-09
rs12059518	1	6855091	G	A	0.173206	0.0584258	0.0100098	6.28306e-09
rs11125754	2	58638135	C	A	0.486463	-0.0447889	0.00771407	6.33521e-09
rs57725878	2	58773479	G	A	0.123294	-0.0686912	0.0119128	6.38179e-09
rs4671325	2	58640635	T	G	0.486392	-0.0447607	0.00771364	6.46256e-09
rs4672240	2	58650355	T	G	0.486602	-0.0447322	0.00771071	6.52041e-09
rs35191975	2	58669072	I	D	0.491655	0.0455593	0.00785667	6.67117e-09
rs2192663	2	58633553	T	C	0.486412	-0.0446811	0.007714	6.88367e-09
rs5021612	1	6853160	T	C	0.826725	-0.0582555	0.0100095	6.94067e-09
rs17269105	2	58790984	G	A	0.124309	-0.0683066	0.0118813	7.08648e-09
rs34794170	1	6853075	I	D	0.172729	0.0584227	0.0100475	7.16619e-09
rs72664949	13	109280508	G	A	0.2454	0.0540239	0.00931445	7.41821e-09
rs77048907	2	58792195	G	C	0.874146	0.0677743	0.0118049	7.44758e-09
rs75900689	2	58822464	G	A	0.14574	-0.0637104	0.0110905	7.48896e-09
rs10458478	1	6857446	T	C	0.173094	0.0581051	0.010013	7.67624e-09
rs17029864	1	6863342	G	A	0.826415	-0.0579477	0.00998701	7.70299e-09
rs10176211	2	58651948	G	A	0.486431	-0.0445146	0.00771164	7.74565e-09
rs10179027	2	58652438	T	A	0.486491	-0.0444954	0.00771179	7.8665e-09
rs7536222	1	6861044	G	A	0.173278	0.0579482	0.0100016	8.09503e-09
rs10864641	1	6858327	T	C	0.826795	-0.0579931	0.0100096	8.10095e-09
rs6664814	1	6851971	T	C	0.173519	0.0579549	0.0100059	8.1793e-09
rs17049535	2	58777027	T	C	0.125448	-0.0676803	0.0118238	8.2489e-09
rs72664948	13	109280285	G	A	0.755423	-0.0539342	0.00932956	8.30233e-09
rs17477579	13	109284583	T	C	0.24518	0.0535828	0.00929231	9.04562e-09
rs17477607	13	109284640	T	G	0.246586	0.0526411	0.00913783	9.34358e-09
rs12023549	1	6850925	G	A	0.173547	0.0577434	0.010009	9.35519e-09
rs7522354	1	6893053	G	A	0.826918	-0.0577295	0.0100087	9.42727e-09
rs72664956	13	109284798	G	A	0.754804	-0.0534945	0.00929159	9.53923e-09
rs537805606	2	58805861	I	D	0.146566	-0.0643463	0.0112838	9.63985e-09
rs17386538	13	109285184	T	C	0.245139	0.0534771	0.00929231	9.66987e-09
rs10864242	1	6891085	G	A	0.826695	-0.0576028	0.0100033	9.96576e-09
rs10864243	1	6894738	T	C	0.826684	-0.057523	0.0100028	1.04258e-08
rs12736358	1	6914046	T	C	0.173482	0.0574843	0.0100015	1.06134e-08
rs60844738	2	58758411	I	D	0.783241	0.0543447	0.00957452	1.20132e-08
rs12140089	1	6940741	T	C	0.826483	-0.0572692	0.0100068	1.22459e-08
rs7515502	1	6963402	G	C	0.17368	0.057211	0.0100133	1.29377e-08
rs4772985	13	109282881	T	C	0.245288	0.0530802	0.00930894	1.31703e-08
rs10864244	1	6908448	G	A	0.826436	-0.0571096	0.0100013	1.31854e-08
rs7537466	1	6963417	G	A	0.826713	-0.0572249	0.0100215	1.31911e-08
rs3827726	1	6947973	T	C	0.173458	0.0570985	0.0100053	1.34525e-08
rs72664964	13	109286369	G	C	0.244837	0.0523737	0.00919865	1.38312e-08
rs10174892	2	58705069	T	C	0.679238	0.0470851	0.00831608	1.38629e-08
rs6655933	1	6939528	G	A	0.826632	-0.0570573	0.0100075	1.38773e-08
rs7513917	1	6952095	C	A	0.826662	-0.0569605	0.0100142	1.50043e-08
rs17386586	13	109286081	C	A	0.75532	-0.0521852	0.00920086	1.57006e-08
rs7556557	1	6951887	T	C	0.173395	0.0568302	0.0100134	1.61277e-08
rs7533228	1	6951657	G	A	0.826606	-0.0568218	0.0100134	1.62053e-08
rs12727063	1	6952326	T	C	0.826606	-0.0568216	0.0100134	1.62073e-08
rs1876848	1	6953675	G	A	0.826229	-0.0566833	0.00999916	1.67514e-08
rs10850379	12	110002777	T	C	0.444515	0.043605	0.00773658	1.76643e-08
rs60412370	1	6944066	G	A	0.173615	0.0566126	0.010003	1.76696e-08
rs200623914	2	58701574	T	G	0.90026	0.0816007	0.0146152	1.84482e-08
rs10399866	1	6945530	G	A	0.826541	-0.0565401	0.0100086	1.87547e-08
rs145288488	13	109281336	I	D	0.752233	-0.0520329	0.00922693	1.89325e-08
rs3810982	1	6947717	T	C	0.173353	0.0565279	0.01001	1.8979e-08
rs11891209	2	58808061	T	G	0.873134	0.0656396	0.011765	1.95271e-08
rs17386902	13	109291804	T	C	0.24392	0.0515583	0.00915357	1.96767e-08
rs62337988	5	12031700	T	A	0.317313	0.0470777	0.0083765	2.03849e-08
rs17049201	2	58094504	T	A	0.773881	-0.05166	0.00917968	2.04721e-08
rs34988462	2	58143544	I	D	0.502206	0.0463867	0.00827462	2.05349e-08
rs79877135:T	2	58816990	T	A	0.126866	-0.065545	0.0117673	2.0596e-08
rs10399796	1	6945619	T	C	0.826043	-0.0563111	0.00999871	2.07056e-08
rs6545683	2	58692606	T	C	0.320439	-0.0465144	0.00832702	2.15904e-08
rs11686281	2	58478157	G	A	0.671465	0.046089	0.00827841	2.4141e-08
rs6712660	2	58807544	T	C	0.855586	0.0616693	0.0111285	2.48502e-08
rs6742732	2	58693850	G	A	0.67965	0.0462927	0.00832729	2.5209e-08
rs11353659	15	48059138	I	D	0.637444	-0.0456846	0.0081899	2.55657e-08
rs6743916	2	58704449	G	A	0.698251	0.046901	0.00844987	2.62638e-08
rs7579788	2	58690265	G	C	0.302426	-0.0469159	0.00845993	2.70226e-08
rs994835	2	58794574	T	A	0.146233	-0.0611061	0.0110608	2.74812e-08
rs994836	2	58794524	G	A	0.146258	-0.0610958	0.011059	2.74813e-08
rs57397978	2	58801547	G	A	0.145958	-0.0611268	0.0110763	2.84221e-08
rs59874168	2	58801633	I	D	0.853753	0.0610627	0.0111051	3.19329e-08
rs72618695	2	58462616	G	C	0.329226	-0.0455918	0.00826434	3.23143e-08
rs147019487	2	58364359	I	D	0.666362	0.0455828	0.00826304	3.23997e-08
rs4331897	5	12019375	G	A	0.316681	0.0463954	0.00838391	3.33893e-08
rs17049509	2	58686185	T	C	0.301698	-0.0466104	0.00847192	3.47524e-08
rs13427532	2	58741875	G	A	0.32404	-0.0455722	0.00829611	3.68569e-08
rs117784826	13	109306177	T	C	0.755572	-0.0506029	0.00916982	3.7689e-08
rs557098111	2	58037203	I	D	0.528297	0.0461771	0.00839975	3.78916e-08
rs145383934	2	58702790	I	D	0.849193	0.0610246	0.0111619	3.83504e-08
rs12585078	13	109302846	G	A	0.755809	-0.0505549	0.00917302	3.92409e-08
rs61248173	2	58807312	G	A	0.145247	-0.0606096	0.0110987	3.96053e-08
rs3771224	2	58460029	T	C	0.329375	-0.0451706	0.0082609	4.26536e-08
rs1926535	13	109305103	C	A	0.244288	0.050402	0.0091711	4.28194e-08
rs28723503	2	58682880	G	A	0.663703	0.0449634	0.00822421	4.29563e-08
rs2118899	2	58322226	C	A	0.670094	0.0451092	0.00825399	4.32913e-08
rs888194	12	109986918	G	C	0.456501	0.0422405	0.0077234	4.57045e-08
rs1011342	13	109296680	G	A	0.755776	-0.0502683	0.00916636	4.57348e-08
rs61998497	15	48069033	T	A	0.347189	0.0439021	0.00802214	4.6634e-08
rs72664968	13	109298082	G	A	0.755841	-0.050234	0.00916732	4.68555e-08
rs2678872	2	58154133	T	G	0.563034	-0.0470197	0.00860461	4.70431e-08
rs1571073	13	109297527	T	C	0.244155	0.0502243	0.00916732	4.7135e-08
rs72618696	2	58465027	T	C	0.669847	0.0449989	0.00825757	4.7406e-08
rs34238136	15	48069072	I	D	0.347184	0.0438658	0.0080217	4.77504e-08
rs12477242	2	58452792	G	C	0.329592	-0.0449864	0.00825791	4.78649e-08
rs6606725	12	109905368	C	A	0.542815	-0.0421706	0.00772238	4.78882e-08
rs76869793	2	58659260	G	A	0.164376	-0.0573352	0.0105586	4.8066e-08
rs58120907	13	110413514	G	A	0.666096	-0.0445797	0.00815296	4.8094e-08
rs75263228	15	48069034	I	D	0.347116	0.0438478	0.00802328	4.86509e-08
rs7588141	2	58682094	G	A	0.663605	0.0447613	0.00822305	4.91537e-08
rs558002155	8	121159409	G	A	0.999238	1.25446	0.264909	4.99288e-08
rs2052245	2	58681957	T	C	0.663609	0.0447252	0.0082229	5.03615e-08
rs848294	2	58381785	T	C	0.669247	0.0447516	0.00822921	5.05346e-08
rs2312140	2	58116201	G	A	0.211536	0.0508763	0.00930443	5.09678e-08
rs10641725	2	58385305	I	D	0.334258	-0.0446235	0.00821071	5.15561e-08
rs3742015	12	110017125	T	C	0.54382	-0.0420699	0.00772638	5.23674e-08
rs12314392	12	110010866	G	A	0.458144	0.0418436	0.00769171	5.38188e-08
rs4144044	2	58119475	G	A	0.789261	-0.0506748	0.0093224	6.09777e-08
rs2717050	2	58049605	T	C	0.703219	0.0463972	0.00858914	6.1019e-08
rs41439747	2	58118626	G	A	0.789225	-0.0506522	0.00932199	6.17176e-08
rs72618694	2	58445910	T	C	0.670639	0.044538	0.00825286	6.37841e-08
rs1100190	2	58399905	G	C	0.669193	0.0444054	0.0082305	6.43373e-08
rs10172212	2	58379496	C	A	0.664647	0.0442966	0.00822293	6.73909e-08
rs2043890	2	58350571	G	A	0.331973	-0.0444505	0.00825237	6.75244e-08
rs1558804	12	109898732	G	A	0.457278	0.0416961	0.00772364	6.78834e-08
rs766816079	8	71223849	G	C	0.999515	-0.969149	0.165463	6.84373e-08
rs7313797	12	109896165	T	C	0.542715	-0.0416591	0.00772362	6.97117e-08
rs2683625	2	58052499	G	A	0.297142	-0.0461718	0.00858694	7.01555e-08
rs111546627	2	58640982	T	C	0.161132	-0.0571464	0.0106621	7.13799e-08
rs1915459	2	58048221	T	C	0.296754	-0.0461526	0.00858953	7.16754e-08
rs848285	2	58395281	T	G	0.6695	0.0442148	0.00822593	7.20179e-08
rs10178958	2	58120539	G	A	0.7896	-0.0504006	0.00932598	7.26013e-08
rs6709037	2	58095631	T	C	0.236011	0.0487076	0.00902564	7.47281e-08
rs3771221	2	58451233	T	A	0.670398	0.0443093	0.00825494	7.50476e-08
rs148383677	2	58392798	I	D	0.670194	0.0441052	0.00822232	7.65272e-08
rs11793270	9	118675077	T	C	0.0591278	0.0888346	0.016371	7.66525e-08
rs11125756	2	58754871	T	G	0.329936	-0.0448093	0.00835703	7.74539e-08
rs6713597	2	58628614	G	A	0.318169	-0.0445019	0.00831736	8.21756e-08
rs11332022	13	110412033	I	D	0.664536	-0.0435143	0.00811046	8.51797e-08
rs2717049	2	58049901	T	C	0.296688	-0.0458462	0.00858924	8.73471e-08
rs72820209	2	104183870	T	A	0.395182	-0.042746	0.00800145	8.8566e-08
rs4672239	2	58628304	T	C	0.318725	-0.0442981	0.00830117	8.88783e-08
rs848288	2	58392789	T	C	0.670016	0.0437993	0.00821176	9.05875e-08
rs13429883	2	58629493	G	C	0.681837	0.0443584	0.00831846	9.07983e-08
rs6742696	2	58628774	G	A	0.68188	0.0443276	0.00831773	9.24357e-08
rs1949613	2	58050936	T	G	0.703255	0.0457461	0.00858789	9.27562e-08
rs12185644	2	58051769	C	A	0.297469	-0.0456985	0.00858185	9.3714e-08
rs848289	2	58391570	T	A	0.329717	-0.0438289	0.00823035	9.49534e-08
rs671722	2	104387855	G	A	0.425872	-0.0418535	0.00785097	9.50327e-08
rs13382798	2	58123521	G	A	0.211034	0.0498501	0.0093142	9.6726e-08
rs34808046	2	58644160	G	A	0.681818	0.044266	0.0083205	9.72588e-08
rs55835758	5	12029234	G	C	0.308987	0.0449494	0.00841605	9.82549e-08
rs559948898	2	58085698	I	D	0.297776	-0.0453769	0.00854247	1.00983e-07
rs7569608	2	58647169	G	A	0.681752	0.0441549	0.00831121	1.01333e-07
rs28765149	2	58150537	T	A	0.788195	-0.049669	0.00929661	1.01754e-07
rs11902254	2	58081097	C	A	0.703623	0.0454277	0.008561	1.04078e-07
rs10173640	2	58638260	G	A	0.682466	0.0441651	0.00832281	1.04826e-07
rs11895197	2	58141810	T	A	0.211744	0.0496168	0.00929717	1.0511e-07
rs1040226	2	58139394	G	A	0.788225	-0.0495803	0.00929699	1.07325e-07
rs11125736	2	58148010	G	A	0.788409	-0.0495925	0.00930052	1.07752e-07
rs2947348	2	58053121	G	A	0.297418	-0.0454848	0.00858312	1.08019e-07
rs58174848	2	58151179	T	C	0.788101	-0.0495361	0.00929335	1.08885e-07
rs2953443	2	58053706	T	C	0.70259	0.0454652	0.00858305	1.09357e-07
rs874016	13	110416393	G	A	0.667023	-0.0434649	0.00817077	1.09447e-07
rs1106302	2	58069464	T	A	0.699672	0.0452973	0.00855212	1.0977e-07
rs264955	2	104304793	G	A	0.39882	-0.0423455	0.00798932	1.11745e-07
rs66473046	2	58647795	I	D	0.681689	0.0441764	0.00834312	1.1178e-07
rs7575955	2	58654155	G	A	0.683943	0.0441013	0.00833071	1.12345e-07
rs1673463	2	104301916	G	A	0.398994	-0.0422511	0.00798	1.15261e-07
rs7577048	2	58649144	T	G	0.31801	-0.0439168	0.00831162	1.18821e-07
rs848287	2	58393911	T	C	0.328851	-0.0435247	0.00823645	1.18926e-07
rs10496082	2	58128090	T	C	0.210585	0.0495097	0.00932059	1.20448e-07
rs2139787:G	2	58064166	T	G	0.296909	-0.0452764	0.00857698	1.21128e-07
rs60452289	2	58079390	I	D	0.296189	-0.0452528	0.00857301	1.21328e-07
rs10196462	2	104352160	T	C	0.403391	-0.041682	0.00788832	1.22161e-07
rs6742908	2	58653071	G	C	0.682154	0.043875	0.00831442	1.2334e-07
rs962288	2	58128818	T	A	0.211129	0.0493966	0.00931349	1.25819e-07
rs2717047	2	58051437	T	A	0.297034	-0.0452303	0.00858365	1.27367e-07
rs10188826	2	58153424	G	A	0.788347	-0.0492746	0.00929826	1.2884e-07
rs479277	4	46198671	T	C	0.398479	0.0419799	0.00794273	1.29251e-07
rs884669	2	58134604	T	A	0.211467	0.0491834	0.00930331	1.38017e-07
rs75534727	2	58433639	I	D	0.332466	-0.043346	0.0082462	1.38729e-07
rs534966746	2	58055173	I	D	0.704067	0.045024	0.00857074	1.39351e-07
rs56169608	1	18439991	G	A	0.540385	-0.0617579	0.0117315	1.42181e-07
rs143168714	2	58653948	I	D	0.675886	0.043726	0.0083349	1.46418e-07
rs6711762	2	58138843	G	A	0.211117	0.0490723	0.00930855	1.49614e-07
rs17118190	5	155045363	G	A	0.241709	0.0468593	0.00889524	1.5039e-07
rs67022942	2	58284639	I	D	0.43313	-0.0409522	0.00780393	1.50537e-07
rs12712181	2	104354232	G	A	0.573511	0.0410555	0.0078272	1.52083e-07
rs7563883	2	58156208	T	G	0.216474	0.0485544	0.0092251	1.56149e-07
rs10783035	1	96590675	T	C	0.142582	-0.0589774	0.0113108	1.57511e-07
rs12615038	2	104371856	T	G	0.40166	-0.0411971	0.0078664	1.57811e-07
rs10170621	2	104339017	T	A	0.40394	-0.0413339	0.00789945	1.61809e-07
rs2219372	2	104327640	T	C	0.596566	0.0413331	0.00790253	1.63682e-07
rs1520965	2	58063748	C	A	0.299203	-0.0446883	0.00855848	1.65547e-07
rs111272813	2	58646032	I	D	0.678839	0.0434644	0.00832196	1.65978e-07
rs2204019	2	58074053	G	A	0.300071	-0.0446051	0.00854446	1.6667e-07
rs6896117	5	12016348	T	C	0.308296	0.0441486	0.00842341	1.68997e-07
rs62337966	5	12027733	T	G	0.308719	0.0440763	0.00841151	1.70062e-07
rs13023284	2	104325425	T	C	0.403543	-0.0413075	0.00790863	1.7026e-07
rs7111616	11	124386783	G	A	0.560878	-0.0408026	0.00781093	1.78156e-07
rs9521508	13	110420832	T	A	0.332449	0.0427407	0.00817422	1.79193e-07
rs10445894	2	58093903	T	A	0.701812	0.044412	0.00853647	1.83452e-07
rs2953442	2	58083420	T	C	0.698215	0.0443466	0.00853053	1.87694e-07
rs2569963	2	104083756	T	C	0.5943	0.0416298	0.00800314	1.91355e-07
rs1967911	13	110420133	G	A	0.667539	-0.0426311	0.00817411	1.92502e-07
rs2953437	2	58076951	T	C	0.298659	-0.0444306	0.00855872	1.95055e-07
rs11423357	2	58066543	I	D	0.704902	0.0444774	0.00857637	2.00752e-07
rs72820274	2	104412924	G	A	0.580542	0.0410022	0.00789763	2.03207e-07
rs1221804	1	96545776	G	A	0.145143	-0.0572678	0.0110867	2.06151e-07
rs2683622	2	58076229	T	C	0.298651	-0.0443269	0.0085574	2.07365e-07
rs116742641	1	81637422	G	A	0.986753	0.21604	0.0426701	2.10156e-07
rs2717074	2	58087409	G	C	0.299527	-0.0442498	0.00854722	2.10624e-07
rs10176196	2	58614337	G	C	0.558607	0.0403244	0.00778302	2.16388e-07
rs371813471	2	104184981	I	D	0.402402	-0.0423574	0.00818199	2.18739e-07
rs2947350	2	58071224	T	C	0.699628	0.0441034	0.00854125	2.26641e-07
rs9791136	5	12025599	T	C	0.308027	0.0435894	0.00841583	2.35306e-07
rs2716999	2	58075743	T	C	0.298815	-0.0441432	0.00856078	2.35385e-07
rs4282990	11	124386011	T	C	0.436809	0.0402193	0.00778102	2.3923e-07
rs11449756	4	46219218	I	D	0.586009	-0.0405024	0.00783968	2.43908e-07
rs12053450	2	140999121	T	G	0.408576	0.0408829	0.00791776	2.48563e-07
rs7609303	2	58101385	T	A	0.214284	0.0480026	0.00927403	2.49239e-07
rs76244146	1	96534324	I	D	0.144942	-0.0569297	0.0111149	2.60915e-07
rs2953438	2	58077827	G	A	0.70082	0.0439388	0.00855503	2.62656e-07
rs634939	15	48070777	T	C	0.611945	0.0539942	0.0105097	2.6513e-07
rs62151026	2	104105385	G	C	0.399	-0.0410269	0.00798236	2.66937e-07
rs535546656	5	94059260	I	D	0.367081	-0.041529	0.00808453	2.68003e-07
rs6876913	5	155011886	T	C	0.83004	-0.0523166	0.0101265	2.68839e-07
rs2716998	2	58075721	T	A	0.29507	-0.0441625	0.00860828	2.71033e-07
rs2717072	2	58089124	T	C	0.699487	0.043807	0.00853975	2.71723e-07
rs7117601	11	124383116	G	A	0.561543	-0.0401767	0.00780905	2.71873e-07
rs2717073	2	58087596	G	A	0.700876	0.0438658	0.0085524	2.72615e-07
rs1597745	2	104149470	G	A	0.399262	-0.0409676	0.00797769	2.73316e-07
rs7607950:G	2	58826638	G	A	0.328838	-0.0422545	0.00823539	2.73377e-07
rs2947351	2	58076796	T	G	0.70055	0.0437619	0.00854942	2.88203e-07
rs10167352	2	58099420	G	A	0.215065	0.0476777	0.00926371	2.90908e-07
rs6543231	2	104348172	G	C	0.406692	-0.0403705	0.00788282	2.94409e-07
rs2683626	2	58087739	T	C	0.300104	-0.0436785	0.00854179	2.9634e-07
rs266050	2	104089243	T	C	0.406402	-0.0409104	0.00799139	2.97631e-07
rs9521509	13	110421451	T	C	0.517842	-0.0395339	0.00771803	3.02718e-07
rs7557639	2	58744670	T	C	0.276177	-0.0467479	0.00915058	3.02842e-07
rs264960	2	104306694	T	A	0.410991	-0.0406799	0.00795181	3.04034e-07
rs17151550	8	10131241	T	A	0.661106	-0.0415552	0.00810364	3.06116e-07
rs3909290	5	155011403	T	C	0.17023	0.05197	0.0101094	3.07568e-07
rs1607889	2	58073603	C	A	0.701718	0.0436671	0.00855272	3.08873e-07
rs264932	2	104288396	G	A	0.596118	0.0404608	0.00791508	3.09355e-07
rs143776011	16	83983631	G	A	0.999817	7.60338	3.94691	3.12757e-07
rs10097505	8	143694184	G	A	0.501924	-0.0404771	0.00791358	3.1285e-07
rs13387241	2	140992337	C	A	0.40898	0.0405368	0.00792316	3.19343e-07
rs10102621	8	10140875	G	A	0.664488	-0.041476	0.00810691	3.26255e-07
rs189651338	2	58613189	T	C	0.444205	-0.0397964	0.00779986	3.29773e-07
rs72638533	1	6959604	G	A	0.250162	0.0495768	0.00968224	3.30389e-07
rs10103875	8	10141227	T	C	0.335563	0.0414796	0.00811265	3.31718e-07
rs7441167	4	46217338	G	A	0.576946	-0.0403277	0.00789496	3.31764e-07
rs145889377	4	46217326	T	C	0.42294	0.040324	0.00789529	3.32954e-07
rs6720474	2	58612401	G	A	0.555874	0.0397316	0.00779984	3.44573e-07
rs4773087	13	110421674	G	A	0.483696	0.0394647	0.00774186	3.44971e-07
rs929257	1	96547628	G	A	0.148092	-0.0562915	0.0111034	3.45119e-07
rs760524096	13	109332059	I	D	0.156417	0.0600329	0.0117299	3.46324e-07
rs559201975	4	65583155	G	A	0.999854	6.71606	2.73058	3.48448e-07
rs11783091	8	10184094	T	G	0.701441	-0.0428404	0.00839295	3.51344e-07
rs6720266:G	2	58612393	G	C	0.443599	-0.0397034	0.0078024	3.54289e-07
rs1146540	1	96528940	T	C	0.147472	-0.0561517	0.0110958	3.62238e-07
rs1144326	1	96541099	G	A	0.857491	0.0567561	0.011217	3.6256e-07
rs1954881	18	34883908	T	G	0.299436	0.0430725	0.00844963	3.64429e-07
rs78336587	2	58492235	T	A	0.307092	-0.0428555	0.0084446	3.65251e-07
rs59128444	13	110413936	I	D	0.326958	0.0421668	0.00828278	3.73142e-07
rs4851652	2	104123611	G	C	0.467223	-0.039145	0.00770761	3.75666e-07
rs13135092	4	103198082	G	A	0.0936286	0.0678237	0.0132635	3.79149e-07
rs150417565	2	104145176	I	D	0.532567	0.0391308	0.0077109	3.83696e-07
rs377114858	10	6400665	I	D	0.0134483	-0.23857	0.0481209	3.88922e-07
rs66985942	2	58089599	T	C	0.722104	0.0440171	0.00869928	3.91384e-07
rs10716577	2	104147495	I	D	0.532993	0.0391168	0.00771555	3.93645e-07
rs475713	4	46222207	T	G	0.416313	0.0398222	0.00784601	3.94717e-07
rs184573978	2	104151988	T	C	0.532587	0.0391207	0.00771777	3.95653e-07
rs11125739	2	58158218	T	G	0.219841	0.0466865	0.00917639	3.95705e-07
rs9951885	18	34884653	C	A	0.700748	-0.0429137	0.00844506	3.96391e-07
rs11684106	2	58075701	C	A	0.27626	-0.0440945	0.00872081	3.98763e-07
rs13018545	2	58613809	T	C	0.572818	0.0400939	0.00791594	3.99667e-07
rs10564864	4	46195702	I	D	0.430252	0.0397436	0.00783792	4.02861e-07
rs7139049	12	24273754	T	G	0.676507	-0.042066	0.00828596	4.03087e-07
rs61540922	2	104136031	I	D	0.532684	0.0390283	0.00770641	4.05151e-07
rs13425787	2	104135952	G	A	0.467312	-0.0390217	0.00770633	4.06883e-07
rs34874518	2	104153756	I	D	0.466921	-0.0390984	0.00772697	4.14623e-07
rs759027854	3	181822698	T	G	0.999808	-1.4452	0.258517	4.20114e-07
rs34511175	2	104150030	I	D	0.532606	0.038996	0.0077139	4.24999e-07
rs568215	15	48063076	T	C	0.385859	-0.0526236	0.0104242	4.25519e-07
rs56016615	2	104142880	G	A	0.532307	0.0389677	0.00771014	4.27718e-07
rs56248721	2	104150983	I	D	0.532587	0.0389873	0.00771534	4.29641e-07
rs525748	4	46216181	G	A	0.588311	-0.0396433	0.00783625	4.30346e-07
rs4799913	18	34883492	T	C	0.299612	0.0427451	0.00845005	4.46827e-07
rs2176931	2	58073897	G	A	0.276641	-0.0438403	0.0087081	4.47359e-07
rs113754934	1	6835229	G	A	0.859886	-0.0552476	0.0108936	4.50657e-07
rs146307561	2	104148414	I	D	0.466541	-0.0389637	0.00772468	4.50749e-07
rs6740516	2	58582638	G	C	0.530571	-0.038978	0.00772249	4.50803e-07
rs74326388	1	6833557	T	G	0.859641	-0.0551839	0.0108824	4.52192e-07
rs4672225	2	58085243	T	C	0.278763	-0.0436192	0.0086678	4.52531e-07
rs12713385	2	58824981	G	C	0.672769	0.0414962	0.00825054	4.67271e-07
rs12584130	13	110425076	G	C	0.46222	0.0389517	0.00772894	4.69776e-07
rs11122143	1	6834346	G	A	0.859879	-0.0551617	0.0108941	4.70072e-07
rs141528379	2	58759101	I	D	0.143849	-0.0567569	0.0113257	4.7014e-07
rs113483583	1	6840794	G	C	0.14181	0.0548334	0.0108395	4.81165e-07
rs55713926	2	104148570	G	C	0.463517	-0.0390111	0.00775534	4.84527e-07
rs9961719	18	56489137	C	A	0.214349	-0.0488107	0.00973826	4.87146e-07
rs535862772	6	79329332	T	G	0.998555	0.68329	0.148653	4.92754e-07
rs7371212	2	104116083	G	A	0.536633	0.0389705	0.00775482	4.97072e-07
rs1144327	1	96542825	C	A	0.148025	-0.0554883	0.0110956	4.97193e-07
rs13008306	2	58839449	T	C	0.3299	-0.041296	0.00823414	5.04073e-07
rs11125750	2	58577971	T	C	0.469549	0.0388595	0.00773291	5.05984e-07
rs200652554	2	58138174	I	D	0.78919	-0.0471357	0.00935182	5.08147e-07
rs7101949	11	124388002	T	C	0.44498	0.0391884	0.00779787	5.08532e-07
rs11122147	1	6846479	T	G	0.871327	-0.0572245	0.0113319	5.08963e-07
rs11874203	18	56488596	T	G	0.214342	-0.0487296	0.00973842	5.09146e-07
rs113503253	2	104142874	I	D	0.468213	-0.0387644	0.00772205	5.11269e-07
rs28584159	8	143698134	G	A	0.577714	-0.040047	0.00797086	5.14066e-07
rs56252483	2	155885061	I	D	0.348928	-0.0412651	0.00824033	5.27183e-07
rs7948360	11	124402442	G	A	0.444407	0.0393424	0.00784466	5.36675e-07
rs12712178	2	104319048	T	G	0.407121	-0.0395203	0.00789502	5.41158e-07
rs2156161	11	124402770	G	A	0.44436	0.0393278	0.00784454	5.41675e-07
rs7862674	9	118674021	G	A	0.940449	-0.0817719	0.0161747	5.41719e-07
rs7505434	18	56487862	T	A	0.214393	-0.0486001	0.00973779	5.44973e-07
rs9515119	13	110409336	C	A	0.327511	0.0410538	0.00818117	5.45902e-07
rs12039949	1	6833302	G	A	0.140023	0.0548708	0.0109011	5.48479e-07
rs188985196	1	88450969	T	G	0.00384576	0.325779	0.0627624	5.48649e-07
rs77822501	1	6833708	T	C	0.859977	-0.0548675	0.010901	5.49315e-07
rs1475635	1	6832235	G	A	0.140023	0.0548668	0.010901	5.49476e-07
rs921966	2	104319974	T	C	0.407301	-0.0394961	0.00789601	5.51671e-07
rs1597744	2	104149476	G	A	0.463494	-0.0388044	0.0077537	5.53616e-07
rs111838008	1	6837500	I	D	0.142079	0.054407	0.010822	5.65227e-07
rs7119089	11	124370732	G	A	0.442574	0.0390101	0.00779859	5.74459e-07
rs62513322	8	143699952	T	C	0.581798	-0.0399235	0.00798594	5.85822e-07
rs7107279	11	124393070	G	A	0.554676	-0.0389944	0.00780229	5.87162e-07
rs7504653	18	56487775	G	C	0.82712	0.0531074	0.0106818	5.88152e-07
rs11122144	1	6835761	G	A	0.858069	-0.0543467	0.0108278	5.89708e-07
rs536599	4	46198934	T	G	0.563913	-0.039052	0.0078185	5.97884e-07
rs10186090	2	104158003	G	C	0.463498	-0.038759	0.00776774	5.98132e-07
rs1451983	2	104143886	T	C	0.465873	-0.038484	0.00771296	5.98832e-07
rs10210222	2	104136397	T	C	0.536325	0.0386627	0.00775002	6.0131e-07
rs200506993	4	46231620	I	D	0.572501	-0.040812	0.00817326	6.02647e-07
rs474773	4	46222108	G	A	0.584622	-0.0392292	0.00785505	6.03129e-07
rs7572064	2	104138823	G	A	0.536329	0.0386568	0.00774999	6.03622e-07
rs1022298	2	104142548	T	G	0.532648	0.0383572	0.00768993	6.03669e-07
rs6707686	2	104138351	G	A	0.463671	-0.0386562	0.00774999	6.03869e-07
rs4851653	2	104136581	G	A	0.536349	0.0386552	0.00775032	6.04933e-07
rs6742125	2	104157507	G	A	0.46355	-0.0387383	0.00776768	6.06348e-07
rs6707968	2	104138496	G	A	0.463654	-0.0386506	0.00775026	6.06658e-07
rs9735792	11	124358315	G	A	0.558926	-0.0387987	0.0077729	6.06705e-07
rs13392420	2	104149288	C	A	0.536453	0.0386619	0.00775339	6.08407e-07
rs2068482	2	104141414	G	C	0.463678	-0.0386409	0.00774978	6.09633e-07
rs7593587	2	104121555	C	A	0.536485	0.0386536	0.00775293	6.10851e-07
rs7131070	11	124370191	T	G	0.439745	0.0389859	0.00781221	6.11107e-07
rs7557106	2	104141247	T	C	0.463681	-0.0386286	0.00774979	6.14699e-07
rs4533489	2	104126586	G	A	0.536485	0.0386404	0.0077529	6.16204e-07
rs1901478	2	104126904	T	C	0.536485	0.0386404	0.0077529	6.16204e-07
rs1376839	2	104129146	T	A	0.536485	0.0386399	0.00775291	6.16452e-07
rs1451980	2	104128108	T	A	0.536485	0.0386399	0.00775291	6.16452e-07
rs10174287	2	104130003	T	A	0.463515	-0.0386397	0.00775291	6.16517e-07
rs1451979	2	104129357	G	A	0.536485	0.0386397	0.00775291	6.16517e-07
rs1451978	2	104129424	T	C	0.463515	-0.0386397	0.00775291	6.16517e-07
rs4613308	2	104126383	T	C	0.536483	0.0386385	0.00775288	6.16968e-07
rs10173184	2	104154456	T	C	0.463648	-0.0386376	0.00775463	6.2094e-07
rs501059	4	46221850	G	A	0.584588	-0.0391858	0.0078553	6.21114e-07
rs10199507	2	104153276	T	A	0.463641	-0.0386345	0.00775452	6.2196e-07
rs10168971	2	104132182	C	A	0.536461	0.0386228	0.00775239	6.22424e-07
rs1584706	2	104153996	G	A	0.463645	-0.0386334	0.00775457	6.22539e-07
rs6736873:G	2	104155277	T	G	0.536299	0.0386247	0.00775429	6.2559e-07
rs58378462	2	104138639	G	A	0.534879	0.0385963	0.00774955	6.27819e-07
rs17414806	2	104144902	T	C	0.463668	-0.038596	0.00775093	6.30606e-07
rs2289046	13	110407906	T	C	0.673858	-0.0410502	0.00823003	6.38217e-07
rs11123961	2	104156925	G	A	0.536495	0.0386362	0.00776481	6.42869e-07
rs11893460	2	104158394	T	C	0.463466	-0.0386686	0.00777215	6.44653e-07
rs11900028	2	104158242	T	C	0.536529	0.038645	0.00776748	6.44779e-07
rs6740106	2	58159490	T	A	0.781322	-0.0459262	0.0091973	6.44829e-07
rs1022297	2	104142610	G	C	0.46354	-0.0385568	0.0077511	6.47661e-07
rs11122146	1	6838409	T	C	0.857964	-0.0541235	0.0108263	6.53043e-07
rs507248	4	46211375	T	C	0.415735	0.0391083	0.00785529	6.53478e-07
rs9988882	11	124395775	T	C	0.444505	0.0389177	0.00782431	6.64367e-07
rs10195048	2	58586091	T	G	0.456017	0.0384592	0.00773543	6.69513e-07
rs73049851	19	36975847	G	A	0.230229	0.0453616	0.00910485	6.79279e-07
rs78278017	1	6837217	T	C	0.858111	-0.0540834	0.0108384	6.84614e-07
rs2289047	13	110407815	C	A	0.673838	-0.0409231	0.0082297	6.90275e-07
rs12139871	1	6836233	T	C	0.858122	-0.0540673	0.0108386	6.90321e-07
rs6510549	19	36972998	C	A	0.230222	0.045332	0.00910494	6.90868e-07
rs4327050	16	65596702	G	A	0.707466	0.0555047	0.0112212	6.96292e-07
rs6732785	2	104118607	T	C	0.460449	-0.0386603	0.00779574	7.00281e-07
rs486639	4	46211146	C	A	0.427497	0.0387842	0.00781492	7.06596e-07
rs507253	4	46211376	G	A	0.427467	0.0387764	0.00781534	7.11236e-07
rs138378949	2	58491770	T	C	0.309029	-0.0416347	0.0084171	7.15613e-07
rs536618	4	46224186	T	C	0.415213	0.0389173	0.0078454	7.17144e-07
rs35912018	2	104302886	I	D	0.409606	-0.0398471	0.00805041	7.2513e-07
rs10956347	8	128006833	T	A	0.92363	0.0729785	0.0148569	7.31085e-07
rs10750284	11	124400055	G	A	0.444198	0.0388076	0.0078319	7.3217e-07
rs10750285	11	124400101	T	C	0.556029	-0.0387845	0.00782873	7.35732e-07
rs495752	4	46205536	G	A	0.584471	-0.0389433	0.00785856	7.35831e-07
rs6567011	18	56473033	T	G	0.189142	-0.0501274	0.010168	7.39136e-07
rs4460825	11	124377197	T	C	0.558006	-0.0386479	0.0078035	7.41859e-07
rs142530541	2	58149891	I	D	0.788818	-0.0463406	0.00933133	7.43918e-07
rs6567013	18	56473512	T	C	0.189175	-0.0501029	0.0101676	7.47654e-07
rs7596775	2	58161520	T	C	0.778396	-0.045342	0.0091397	7.60559e-07
rs495621	4	46208641	T	C	0.427236	0.0386723	0.00781678	7.6517e-07
rs137904962	13	109304502	I	D	0.197638	0.0520675	0.0104959	7.66898e-07
rs9667273	11	124399636	T	C	0.444164	0.0387335	0.00783171	7.68135e-07
rs573935	4	46214009	T	A	0.572629	-0.0386563	0.00781503	7.6881e-07
rs56246998	19	36967032	G	A	0.230236	0.0451437	0.00910568	7.69439e-07
rs73049826	19	36963743	T	C	0.230221	0.0451351	0.00910592	7.73684e-07
rs16901895	8	128007328	T	C	0.0761045	-0.0729156	0.0148784	7.75249e-07
rs8111192	19	36986167	T	C	0.230507	0.0451212	0.00910457	7.76774e-07
rs537041826	5	12042873	I	D	0.683359	-0.0430433	0.00869579	7.77501e-07
rs73049817	19	36956009	G	A	0.230176	0.0451313	0.00910784	7.79485e-07
rs4592752	18	56475557	G	A	0.810358	0.0499598	0.0101559	7.81343e-07
rs59187049	2	58494656	T	C	0.693989	0.0414629	0.00841452	7.88096e-07
rs12142932	1	6841637	T	C	0.142091	0.0537693	0.0108356	7.88213e-07
rs55743839	19	36985024	G	A	0.769763	-0.045093	0.00910458	7.89193e-07
rs62141878	2	58492030	T	G	0.692352	0.0415011	0.00842518	7.955e-07
rs496630	4	46208756	T	G	0.572739	-0.0386133	0.00781693	7.95688e-07
rs112682067	19	36980346	T	C	0.230235	0.0450775	0.00910446	7.95828e-07
rs111790048	16	1403254	G	A	4.2204e-05	2.38452	0.451869	7.9643e-07
rs513379	4	46205458	T	C	0.572744	-0.038612	0.00781765	7.98255e-07
rs492686	4	46208287	G	A	0.427264	0.0386068	0.00781697	7.99205e-07
rs166461	2	104091166	G	C	0.54546	0.0383198	0.00776877	8.00973e-07
rs4514798	19	36979126	T	C	0.769763	-0.0450645	0.00910447	8.01658e-07
rs6420556	18	56487606	T	C	0.172577	-0.0524982	0.0106875	8.01994e-07
rs6567017	18	56473702	T	A	0.189678	-0.0498909	0.0101557	8.08812e-07
rs6567016	18	56473655	G	A	0.810322	0.0498909	0.0101557	8.08812e-07
rs8093276	18	56473334	G	C	0.189641	-0.0498849	0.0101559	8.11575e-07
rs6567012	18	56473482	T	G	0.810315	0.0498826	0.0101557	8.12231e-07
rs113408217	19	36976870	T	C	0.230248	0.0450331	0.00910488	8.16783e-07
rs372289083	2	58492395	I	D	0.291812	-0.0431643	0.00877476	8.19637e-07
rs111978879	19	36976684	G	A	0.769766	-0.0450247	0.00910479	8.20412e-07
rs509887	4	46225650	T	G	0.426834	0.0385072	0.00780492	8.20473e-07
rs12575340	11	115095324	G	A	0.817423	-0.0488999	0.00987987	8.21635e-07
rs112934813	19	36974934	G	C	0.230032	0.0450387	0.00910872	8.22969e-07
rs73049844	19	36973686	G	A	0.230024	0.0450395	0.00910895	8.23139e-07
rs7239940	18	56488872	T	C	0.172592	-0.0524402	0.0106874	8.24476e-07
rs34591546	13	110420969	I	D	0.523575	-0.03812	0.00773211	8.24728e-07
rs7593531	2	58493175	G	A	0.694316	0.0413874	0.0084161	8.29149e-07
rs7249099	19	36993294	G	A	0.769753	-0.0450072	0.00910582	8.3084e-07
rs2891868	19	36978184	T	C	0.231918	0.0445905	0.00902495	8.38739e-07
rs140622868	9	118664745	I	D	0.0566817	0.0825926	0.0166184	8.40009e-07
rs6590071	11	124278652	T	C	0.447239	0.0392303	0.00796153	8.42473e-07
rs2192660	2	58592972	G	A	0.462956	0.0380977	0.00773338	8.43847e-07
rs523462	4	46227923	T	A	0.426892	0.0384568	0.00780469	8.47349e-07
rs523456	4	46227916	C	A	0.573109	-0.0384546	0.00780468	8.48542e-07
rs61580593	1	6838874	T	G	0.142133	0.0535966	0.0108328	8.49117e-07
rs573309	4	46225889	G	A	0.426889	0.0384523	0.00780462	8.49646e-07
rs35088682	18	56485712	I	D	0.170721	-0.0521038	0.0106313	8.51637e-07
rs75087584	1	6833553	T	G	0.136914	0.0550035	0.0111174	8.51812e-07
rs487493	4	46228379	T	C	0.426888	0.0384437	0.00780456	8.54294e-07
rs488309	4	46228441	T	C	0.426888	0.0384437	0.00780456	8.54294e-07
rs475214	4	46228716	T	A	0.426889	0.0384427	0.00780456	8.54868e-07
rs12144303	1	6841410	C	A	0.142059	0.0536021	0.010837	8.55123e-07
rs492994	4	46228967	G	A	0.57311	-0.0384421	0.00780459	8.55299e-07
rs492961	4	46228960	G	A	0.57311	-0.0384421	0.00780459	8.55299e-07
rs508938	4	46225557	T	C	0.426946	0.0384417	0.00780516	8.57056e-07
rs577970	4	46235528	G	C	0.426617	0.0384026	0.00779754	8.57952e-07
rs74050914	1	6837155	T	C	0.857867	-0.0535734	0.0108328	8.58422e-07
rs538200	4	46226436	T	A	0.573109	-0.0384331	0.00780472	8.60696e-07
rs12144332	1	6841516	C	A	0.142045	0.0535806	0.0108376	8.65015e-07
rs1386356	2	141032088	T	C	0.667245	-0.0404315	0.00820453	8.66986e-07
rs56054915	19	36995259	G	A	0.769856	-0.0448629	0.00909263	8.68496e-07
rs522636	4	46227847	T	C	0.573483	-0.0383929	0.00779938	8.68584e-07
rs67375971	2	58832804	I	D	0.669465	0.0403757	0.00822552	8.75593e-07
rs9961816	18	56476702	G	A	0.19001	-0.0498093	0.0101715	8.76521e-07
rs13107325	4	103188709	T	C	0.0839391	0.068934	0.0139239	8.83193e-07
rs75057287	12	109982863	I	D	0.61776	-0.0389084	0.00790752	8.87432e-07
rs7928897	11	124366043	T	A	0.444992	0.0383477	0.00780037	8.93599e-07
rs504696	4	46229571	G	A	0.426891	0.0383691	0.00780342	8.93709e-07
rs552538	4	46230846	G	A	0.42686	0.0383659	0.00780306	8.94552e-07
rs6567020	18	56479000	G	A	0.189991	-0.0497663	0.0101716	8.96008e-07
rs7999797	13	110426000	G	A	0.45772	0.0379513	0.00772421	9.03359e-07
rs4348920	11	124380956	T	C	0.53477	-0.0382552	0.00778733	9.05813e-07
rs520476	4	46229674	T	C	0.573107	-0.0383473	0.00780346	9.06635e-07
rs520501	4	46229687	T	C	0.426899	0.0383445	0.0078035	9.08445e-07
rs8104893	19	36957930	T	C	0.230466	0.0448375	0.00910602	9.13723e-07
rs11423883	5	94057549	I	D	0.288861	-0.0441464	0.00901386	9.14966e-07
rs493674	4	46214726	T	C	0.427211	0.0383875	0.00781535	9.17497e-07
rs4859256	3	182647620	T	A	0.656928	-0.0405528	0.00824873	9.17892e-07
rs61901759	11	88181680	T	C	0.313153	-0.0410534	0.00838191	9.19868e-07
rs4465378	11	124378500	T	C	0.558063	-0.0383218	0.00780475	9.22269e-07
rs4363615	11	124379110	G	A	0.55827	-0.03834	0.00780845	9.22271e-07
rs71469216	11	88536451	G	C	0.757314	-0.0448455	0.009114	9.25207e-07
rs4390358	11	124379107	T	G	0.558269	-0.0383297	0.00780839	9.2829e-07
rs8100340	19	36999682	T	C	0.231999	0.044421	0.00902736	9.28967e-07
rs7577181	2	58589195	T	C	0.543305	-0.0379501	0.00773258	9.29185e-07
rs72618697	2	58489150	T	C	0.693625	0.0411956	0.0084159	9.31629e-07
rs68084872	2	58082205	G	A	0.724037	0.0426335	0.00871313	9.31866e-07
rs3851504	5	155021409	T	G	0.180386	0.0486745	0.00988432	9.32963e-07
rs10204049	2	58163173	T	C	0.220616	0.0451039	0.00916629	9.33986e-07
rs8103917	19	36972276	G	C	0.769419	-0.0447735	0.00910233	9.3729e-07
rs62141882	2	58495006	T	C	0.305465	-0.0411939	0.00841784	9.37709e-07
rs494270	4	46196075	T	A	0.435884	0.0383713	0.00782296	9.4803e-07
rs499058	4	46195649	C	A	0.435904	0.0383693	0.00782304	9.49577e-07
rs28400431	8	143698404	C	A	0.500041	-0.0390785	0.0079734	9.49645e-07
rs540708	4	46246715	G	A	0.573432	-0.0382301	0.00779623	9.56302e-07
rs77150554	9	118666240	C	A	0.940579	-0.0793656	0.0160563	9.56958e-07
rs142963064	8	127997173	T	C	0.0763448	-0.0724067	0.0148989	9.58909e-07
rs11895946	2	141004513	T	C	0.665388	-0.0402894	0.00820931	9.60156e-07
rs11292941	2	58126475	I	D	0.783657	-0.0462265	0.00940497	9.62504e-07
rs12520497	5	155020292	T	C	0.167946	0.0500308	0.0101717	9.67015e-07
rs12321904	12	109989228	T	G	0.526584	0.0377921	0.00771868	9.68224e-07
rs56394605	2	58488895	T	G	0.693554	0.041118	0.00841537	9.75064e-07
rs11985977	8	127992674	G	A	0.923433	0.0720594	0.0148461	9.90545e-07
rs11897854	2	141030433	T	C	0.666028	-0.0402452	0.00821052	9.90555e-07
rs11249990	8	10182144	T	C	0.708172	-0.041382	0.00843922	9.92184e-07
rs1906937	12	124539537	C	A	0.710365	0.0424888	0.00870632	9.99317e-07
rs607138	6	16749567	G	A	0.56924	-0.0496857	0.0101534	1.01007e-06
rs4806328	19	36967838	T	C	0.230572	0.0446373	0.00910298	1.0128e-06
rs6761469	2	58581018	G	A	0.534248	-0.0375712	0.00768604	1.02357e-06
esv3600429	4	46202797	T	A	0.576618	-0.0381241	0.00779935	1.03471e-06
rs3113346	4	46255176	T	G	0.426923	0.0381244	0.00780055	1.03858e-06
rs497430	4	46195511	T	A	0.435973	0.0382258	0.0078228	1.04141e-06
rs1144318:G	1	96522417	T	G	0.0917147	-0.0659025	0.0135918	1.04145e-06
rs75520408	8	128005283	G	A	0.923777	0.0719865	0.0148615	1.04201e-06
rs73032465	19	37000172	T	C	0.230224	0.0445153	0.00909102	1.04924e-06
rs1144319	1	96522482	G	A	0.142276	-0.0542467	0.0111696	1.0505e-06
rs73049853	19	36975945	C	A	0.769329	-0.0445565	0.00910228	1.05711e-06
rs2036711	3	182652845	G	A	0.344246	0.0401363	0.00821067	1.05725e-06
rs62141880	2	58494072	T	C	0.30541	-0.0409889	0.00841759	1.06102e-06
rs5023613	2	141012283	T	C	0.416846	-0.0385066	0.00789762	1.0615e-06
rs11791866	9	118662000	G	C	0.0585768	0.0793681	0.0161343	1.07921e-06
rs11791932	9	118662194	G	A	0.941424	-0.0793681	0.0161343	1.07921e-06
rs75801623	9	118664077	G	A	0.941423	-0.0793697	0.0161358	1.08119e-06
rs77844443	9	118663490	T	C	0.941423	-0.0793472	0.016135	1.08737e-06
rs145374581	1	81558638	T	G	0.987029	0.204995	0.0430625	1.09158e-06
rs149047463	2	104158984	I	D	0.481633	-0.0376959	0.00773708	1.09701e-06
rs77584156	9	118661902	T	G	0.0585691	0.079309	0.0161354	1.10103e-06
rs184740944	19	36982261	G	A	0.769087	-0.0442278	0.0090501	1.10172e-06
rs138408851	19	36973304	I	D	0.767581	-0.0440817	0.00902322	1.11037e-06
rs58290454	11	115131559	I	D	0.202553	0.0466483	0.0095438	1.11079e-06
rs776314659	15	84646579	T	C	5.70875e-05	2.33776	0.44648	1.11177e-06
rs493459	4	46251032	T	G	0.425616	0.0380309	0.00780351	1.11429e-06
rs11215466	11	115157988	C	A	0.202396	0.0468255	0.00958128	1.11439e-06
1:41169753	1	41169754	I	D	0.18686	-0.0518666	0.0106927	1.12e-06
rs59295736	1	96515787	I	D	0.908843	0.0658498	0.0136214	1.12078e-06
rs685911	15	65695136	T	C	0.213754	0.0491469	0.0100608	1.12257e-06
rs9844719	3	182651978	G	A	0.344364	0.0400409	0.00821124	1.12295e-06
rs6799622	3	182648955	G	C	0.655686	-0.0400512	0.00821375	1.12431e-06
rs75801148	9	118659821	T	C	0.0585695	0.0792153	0.0161324	1.12821e-06
rs11215474	11	115169629	G	A	0.209445	0.0463275	0.00948534	1.12863e-06
rs61901758	11	88176970	G	A	0.312114	-0.0411028	0.00846184	1.1304e-06
rs34329845	18	56489631	T	G	0.792451	0.0478674	0.00987336	1.13542e-06
rs111566004	19	36971444	T	C	0.232406	0.0440595	0.00902692	1.13553e-06
rs2418426	9	118661002	G	A	0.94143	-0.0791943	0.0161325	1.1356e-06
rs61558289	1	6842979	C	A	0.142069	0.0530188	0.0108425	1.13591e-06
rs56075402	19	36987649	T	C	0.230584	0.0444257	0.0091024	1.13685e-06
rs74405721	9	118666920	G	A	0.941448	-0.079315	0.016159	1.13897e-06
rs8087526	18	56484207	T	C	0.787444	0.0472273	0.00974531	1.14983e-06
rs368657346	9	118659581	I	D	0.940306	-0.0795941	0.0162251	1.15385e-06
rs11451194	2	58596426	I	D	0.546186	-0.0375843	0.0077283	1.16517e-06
rs17190576	2	58864755	G	A	0.945272	0.0855493	0.0177747	1.16837e-06
rs79389286	9	118665962	G	C	0.058564	0.0792068	0.0161585	1.17649e-06
rs11067376	12	110027795	G	A	0.384962	0.0383052	0.00787416	1.17657e-06
rs74803170	2	58806634	T	C	0.130996	-0.0561416	0.0116181	1.17982e-06
rs369241383	8	105070897	G	C	0.608279	-0.0395984	0.00814347	1.18413e-06
rs11792660	9	118643637	G	C	0.941298	-0.0794683	0.0162212	1.19347e-06
rs11388525	19	36960824	I	D	0.23158	0.0442487	0.00908723	1.20374e-06
rs540440531	5	76853649	I	D	0.997841	-0.482982	0.0951143	1.20685e-06
rs56240530	19	36990265	T	C	0.232329	0.0438899	0.00901543	1.20977e-06
rs11123962	2	104157011	T	G	0.556575	0.0378122	0.00779711	1.21955e-06
rs10490251	2	58498481	G	A	0.694326	0.0406941	0.00840626	1.22628e-06
rs539357208	1	96479954	I	D	0.100379	-0.0636071	0.0132002	1.22757e-06
rs2046565	2	140998957	T	G	0.417448	-0.0382585	0.00789452	1.23285e-06
rs151126259	11	124323569	I	D	0.555325	-0.0375636	0.0077414	1.23423e-06
rs55965226	8	10137930	T	G	0.288021	0.0410638	0.00845048	1.24128e-06
rs16901896	8	128010768	G	A	0.0775471	-0.0708838	0.0147366	1.24225e-06
rs148899262	2	58578634	I	D	0.533697	-0.0374451	0.00772297	1.25086e-06
rs2418425	9	118660243	G	A	0.0586093	0.0788432	0.0161311	1.2624e-06
rs34858486	4	46228753	I	D	0.576371	-0.0377721	0.00779435	1.2792e-06
rs11165544	1	96584516	G	A	0.0908067	-0.066289	0.0137875	1.28175e-06
rs3969473	5	155024506	G	A	0.819656	-0.0480576	0.00988743	1.28659e-06
rs575100	4	46228221	T	G	0.425425	0.0378278	0.00780774	1.28747e-06
rs35885435	3	182648427	I	D	0.338741	0.0398002	0.00820787	1.28877e-06
rs574091	4	46228078	T	A	0.425423	0.0378216	0.00780771	1.29252e-06
rs1509233	3	182651656	T	C	0.65571	-0.0398116	0.00821141	1.29309e-06
rs525310	4	46228118	T	C	0.425424	0.0378174	0.00780773	1.29605e-06
rs2319972	18	56465440	T	A	0.180944	-0.049667	0.0103052	1.29677e-06
rs481375	4	46224913	G	A	0.574576	-0.0378149	0.00780763	1.29774e-06
rs12104114	18	38130936	T	A	0.0487184	-0.0912554	0.0190573	1.29896e-06
rs36044474	8	143692326	G	C	0.525351	0.0382597	0.00790923	1.3062e-06
rs35225200	4	103146888	C	A	0.0916179	0.0663711	0.0136285	1.30724e-06
rs35598949	4	1513156	G	A	0.619176	0.0399487	0.00827045	1.31911e-06
rs55759802	19	36970721	I	D	0.766924	-0.0438272	0.00903497	1.32016e-06
rs4348918	11	124287437	G	A	0.551105	-0.0384916	0.00795531	1.3222e-06
rs10790681	11	124328427	G	C	0.443293	0.0375945	0.00777144	1.33087e-06
rs142784772	9	118661810	I	D	0.0586904	0.0794165	0.0162851	1.33318e-06
rs3841990	4	46254518	I	D	0.423678	0.0376816	0.00778916	1.33439e-06
rs489341	4	46193119	T	C	0.428697	0.0378383	0.00782186	1.33544e-06
rs571576	4	46236233	T	G	0.57485	-0.0377371	0.00780074	1.33545e-06
rs2852342	18	37201802	T	G	0.390957	0.0382747	0.00791004	1.33719e-06
rs61358232	13	110402066	T	A	0.327331	0.0398661	0.00823357	1.33912e-06
rs7825984	8	10181176	T	G	0.423621	0.0376736	0.00778846	1.33915e-06
rs10736539	11	124328976	T	G	0.443451	0.0375777	0.00777048	1.34136e-06
rs11774051	8	10136710	G	C	0.698696	-0.0404474	0.0083525	1.34484e-06
rs535066	4	46240287	T	G	0.580857	-0.0377202	0.00779924	1.34505e-06
rs75473040	9	118670448	T	C	0.0593432	0.078437	0.0160915	1.34596e-06
rs533394	4	46239601	T	A	0.425177	0.0377177	0.00779932	1.34631e-06
rs17398913	2	58505679	T	C	0.299437	-0.0410953	0.0085228	1.34849e-06
rs487965	4	46232957	T	C	0.42539	0.0377448	0.00780607	1.35101e-06
rs266056	2	104094981	G	C	0.530114	0.0374856	0.00776148	1.35398e-06
rs13111157	4	46234493	G	A	0.423866	0.0376497	0.00778757	1.35526e-06
rs113093171	4	46234587	G	A	0.423867	0.0376476	0.00778743	1.35653e-06
rs547744	4	46235096	G	C	0.576126	-0.037643	0.00778712	1.35923e-06
rs507646	4	46239579	T	C	0.574751	-0.0376963	0.0077993	1.36482e-06
rs489266	4	46214525	T	C	0.574057	-0.0377849	0.0078181	1.36676e-06
rs7576297	2	104111867	T	C	0.459668	-0.0372734	0.00772213	1.37162e-06
rs494751:G	4	46250147	T	G	0.425244	0.0376846	0.00779883	1.3731e-06
rs977789	2	58604811	G	C	0.541227	-0.037383	0.00774029	1.37864e-06
rs7127920	11	124338222	T	C	0.557294	-0.037529	0.00776938	1.37948e-06
rs4859255	3	182647597	C	A	0.656911	-0.0400311	0.00827908	1.38121e-06
rs543476525	9	137879743	G	A	0.999833	4.08323	1.3729	1.38316e-06
rs761975680	8	71169057	T	A	0.000497176	0.874134	0.167882	1.38559e-06
rs556385	4	46231332	G	A	0.574527	-0.0377029	0.00780609	1.38794e-06
rs527710	4	46209845	G	C	0.425849	0.0377648	0.00781991	1.39228e-06
rs2089612	3	182650847	G	A	0.343418	0.0396803	0.00820988	1.39473e-06
rs785005	8	128028973	T	C	0.0759619	-0.0715054	0.014939	1.39794e-06
rs526063	4	46248971	G	A	0.425322	0.0376574	0.00779898	1.39798e-06
rs34558560	8	128014310	I	D	0.0786176	-0.0705454	0.014737	1.39937e-06
rs543351	4	46246425	T	C	0.57472	-0.0376555	0.00779892	1.3994e-06
rs1579548	2	104098057	G	A	0.548637	0.0375492	0.00778611	1.39952e-06
rs491595	4	46244675	T	C	0.574551	-0.0376457	0.00779803	1.4044e-06
8:77938218	8	77938218	G	C	0.00036532	0.901842	0.171344	1.40869e-06
rs3042243	1	96571764	I	D	0.909408	0.0658729	0.0137546	1.41054e-06
rs495818	4	46247898	T	C	0.575066	-0.0376167	0.00779463	1.4158e-06
rs76576659	4	1516375	I	D	0.389948	-0.0411067	0.00853456	1.4177e-06
rs266057	2	104087611	T	G	0.530083	0.0373956	0.0077587	1.42283e-06
rs3098631	4	46191375	G	A	0.580537	-0.0378386	0.00784372	1.43174e-06
rs532011	4	46243447	T	C	0.574527	-0.0376099	0.00779789	1.43638e-06
rs4936930	11	124301077	G	A	0.449069	0.038459	0.0079758	1.43639e-06
rs266070	2	104076655	G	A	0.530598	0.0373887	0.00776038	1.43643e-06
rs4859257	3	182654492	G	A	0.343679	0.0396516	0.00821481	1.44016e-06
rs266051	2	104089765	T	G	0.469903	-0.0373797	0.0077593	1.44018e-06
rs266052	2	104089774	C	A	0.530097	0.0373797	0.0077593	1.44018e-06
rs486040	4	46245270	T	A	0.425476	0.0376071	0.00779829	1.44081e-06
rs71876156	2	104124964	I	D	0.542513	0.0374193	0.00776868	1.44206e-06
rs76818297	9	118659254	G	C	0.941344	-0.0782758	0.0161057	1.44613e-06
rs4940761	18	56485737	T	G	0.794068	0.0463937	0.00966389	1.44845e-06
rs2672851	2	104079968	G	C	0.530041	0.0373721	0.0077599	1.45001e-06
rs506644	4	46239450	T	C	0.574686	-0.0375971	0.00779887	1.45271e-06
rs6590076	11	124327810	G	A	0.441271	0.0373046	0.0077419	1.46375e-06
rs266047	2	104088751	G	A	0.469899	-0.0373519	0.00775892	1.46457e-06
rs266060	2	104084861	G	A	0.469977	-0.0373361	0.00775871	1.4787e-06
rs542432	4	46246540	C	A	0.425392	0.0375595	0.00779884	1.48795e-06
rs6727302	2	104157299	C	A	0.546489	0.0374161	0.00777809	1.48804e-06
rs7114069	11	124311653	T	C	0.555297	-0.0376544	0.00782062	1.49141e-06
rs113779078	9	118657811	G	C	0.941353	-0.0781575	0.016104	1.4956e-06
rs266074	2	104079435	C	A	0.530342	0.0372997	0.00775514	1.49712e-06
rs9633941	11	115116627	T	A	0.200924	0.0463358	0.00959861	1.50476e-06
rs9961201	18	56466429	T	C	0.181346	-0.0493112	0.0102942	1.50547e-06
rs2175065	3	182652077	T	G	0.656014	-0.039576	0.00821436	1.50577e-06
rs9946383	18	56466585	G	A	0.181346	-0.0493095	0.0102942	1.50662e-06
rs201662619	8	128019180	I	D	0.0773409	-0.0707519	0.014826	1.50664e-06
rs11248070	4	1510687	C	A	0.616475	0.0395894	0.00824107	1.5072e-06
rs8092519	18	56468061	G	A	0.818346	0.0494483	0.0103239	1.50847e-06
rs266059	2	104084908	G	A	0.530024	0.037298	0.00775874	1.5156e-06
rs11165545	1	96587711	C	A	0.909256	0.0657638	0.0137729	1.51637e-06
rs6796601	3	182648143	G	A	0.343961	0.0395832	0.00821944	1.52168e-06
rs472062	4	46221816	T	A	0.417589	0.037859	0.00786796	1.52296e-06
rs517350	4	46244124	T	C	0.57442	-0.0375142	0.00779773	1.52649e-06
rs1002767	3	182655858	T	C	0.342353	0.0395688	0.00821751	1.52692e-06
rs499073	4	46215278	T	A	0.425798	0.037612	0.00781827	1.52761e-06
rs145385125	8	127994566	G	A	0.0780012	-0.0705362	0.0147897	1.52952e-06
rs8110140	19	36947432	T	G	0.228304	0.0443016	0.00918907	1.53248e-06
rs141509207	8	127994564	T	C	0.0780008	-0.0705302	0.0147898	1.5328e-06
rs12046774	1	96550700	G	A	0.086399	-0.0665975	0.0139667	1.55951e-06
rs11788814	9	118668675	G	A	0.0586388	0.0783637	0.016176	1.56217e-06
rs6763310	3	182648589	T	C	0.34325	0.0395396	0.00822013	1.56579e-06
rs4426143	11	124320099	T	C	0.443927	0.0373654	0.00777752	1.57161e-06
rs8001323	13	110413540	G	A	0.535962	0.0372781	0.00776654	1.57261e-06
rs140545074	4	46217308	T	G	0.56739	-0.0377422	0.00785636	1.57683e-06
rs4447188	11	124323989	T	C	0.443769	0.0373271	0.0077713	1.58015e-06
rs1509234	3	182658429	T	C	0.656762	-0.0394242	0.0081994	1.5808e-06
rs4766602	12	109890510	T	C	0.564271	-0.0376989	0.00785325	1.604e-06
rs35518360	4	103146890	T	A	0.0918341	0.0657048	0.013608	1.60626e-06
rs11167151	8	143689414	T	C	0.586881	-0.0388351	0.00808958	1.60819e-06
rs76654204	2	58724823	G	A	0.951609	0.0889528	0.0187394	1.60883e-06
rs75144874	9	118655021	G	A	0.058648	0.0779134	0.0161046	1.61275e-06
rs2839772	2	141032994	T	C	0.669837	-0.0395106	0.00822395	1.61624e-06
rs149885710	8	60005621	G	A	0.999671	-0.934686	0.178913	1.61693e-06
rs2060818	2	104201593	G	A	0.541313	0.037257	0.00777261	1.62279e-06
rs62141921	2	58590687	G	A	0.836173	0.0506629	0.0106126	1.62283e-06
rs6883091	5	155009083	G	C	0.164973	0.0493767	0.0102579	1.63753e-06
rs16901899	8	128016183	G	A	0.923855	0.0707505	0.0148784	1.63882e-06
rs9633427	1	96574629	T	C	0.090343	-0.0653177	0.0137247	1.64193e-06
rs12104972	2	141008669	G	C	0.333852	0.0394343	0.00821505	1.64785e-06
rs8092113	18	56467807	G	A	0.817149	0.0491982	0.010311	1.65446e-06
rs2035637:G	8	128023059	G	C	0.0775426	-0.0704409	0.0148202	1.66077e-06
rs2234911	8	143695144	G	A	0.486547	-0.03802	0.00793857	1.66319e-06
rs74560035	9	118652038	T	C	0.941327	-0.0778057	0.0161035	1.6636e-06
rs12607950	18	56470255	G	C	0.181588	-0.0485309	0.0101747	1.67368e-06
rs12544749	8	143689376	T	C	0.585625	-0.0387668	0.00809351	1.69652e-06
rs748364064	19	36994893	I	D	0.253247	0.043617	0.00908975	1.70364e-06
rs4628681	11	124316464	T	C	0.444134	0.0372682	0.00778403	1.70627e-06
rs114436229	6	46404459	G	A	0.0150254	0.151783	0.0311647	1.71082e-06
rs77442556	1	96580003	T	C	0.909437	0.0654991	0.013788	1.7158e-06
rs2975676	8	10120925	G	A	0.612482	-0.0376521	0.00786572	1.7353e-06
rs11165547	1	96590213	G	A	0.0906625	-0.0654342	0.0137817	1.7381e-06
rs13018289	2	58344792	T	C	0.250712	-0.0429551	0.00900913	1.73936e-06
rs10865053	2	104182857	T	C	0.541812	0.0371626	0.00777825	1.75388e-06
rs536086	4	46247221	G	C	0.425734	0.0372945	0.0077979	1.75732e-06
rs77711705	1	96583538	G	A	0.909403	0.0654265	0.01379	1.76838e-06
rs13264133	8	10138555	G	C	0.28759	0.040488	0.00845592	1.77074e-06
rs36065350	3	182645998	I	D	0.337857	0.0393981	0.00823332	1.77217e-06
rs7942972	11	88708828	T	A	0.234832	0.043925	0.00916855	1.776e-06
rs141492609	5	154954512	I	D	0.663051	-0.0395744	0.0082715	1.7788e-06
rs11831634	12	24232157	G	A	0.709051	-0.0402093	0.00840536	1.80853e-06
rs17336391	2	104113377	T	A	0.446666	-0.0371173	0.00778062	1.81378e-06
rs58977596	1	6842718	T	C	0.858359	-0.0520666	0.0108581	1.81818e-06
rs60421894	5	73570860	T	C	0.999829	-1.19243	0.226566	1.81821e-06
rs74957473	9	118672033	T	C	0.941465	-0.0779536	0.0161955	1.82009e-06
rs7600378	2	104151304	G	A	0.552964	0.0371072	0.00778155	1.83078e-06
rs34749698	11	88799731	T	C	0.747068	-0.0426446	0.00891598	1.83542e-06
rs7733480	5	12642449	T	G	0.588041	-0.0488057	0.0102216	1.83858e-06
rs525862	4	46249047	T	A	0.425756	0.0372178	0.00779777	1.84454e-06
rs6567018	18	56475344	T	C	0.18287	-0.0480302	0.0101121	1.851e-06
rs6739332:T	2	140986567	T	G	0.427346	-0.038223	0.00802143	1.85422e-06
rs149908122	9	103730681	G	C	0.989084	0.220506	0.0474537	1.85808e-06
rs61551127	2	140986571	I	D	0.572655	0.0382196	0.00802146	1.85832e-06
rs201037407	2	140986565	I	D	0.572655	0.0382186	0.00802132	1.85866e-06
rs72808429	2	58136613	T	G	0.783609	-0.0444724	0.00929776	1.85934e-06
rs2241208	12	109962795	G	C	0.468175	-0.0368723	0.00773667	1.86196e-06
rs566776	4	46241929	G	A	0.425465	0.0372022	0.00779807	1.86469e-06
rs57331664	2	104187685	C	A	0.467705	-0.037008	0.0077665	1.8721e-06
rs60608011	2	104187523	C	A	0.532291	0.0370068	0.00776644	1.87317e-06
rs13402723	2	104187889	T	C	0.467709	-0.037006	0.00776643	1.8741e-06
rs6716087	2	104179269	C	A	0.532275	0.0370046	0.00776639	1.87564e-06
rs1451975	2	104160826	G	A	0.5419	0.0370825	0.00778507	1.88462e-06
rs13415620	2	104166430	T	C	0.467693	-0.0370115	0.00777168	1.89759e-06
rs9941588	2	104184130	G	A	0.467676	-0.0369847	0.00776657	1.90063e-06
rs4517881	18	56473992	T	C	0.816878	0.0479288	0.010104	1.90971e-06
rs11894393	2	104185339	G	A	0.467692	-0.0369706	0.00776633	1.91638e-06
rs1451981	2	104127109	T	C	0.448971	-0.0368314	0.00773944	1.92099e-06
rs2136331	3	182652017	G	A	0.346029	0.0391269	0.00820488	1.9211e-06
rs76786442	1	96582177	G	C	0.0905892	-0.0651943	0.0137891	1.92161e-06
rs13272537	8	10138534	T	G	0.71168	-0.0403137	0.00844954	1.92556e-06
rs1057949	3	182661952	T	C	0.654591	-0.0390366	0.00818744	1.92972e-06
rs17118193	5	155045589	G	C	0.181731	0.0470981	0.00985656	1.93165e-06
rs10174252	2	104179662	G	C	0.467684	-0.0369577	0.00776642	1.93274e-06
rs397880109	4	46237211	I	D	0.42446	0.0371348	0.007797	1.93872e-06
rs8086689	18	56475157	G	C	0.811283	0.0482432	0.0101771	1.93899e-06
rs6601438	8	10179667	C	A	0.729631	-0.0414731	0.00869411	1.94494e-06
rs12465553	2	104166182	G	A	0.53241	0.0369722	0.00777208	1.94809e-06
rs3107572	4	46237943	G	A	0.423276	0.0370882	0.00778946	1.95245e-06
rs10174328	2	104179699	T	C	0.467672	-0.0369404	0.00776661	1.9554e-06
rs34331982	11	124281682	T	G	0.468958	0.0382336	0.00803403	1.95545e-06
rs17414675	2	104124252	G	A	0.446776	-0.0369865	0.00777845	1.95872e-06
rs4841315	8	10179684	T	A	0.729955	-0.0414485	0.00869271	1.96357e-06
rs2569970	2	104092956	T	C	0.529224	0.0370913	0.0078002	1.96431e-06
rs200984135	7	101478276	I	D	0.615668	-0.0387571	0.00813898	1.96534e-06
rs2004679	8	10135193	T	C	0.697637	-0.0397806	0.00834658	1.96589e-06
rs1926515	13	109283649	T	C	0.672207	-0.0408297	0.00857261	1.98419e-06
rs12023143	1	96560094	T	C	0.913567	0.0660395	0.013991	1.98844e-06
rs7611381	3	182649203	T	A	0.34379	0.0391224	0.0082187	2.00521e-06
rs768286212	9	113533576	T	G	0.00021991	1.20153	0.230959	2.0074e-06
rs114902534	2	58103360	G	C	0.0206424	-0.138985	0.0297465	2.00774e-06
rs6580174	5	155034355	T	C	0.181681	0.0470001	0.00985233	2.00814e-06
rs7259057	19	36935440	T	C	0.227189	0.0441465	0.00926265	2.01174e-06
rs13382396	2	104171172	T	C	0.46765	-0.0369156	0.00777119	2.01429e-06
rs4851659	2	104168736	G	A	0.53235	0.0369155	0.00777119	2.01442e-06
rs13398567	2	104177586	T	A	0.4677	-0.0368912	0.00776625	2.01548e-06
rs6725608	2	104177085	T	C	0.5323	0.0368912	0.00776625	2.01548e-06
rs6708478	2	104177804	T	C	0.4677	-0.0368907	0.00776625	2.01619e-06
rs10186556	2	104179749	T	A	0.467724	-0.0368893	0.00776608	2.01687e-06
rs7115282	11	95048865	T	C	0.000231258	1.12784	0.215857	2.02024e-06
rs12466519	2	104149169	T	C	0.446805	-0.0369431	0.00777959	2.02051e-06
rs6713948	2	104174496	T	C	0.532351	0.0369105	0.00777123	2.02111e-06
rs2084812	2	104172815	T	C	0.532351	0.0369098	0.00777123	2.02202e-06
rs4599141	2	104173280	T	A	0.467649	-0.0369097	0.00777123	2.02214e-06
rs6720582	2	104171783	G	A	0.467649	-0.0369097	0.00777123	2.02214e-06
rs751468	11	124319157	T	A	0.556936	-0.036826	0.00774941	2.03523e-06
rs11687051	2	58406600	T	A	0.22382	-0.0446826	0.00944011	2.04771e-06
rs1073892	2	104172374	T	C	0.46766	-0.0368904	0.00777143	2.04831e-06
rs7596779	2	104122137	T	C	0.446748	-0.0369056	0.00777824	2.06093e-06
rs34436454	11	88696538	G	C	0.235833	0.0435736	0.00915373	2.06482e-06
rs144646149	4	46216884	G	C	0.421312	0.0370249	0.00779477	2.06595e-06
rs2285586	11	124284493	C	A	0.52883	-0.038635	0.00813757	2.06681e-06
rs11069745	13	109286728	G	C	0.655634	-0.0399341	0.0084013	2.07031e-06
rs75287688	9	118654110	G	A	0.058513	0.0771906	0.0161281	2.07808e-06
rs7605491	2	104125850	T	C	0.553252	0.0368871	0.00777818	2.08505e-06
rs1673467	2	104266248	G	C	0.534449	0.0367328	0.00774493	2.08615e-06
rs7562265:A	2	104102766	C	A	0.551343	0.0369144	0.0077846	2.08991e-06
rs1518400	2	58235386	T	C	0.229804	0.0429599	0.00903303	2.11644e-06
rs1144321	1	96524797	T	C	0.855264	0.0527266	0.0111769	2.1231e-06
rs4859147	3	182681853	T	C	0.342169	0.0388281	0.00817709	2.12425e-06
rs1146536	1	96513693	G	A	0.14481	-0.052723	0.0111766	2.12543e-06
rs11787606	9	118649073	C	A	0.941139	-0.0767313	0.0160484	2.12689e-06
rs2004677	8	10135571	G	C	0.698047	-0.0396612	0.00834969	2.12805e-06
rs6742718:G	2	104166800	G	C	0.467614	-0.0368278	0.00777133	2.13086e-06
rs13389342	2	104166330	G	C	0.532386	0.0368273	0.00777133	2.13159e-06
rs7736866	5	155029920	T	G	0.181637	0.0468897	0.00985498	2.13502e-06
rs1222075	1	96523281	T	G	0.144752	-0.0527057	0.0111753	2.13601e-06
rs4851656	2	104162463	T	A	0.532396	0.0368225	0.00777154	2.13938e-06
rs4851657	2	104162842	T	C	0.532396	0.0368225	0.00777154	2.13938e-06
rs6722293	2	104163560	G	C	0.532396	0.0368225	0.00777154	2.13943e-06
rs1852600	2	140940205	T	C	0.383212	-0.0380477	0.00803672	2.13978e-06
rs4851655	2	104162375	G	A	0.532398	0.036822	0.00777157	2.14025e-06
rs10153542	2	58578233	G	A	0.527236	-0.0367469	0.00775173	2.14108e-06
rs144713062	1	210267894	I	D	0.866466	-0.0536141	0.011257	2.14359e-06
rs11885577	2	104190846	G	A	0.541467	0.0368311	0.00777614	2.15314e-06
rs6712904	2	104166500	G	A	0.532381	0.0368105	0.00777143	2.15511e-06
rs10184356	2	104170265	G	A	0.532375	0.0368028	0.00777105	2.16315e-06
rs12466543	2	104170556	G	A	0.467625	-0.0368028	0.00777105	2.16315e-06
rs6720153	2	104171464	G	A	0.467625	-0.0368023	0.00777105	2.16388e-06
rs6708871	2	104172144	T	C	0.467561	-0.0368028	0.00777183	2.16828e-06
rs58034198	11	124321130	I	D	0.559592	-0.0366289	0.0077289	2.16955e-06
rs34917779	8	10140790	T	G	0.709825	-0.0400437	0.00843612	2.17061e-06
rs6753094	2	104174316	T	C	0.467624	-0.0367965	0.00777109	2.1721e-06
rs13424904	2	104173982	C	A	0.532376	0.0367964	0.00777109	2.17223e-06
rs10173461	2	104170019	G	A	0.467616	-0.0367948	0.00777119	2.17514e-06
rs997365	2	140951974	G	A	0.616512	0.0377814	0.00798606	2.17517e-06
rs71516564	8	10135403	G	A	0.29219	0.0400224	0.00843275	2.17581e-06
rs111649791	9	118645572	C	A	0.0587114	0.0770193	0.0161249	2.17724e-06
rs1567959	2	104175913	G	A	0.532376	0.0367825	0.00777117	2.1921e-06
rs7568612	2	104175323	T	G	0.532376	0.0367824	0.00777117	2.19224e-06
rs1509230	3	182651526	T	A	0.65325	-0.0390987	0.00824704	2.2034e-06
rs12787539	11	124330983	G	A	0.445504	0.0367842	0.00776705	2.20477e-06
rs111274181	2	216181232	G	C	0.999938	-1.92278	0.367949	2.20761e-06
rs13251198	8	10181842	T	G	0.421456	0.0369026	0.00779131	2.21061e-06
rs67597355	3	182658944	I	D	0.340071	0.0385375	0.00813007	2.21237e-06
rs7733756	5	155046164	C	A	0.181871	0.0468214	0.00985666	2.21707e-06
rs1144317	1	96521303	T	C	0.0949818	-0.0628464	0.0133715	2.22308e-06
rs1542061	4	46237579	T	C	0.578418	-0.036833	0.0077793	2.22682e-06
rs1144309	1	96515444	T	A	0.14475	-0.0526096	0.0111763	2.23407e-06
rs35104123	5	155030581	I	D	0.817508	-0.0467093	0.00983682	2.23634e-06
rs111564243	9	118647573	G	C	0.941281	-0.0768001	0.0160973	2.23645e-06
rs34561273	2	140951051	G	A	0.616523	0.0377355	0.00798599	2.23738e-06
rs6814795	4	1513588	C	A	0.613714	0.0388267	0.00821798	2.23846e-06
rs11794332	9	118646550	G	C	0.941281	-0.0767968	0.0160973	2.23861e-06
rs10063958	5	155036718	T	C	0.1827	0.0466345	0.00982213	2.24171e-06
rs35880621	4	46238938	I	D	0.42162	0.0368314	0.00778176	2.24539e-06
rs17084123	5	94166904	G	C	0.0198315	-0.135498	0.0291588	2.25506e-06
rs10185399	2	104214676	T	A	0.458797	-0.0367403	0.0077724	2.25543e-06
rs1144315	1	96519524	G	C	0.905052	0.0628086	0.0133718	2.25574e-06
rs576913304	11	4421778	C	A	0.000186518	1.21901	0.23401	2.25729e-06
rs142934210	1	96505672	I	D	0.0881377	-0.0650203	0.0138502	2.26618e-06
rs2285587	11	124284495	G	A	0.528492	-0.0384983	0.00814125	2.26893e-06
rs6720941	2	104150791	T	C	0.456501	-0.0366882	0.00776416	2.27306e-06
rs17336349	2	104110587	G	A	0.456167	-0.0366785	0.00776324	2.28084e-06
rs1893700	11	124325428	G	A	0.445653	0.0367326	0.0077675	2.281e-06
rs1146539	1	96522983	G	A	0.905063	0.0627763	0.0133713	2.28103e-06
rs4958833	5	155041446	T	A	0.817945	-0.0466973	0.0098451	2.29455e-06
rs11899332	2	104167879	T	C	0.467703	-0.0367141	0.00777202	2.29509e-06
rs34811626	2	104180015	I	D	0.471274	-0.0365789	0.00774381	2.29808e-06
rs56183102	19	36933303	G	A	0.772757	-0.044025	0.00929052	2.30099e-06
rs2044933	2	104215727	T	C	0.541221	0.0367019	0.00777248	2.31153e-06
rs11357253	2	104175534	I	D	0.528875	0.0365662	0.00774327	2.31297e-06
rs10171837	2	104204310	T	C	0.541413	0.0367007	0.00777265	2.31442e-06
rs12547713	8	143689407	T	C	0.520582	0.0375893	0.00795973	2.31507e-06
rs11792186	9	118643244	G	A	0.941347	-0.0768941	0.0161419	2.31787e-06
rs4259835	11	124329313	G	A	0.554477	-0.0367054	0.00776732	2.31948e-06
rs1938736	11	115092997	T	G	0.19515	0.0456032	0.00962224	2.32657e-06
rs12076245	1	96581938	T	C	0.909389	0.0646409	0.0137854	2.33506e-06
rs7927241	11	115157420	G	C	0.204047	0.0452858	0.00955937	2.34035e-06
rs113457478	1	6833244	I	D	0.115126	0.0593722	0.0125079	2.34422e-06
rs150728584:A	2	216184271	T	A	0.999938	-1.91472	0.367273	2.34502e-06
rs62151028	2	104106067	T	C	0.543823	0.0366318	0.00776306	2.34809e-06
rs10736540	11	124329008	G	A	0.554691	-0.0366865	0.00776741	2.34817e-06
rs13273921	8	143689435	T	C	0.520657	0.0375959	0.00796601	2.34826e-06
rs17336684	2	104189306	G	A	0.53164	0.0366139	0.00775896	2.35214e-06
rs4958413	5	155029181	T	C	0.182596	0.0466268	0.00984085	2.35222e-06
rs10161740	13	109284938	T	A	0.328768	0.0404664	0.00855933	2.35695e-06
rs1515000	2	104104650	C	A	0.543825	0.0366244	0.00776306	2.3592e-06
rs1146527	1	96488261	T	A	0.911523	0.0646623	0.0137981	2.36194e-06
rs5833074	2	104175830	I	D	0.527166	0.0366345	0.00776504	2.36457e-06
rs7578295	2	104203551	G	A	0.46813	-0.0366059	0.00775985	2.37041e-06
rs7296044	12	110016947	T	A	0.466504	-0.0366562	0.00777141	2.37182e-06
rs1597750	2	104195314	G	A	0.53204	0.0366284	0.00776496	2.37275e-06
rs71513661	8	143689419	T	C	0.520644	0.037564	0.00796374	2.37923e-06
rs7641267	3	182672892	G	A	0.345457	0.0387178	0.00819641	2.39743e-06
rs542455712	11	100840660	T	C	0.000128655	1.61303	0.306191	2.39908e-06
rs4851028	2	104136682	T	A	0.543537	0.0365779	0.00775911	2.40121e-06
rs59037020	16	588306	I	D	0.531735	-0.0425984	0.00903115	2.40794e-06
rs2285585	11	124284485	G	A	0.470295	0.0383358	0.00812804	2.41072e-06
rs10790686	11	124348924	T	C	0.44598	0.0366883	0.00777671	2.4108e-06
rs7557217	2	104141332	G	C	0.456454	-0.0365714	0.00775931	2.41255e-06
rs576106745	7	106253876	T	C	0.999311	-0.677232	0.134173	2.41677e-06
rs12327970	2	104197609	T	G	0.531991	0.0365955	0.00776443	2.41898e-06
rs6751174	2	104193230	T	C	0.468009	-0.0365946	0.00776442	2.42021e-06
rs11449183	1	96507060	I	D	0.911906	0.0647624	0.0138348	2.42297e-06
rs149231549	2	157071329	T	C	0.981375	-0.136083	0.0284262	2.43054e-06
rs4859148	3	182685440	G	A	0.339557	0.0386667	0.00819064	2.43354e-06
rs4771644	13	110413817	G	A	0.534709	0.0365084	0.00774861	2.43514e-06
rs4032744	4	46234332	T	C	0.421757	0.0366989	0.00778171	2.44077e-06
5:80131711	5	80131711	G	A	0.999925	-1.82725	0.348185	2.44077e-06
rs45489793	11	115087055	G	A	0.804868	-0.045586	0.00964067	2.4525e-06
rs56264908	3	182675530	G	C	0.343002	0.0388795	0.00823879	2.45445e-06
rs114035190	4	23949845	G	A	0.998606	-0.460053	0.0926983	2.45506e-06
rs6877767	5	155036508	T	G	0.817602	-0.0464256	0.00981674	2.45669e-06
rs11792658	9	118643581	G	A	0.941341	-0.076682	0.0161394	2.46108e-06
rs62286832	4	1514423	G	C	0.38657	-0.0386558	0.00821682	2.47213e-06
rs1144308	1	96512088	T	C	0.907914	0.0637175	0.0136219	2.47429e-06
rs59675258	2	140946976	G	A	0.385469	-0.0376968	0.00801306	2.48002e-06
rs28600329	8	143697426	C	A	0.484552	-0.0374089	0.00794515	2.48052e-06
rs1146550	1	96572969	G	A	0.0945387	-0.064084	0.0137036	2.48869e-06
rs6985168	8	61780289	T	C	0.58047	-0.0368808	0.00782749	2.49689e-06
rs752598693	18	53289897	T	G	0.000203052	-2.81705	0.803739	2.49863e-06
rs4463856	11	124324674	G	A	0.445755	0.0365823	0.00776686	2.50352e-06
rs528254345	6	68945210	T	C	0.00028702	1.01202	0.19671	2.50947e-06
rs7927573	11	115157425	T	G	0.204065	0.0451342	0.00955879	2.52511e-06
rs113334486	2	58542622	G	A	0.837328	0.0506412	0.0108097	2.52999e-06
rs17049185	2	58072660	T	G	0.26993	-0.0412862	0.00879846	2.54785e-06
rs11783281	8	10139470	G	C	0.287534	0.0398565	0.00845584	2.55565e-06
rs56362779	1	41138541	I	D	0.276558	-0.0435918	0.00929394	2.57103e-06
rs533987015:A	7	42622	C	A	0.999039	0.94647	0.226335	2.57855e-06
rs11012405	10	21228528	G	A	0.33859	0.0384764	0.00817122	2.58043e-06
rs4624326	2	140976973	T	G	0.420466	-0.0371627	0.00791059	2.58094e-06
rs11215438	11	115111711	G	A	0.80538	-0.0457409	0.00969648	2.59233e-06
rs4439521	11	124320188	G	A	0.445706	0.0365552	0.0077738	2.59961e-06
rs1146542	1	96553136	C	A	0.0942471	-0.0636744	0.0136424	2.60354e-06
rs1144314:G	1	96519346	G	C	0.904606	0.0623085	0.0133472	2.6046e-06
rs144668393	2	140976523	G	A	0.420441	-0.0371423	0.00790987	2.60836e-06
rs4256989	11	124321832	T	C	0.445536	0.0365149	0.00776758	2.61777e-06
rs4254839	4	1514081	T	G	0.386513	-0.0385557	0.00821668	2.62364e-06
rs4439522	11	124324090	G	A	0.554449	-0.0365107	0.00776772	2.62585e-06
rs7939490	11	124318218	G	A	0.553902	-0.0365619	0.00777906	2.62921e-06
rs9667172	11	124323220	T	C	0.445551	0.0365055	0.00776771	2.63436e-06
rs9666451	11	124322995	G	A	0.445638	0.0365067	0.00776798	2.63446e-06
rs7113185	11	124345210	T	C	0.445943	0.0365234	0.00777276	2.64358e-06
rs9666443	11	124322868	G	C	0.554394	-0.0364991	0.00776789	2.64643e-06
rs56161875	2	104181559	T	C	0.471555	-0.0363552	0.00774643	2.66925e-06
rs13398688	2	104207812	G	A	0.468158	-0.0364166	0.00775972	2.67096e-06
rs754205	13	110411642	C	A	0.3867	0.0372432	0.0079255	2.67176e-06
rs6606732	12	109984561	G	A	0.461507	-0.0362787	0.00773284	2.68328e-06
rs35544464	10	21220046	I	D	0.334151	0.0382096	0.00812809	2.68379e-06
rs485750	4	46192777	G	A	0.583985	-0.0367208	0.00782026	2.70319e-06
rs10674407	2	58165629	I	D	0.21833	0.0435024	0.00924354	2.70708e-06
rs66899010	11	88577569	T	C	0.756708	-0.042886	0.00911706	2.71106e-06
rs138499196	10	63421709	T	C	0.999877	8.57135	5.02623	2.71772e-06
rs8049809	16	5050221	T	G	0.237488	0.0428922	0.00911851	2.71884e-06
rs7314406	12	110050001	T	A	0.364503	0.0376264	0.00801312	2.73336e-06
rs1146533	1	96495246	G	A	0.909096	0.0643886	0.0138268	2.73513e-06
rs3820277	1	18436657	T	G	0.522	-0.0366198	0.0078075	2.7369e-06
rs1234733	1	96549930	G	C	0.906055	0.0636055	0.0136574	2.73715e-06
rs4547213	13	110424498	G	A	0.668435	-0.0385809	0.00821404	2.73728e-06
rs2167539	2	104237468	T	C	0.459701	-0.036236	0.00773089	2.74223e-06
rs11070610	15	48044687	T	C	0.255125	0.041139	0.00875111	2.74304e-06
rs11215439	11	115112215	G	A	0.80537	-0.0456241	0.00969658	2.74917e-06
rs12152410	3	182670986	T	A	0.654225	-0.0384955	0.00819854	2.75335e-06
rs35965591	8	10181568	T	G	0.42148	0.0366223	0.00780785	2.76902e-06
rs4254838:G	4	1520957	G	C	0.620981	0.0387837	0.00828594	2.77335e-06
rs10937104	3	182670993	T	A	0.65418	-0.0384855	0.00819905	2.77372e-06
rs264920	2	104271898	G	A	0.525308	0.0362363	0.00773475	2.77947e-06
rs1349574	2	104132805	T	C	0.456796	-0.0363616	0.00776236	2.77971e-06
rs6543213	2	104115429	G	A	0.459721	-0.0360673	0.00769975	2.78112e-06
rs2241213	12	109938857	G	A	0.538516	0.0362102	0.00773147	2.79088e-06
rs12486793	3	182646990	T	C	0.655364	-0.0387665	0.00826268	2.8031e-06
rs11443079	2	104192477	I	D	0.471401	-0.0362403	0.00773905	2.80831e-06
rs77037539	1	96592758	C	A	0.909639	0.0644706	0.0138626	2.82471e-06
rs28451207	8	143697484	C	A	0.516103	0.0371675	0.00794032	2.83819e-06
rs1146546	1	96566857	G	A	0.0944552	-0.0636038	0.013679	2.84128e-06
rs968810	2	104391716	T	C	0.658908	-0.037804	0.00806311	2.84632e-06
rs377249604	9	8061364	I	D	0.34332	-0.0404529	0.00865613	2.85739e-06
rs731178	12	109981678	T	C	0.539693	0.0361008	0.00771621	2.85858e-06
rs149794787	17	41515093	G	A	0.991146	0.236303	0.0519311	2.86506e-06
rs17265513	20	39832628	T	C	0.807044	0.0459922	0.00986459	2.87033e-06
rs4385136	4	1520931	G	C	0.620981	0.0387242	0.00828621	2.87477e-06
rs6760407	2	104118594	T	G	0.453293	-0.0365027	0.00780414	2.87517e-06
rs5813005	15	60409412	I	D	0.387249	-0.0430116	0.00920117	2.87821e-06
rs55654645	15	48066768	G	A	0.729663	-0.0404185	0.00861803	2.87939e-06
rs264939	2	104296940	G	C	0.466114	-0.0362165	0.00774439	2.89028e-06
rs7311187	12	109937907	T	C	0.538513	0.0361464	0.00773147	2.90552e-06
rs11046780	12	23228215	G	A	0.627763	-0.0380013	0.00811575	2.91057e-06
rs4766611	12	109987838	G	A	0.538467	0.0361466	0.00773232	2.91258e-06
rs149988248	19	18839663	T	C	0.0752553	-0.0720128	0.0155215	2.92777e-06
rs7934631	11	124323660	T	C	0.557021	-0.0361732	0.00773339	2.93477e-06
rs1045255	12	109973979	G	C	0.461469	-0.036131	0.00773176	2.93637e-06
rs1001382	12	109974931	T	C	0.461469	-0.03613	0.00773177	2.93824e-06
rs1146544	1	96564127	T	G	0.0943845	-0.0634743	0.0136711	2.93858e-06
rs10850435	12	110033270	G	C	0.471669	-0.0361064	0.00772658	2.9434e-06
rs191077595	19	18839661	T	C	0.0752552	-0.0719931	0.0155213	2.94514e-06
rs2004359	12	109976893	T	G	0.538538	0.0361243	0.00773179	2.94904e-06
rs11902255	2	104405835	T	C	0.330073	0.0381518	0.00814916	2.94985e-06
rs2058807	12	109973273	T	C	0.461376	-0.0361154	0.00773028	2.9525e-06
rs58177455	2	104226989	T	C	0.540659	0.036271	0.00776368	2.95575e-06
rs9583269	13	109283030	T	C	0.325896	0.0401794	0.00858278	2.95708e-06
rs519270	4	46274451	T	C	0.429308	0.0364749	0.00779992	2.96164e-06
rs7956788	12	109960962	T	C	0.461487	-0.0361165	0.00773182	2.96387e-06
rs7956536	12	109980516	T	C	0.538505	0.0361119	0.00773182	2.9725e-06
rs62477095	7	124936291	C	A	0.979546	0.145194	0.0316133	2.97481e-06
rs7298565	12	109937534	G	A	0.460462	-0.0360378	0.00771683	2.98018e-06
rs1146543	1	96563346	T	G	0.905691	0.0634214	0.0136703	2.99083e-06
rs6601436	8	10178511	T	A	0.272204	0.0407324	0.00870073	3.00099e-06
rs1543897	12	109975211	T	A	0.538524	0.0360956	0.00773176	3.00277e-06
rs13093344	3	182681074	G	C	0.345453	0.0384883	0.00822856	3.0056e-06
rs1075467	12	109986935	G	A	0.461525	-0.0360954	0.00773209	3.00592e-06
rs769548410	14	104623617	T	C	0.000309002	-2.05005	0.545565	3.01216e-06
rs7304862	12	109988891	T	G	0.461578	-0.0360929	0.00773234	3.01296e-06
rs12282735	11	124312902	G	A	0.554019	-0.0364714	0.00780654	3.01619e-06
rs7838059	8	10178810	T	A	0.272243	0.0407167	0.00870027	3.02371e-06
rs34653587	2	141018238	T	C	0.425331	-0.0367206	0.00787112	3.03202e-06
rs2879107	12	109953417	G	A	0.538589	0.0360623	0.00773034	3.05361e-06
rs2241210	12	109950144	G	A	0.538624	0.0360637	0.00773077	3.05469e-06
rs34633135	18	56484070	I	D	0.83682	0.0494911	0.0106511	3.05621e-06
rs10744826	12	109965512	G	C	0.538506	0.0360583	0.00773156	3.07228e-06
rs190739884	7	112147711	G	A	0.999866	6.09191	2.51449	3.08449e-06
rs189139	4	2832727	T	C	0.304922	-0.039428	0.00847076	3.09797e-06
rs10750268	11	124289529	T	C	0.472367	0.0368804	0.00790552	3.09802e-06
rs7121369	11	124288648	G	A	0.527635	-0.0368764	0.00790549	3.10536e-06
rs17029116	2	104392028	T	G	0.326595	0.0381388	0.0081649	3.10847e-06
rs7120990	11	124288374	C	A	0.527587	-0.0368713	0.00790553	3.11538e-06
rs6590073	11	124288318	G	A	0.527586	-0.0368706	0.00790551	3.11658e-06
rs76348208	1	6838662	I	D	0.109299	0.0567282	0.0120979	3.11893e-06
rs7117759	11	124287873	G	A	0.472433	0.0368688	0.00790567	3.12152e-06
rs60705333	2	104160497	G	A	0.536178	0.036433	0.0078169	3.12335e-06
rs7114450	11	124281660	G	A	0.471941	0.0369757	0.00792987	3.13313e-06
rs4958831	5	155003070	G	A	0.840331	-0.0486714	0.0103976	3.13693e-06
rs1144324	1	96534936	T	A	0.906042	0.0630844	0.0136263	3.13823e-06
rs117084745	22	41011679	T	C	0.973597	-0.110214	0.0233412	3.14034e-06
rs150391559	2	103623566	G	A	0.00301693	-0.393315	0.0886763	3.14167e-06
rs76474919	1	6836798	T	C	0.108542	0.056871	0.012134	3.15348e-06
rs1509231	3	182651535	T	G	0.346321	0.0385116	0.00825146	3.1572e-06
rs520351	2	104377598	G	C	0.529493	0.0361296	0.0077562	3.1633e-06
rs10891819	11	115137247	T	G	0.797104	-0.0443771	0.00949345	3.17672e-06
rs187060971	10	126721639	G	C	0.999014	0.935705	0.224571	3.17787e-06
rs762179059	20	8982891	T	C	0.998883	0.819079	0.194096	3.19321e-06
rs28489307	8	143696234	G	C	0.515362	0.0369694	0.00793905	3.19387e-06
rs10850358	12	109991050	G	A	0.538435	0.0359968	0.007732	3.19778e-06
rs117849653	22	41003275	G	A	0.973619	-0.110143	0.0233455	3.20016e-06
rs490666	4	46235310	T	G	0.423672	0.0363418	0.00779862	3.20683e-06
rs17385521	2	141005223	T	G	0.575657	0.0366274	0.00787071	3.20734e-06
rs139998202	1	194054532	C	A	0.00920966	0.186914	0.0392792	3.21024e-06
rs570799	4	46235305	G	C	0.576328	-0.0363402	0.00779866	3.21045e-06
rs541090702	19	32176686	T	C	0.999934	-1.99808	0.388277	3.21921e-06
rs6756149	2	104099833	T	C	0.455975	-0.0361344	0.00776453	3.22599e-06
rs6759192	2	104099985	T	C	0.455975	-0.0361341	0.00776453	3.22664e-06
rs17084109	5	94153513	T	G	0.980229	0.133539	0.0291844	3.23309e-06
rs28734952	8	143696080	G	A	0.515265	0.0369571	0.00794084	3.23462e-06
rs552979858	7	3794831	T	C	6.92206e-05	2.20653	0.434971	3.23966e-06
rs11333008	4	46255191	I	D	0.422447	0.0363194	0.0077977	3.2436e-06
rs4121827	11	88670049	T	C	0.762386	-0.042772	0.00916623	3.25994e-06
rs4376203	4	1521154	G	C	0.379274	-0.0386082	0.00831042	3.28846e-06
rs10710378	11	124281690	I	D	0.47538	0.0377486	0.00811336	3.28951e-06
18:52006099	18	52006099	G	A	0.000135639	-4.47056	1.60121	3.29628e-06
rs535567949	15	79571210	T	C	0.000316384	1.05971	0.209245	3.30456e-06
rs2285589	11	124285025	T	C	0.472334	0.0367762	0.00790602	3.30758e-06
rs7102689	11	124287526	T	C	0.472356	0.0367705	0.00790587	3.31761e-06
rs10938937	4	23289655	T	C	0.785826	-0.0434473	0.00931462	3.31955e-06
rs1144323	1	96534448	T	C	0.905621	0.0627916	0.0135981	3.32924e-06
rs1228468	1	96482463	T	G	0.0911878	-0.06392	0.0138456	3.33524e-06
rs1144325	1	96539243	T	C	0.908089	0.0628367	0.0136141	3.36168e-06
rs1146530	1	96492489	C	A	0.9092	0.0637192	0.0138075	3.36498e-06
rs4573282	8	10142601	G	A	0.381738	0.037301	0.00801902	3.37244e-06
rs480172	15	48081759	G	A	0.38781	-0.037162	0.00800754	3.37817e-06
rs572268527	5	154772692	I	D	0.203636	0.0456519	0.0097935	3.38073e-06
rs12322120	12	24245580	T	G	0.299327	0.0391861	0.00841822	3.38504e-06
rs533992676	11	47013659	T	C	0.999876	5.13415	1.92529	3.39129e-06
rs2952190	8	10120875	T	C	0.618097	-0.0366605	0.00788348	3.3933e-06
rs1146531	1	96494188	C	A	0.908942	0.0637013	0.0138114	3.40829e-06
rs4569411	2	141035287	T	C	0.673607	-0.0383985	0.00825379	3.4091e-06
rs1146529	1	96491861	T	G	0.0909907	-0.0636967	0.0138139	3.42756e-06
rs1893703	11	124286329	G	A	0.527657	-0.0367149	0.00790564	3.43038e-06
rs34025736	4	46267410	I	D	0.573116	-0.0362011	0.00779228	3.43393e-06
rs2077126	11	124286829	G	A	0.527598	-0.0367147	0.00790606	3.43493e-06
rs2009114	11	124287496	T	C	0.527652	-0.0367104	0.00790587	3.44208e-06
rs7118021	11	88791508	G	A	0.761497	-0.0423671	0.00910148	3.44255e-06
rs1893702	11	124286219	T	C	0.527863	-0.0366929	0.00790232	3.44417e-06
rs550497	4	46263134	T	C	0.572892	-0.0363933	0.00783478	3.44511e-06
rs1492388	2	140995095	T	G	0.366358	0.0374503	0.00805725	3.44601e-06
rs377374416	16	5057608	I	D	0.58146	-0.0382053	0.00822459	3.45298e-06
rs11018601	11	89129133	T	C	0.723282	-0.040532	0.00871304	3.45364e-06
rs4935883	11	124283321	T	A	0.472447	0.0367844	0.00792499	3.47309e-06
rs782002374	11	70606926	G	A	0.999471	-0.889086	0.177886	3.47882e-06
rs147287118	2	104194272	I	D	0.529062	0.0359454	0.00774911	3.48034e-06
rs10790678	11	124303689	T	C	0.54511	-0.0369944	0.00796973	3.48132e-06
rs2164743	12	109875163	T	C	0.392853	0.0366053	0.00788183	3.48414e-06
rs76932312	5	94169269	T	G	0.980129	0.132711	0.0290991	3.4913e-06
rs2058806	12	109996343	C	A	0.461742	-0.0358525	0.00773183	3.49912e-06
rs35808674	5	154936488	I	D	0.377501	0.0367422	0.00791192	3.5033e-06
rs11349595	3	182678069	I	D	0.334933	0.0383419	0.00825384	3.51293e-06
rs181940824	5	148096887	T	G	0.00137387	0.468636	0.0962589	3.52981e-06
rs2241215	12	109925489	G	A	0.538517	0.0358255	0.00772949	3.53477e-06
rs4859149	3	182691314	T	C	0.345562	0.038345	0.00825733	3.53703e-06
rs918106	12	109904318	T	C	0.53888	0.0358327	0.00773197	3.54392e-06
rs5800864	12	109981184	I	D	0.541111	0.0357923	0.00772394	3.55105e-06
rs2058804	12	109909011	G	A	0.539872	0.035757	0.00771645	3.5523e-06
rs1543896	12	109920071	T	G	0.538489	0.0358221	0.00773071	3.55465e-06
rs1047874	2	140989843	G	A	0.633128	-0.0374266	0.00806442	3.56559e-06
rs73293635	12	12690835	C	A	7.8813e-05	1.6105	0.315208	3.56664e-06
rs480800	4	46263133	T	C	0.42699	0.0363275	0.00783342	3.57404e-06
rs4936925	11	124283163	G	A	0.527562	-0.0367341	0.00792507	3.58222e-06
rs7307937:A	12	51968577	T	A	0.77398	-0.0430733	0.00926825	3.58788e-06
rs11069747	13	109287070	G	A	0.326622	0.0392481	0.00845631	3.58955e-06
rs72132236	8	105078623	I	D	0.58019	-0.0362934	0.00782728	3.59243e-06
rs77069618	5	73567186	G	A	0.999825	-1.16238	0.227782	3.59758e-06
rs2285588	11	124284554	G	A	0.472425	0.0367237	0.00792455	3.59974e-06
rs188624502	4	64562095	T	C	0.996525	0.375606	0.0848572	3.6025e-06
rs138377008	2	104374544	T	A	0.480833	-0.036026	0.00777808	3.60524e-06
rs11442869	12	109957694	I	D	0.540763	0.0356998	0.00771345	3.65022e-06
rs17767108	8	10274888	T	C	0.287154	0.039523	0.00851825	3.65294e-06
rs2241212	12	109939641	T	A	0.47871	-0.0364303	0.00787104	3.65588e-06
rs10774696	12	109875753	T	C	0.39287	0.0365186	0.00788133	3.66877e-06
rs529715395	5	145410857	G	A	0.000246466	1.14317	0.226188	3.67105e-06
rs12044551	1	96483204	G	A	0.0903467	-0.0633791	0.0137875	3.6805e-06
rs13329140	15	48050577	G	A	0.745856	-0.0407763	0.00878782	3.68182e-06
rs67262572	11	124285494	I	D	0.528246	0.03786	0.00818238	3.68188e-06
rs4840478:A	8	10179230	C	A	0.732782	-0.0404604	0.00872169	3.68499e-06
rs514465	4	46285950	G	A	0.429993	0.0361135	0.00779838	3.68987e-06
rs877710	12	109993976	G	C	0.538397	0.035767	0.00773214	3.6945e-06
rs5833075	2	104276786	I	D	0.538109	0.0358876	0.00775973	3.71322e-06
rs9593	12	109994870	T	A	0.539269	0.035689	0.00771757	3.71925e-06
rs6786608	3	182669780	G	A	0.344889	0.0379533	0.00819189	3.72438e-06
rs539563411	2	140985691	I	D	0.574151	0.0366983	0.00793956	3.73542e-06
rs490967	4	46265033	T	C	0.426727	0.0360502	0.00779034	3.74945e-06
rs2075431	12	109874621	T	C	0.392827	0.0364826	0.00788228	3.76076e-06
rs7964021	12	109997645	G	C	0.461783	-0.0357326	0.00773119	3.76474e-06
rs9284241	13	109282302	T	G	0.673151	-0.0397402	0.00858221	3.78027e-06
12:31472534	12	31472534	T	C	0.000171378	-3.37518	1.12536	3.79129e-06
rs874170	12	110004960	T	C	0.538322	0.0357221	0.00773189	3.79694e-06
rs888192	12	109995097	G	A	0.538354	0.0357193	0.00773147	3.79899e-06
rs150694351	14	24870175	G	A	0.000288523	1.0019	0.198767	3.82681e-06
rs116048482	5	73574114	T	C	0.000165243	1.18225	0.232315	3.84645e-06
rs11046796	12	23262307	G	A	0.69322	0.0392459	0.00851417	3.86111e-06
rs10850380	12	110002819	G	A	0.538326	0.0356932	0.00773201	3.86754e-06
rs142475468	2	104261409	I	D	0.473393	-0.0356615	0.00772564	3.88455e-06
rs11985736	8	105079271	G	A	0.416023	0.0360408	0.00780011	3.88666e-06
rs12619586	2	58838242	G	A	0.351039	-0.0372791	0.00808602	3.88705e-06
rs28427138	8	143696041	G	A	0.515188	0.0366645	0.00794287	3.88789e-06
rs4354697	11	124287387	G	A	0.473043	0.0365701	0.0079188	3.88892e-06
rs13021003	2	141013919	T	C	0.685909	-0.0385486	0.00833407	3.89116e-06
rs78357806	1	96525818	G	A	0.909159	0.0624407	0.0136164	3.89147e-06
rs4348919	11	124287446	G	A	0.526952	-0.0365681	0.00791885	3.89423e-06
rs11067231	12	109993603	C	A	0.461495	-0.0356744	0.00773042	3.89515e-06
rs6809996	3	182682451	T	C	0.660587	-0.0377721	0.00816991	3.9027e-06
rs7954144	12	110015893	G	A	0.538357	0.0356866	0.00773377	3.90291e-06
rs4237041	8	61781481	T	G	0.561192	-0.0362149	0.00784083	3.90618e-06
rs5825303	18	56486766	I	D	0.164916	-0.0488119	0.0106198	3.90902e-06
rs4738834	8	61779681	C	A	0.573912	-0.036197	0.00783635	3.90942e-06
rs779667547	11	4547951	T	C	0.999352	1.11292	0.278631	3.92603e-06
rs770839365	9	36474864	C	A	0.999821	3.34319	1.05825	3.93895e-06
rs7121459	11	124288489	G	A	0.471882	0.0365101	0.00791048	3.94085e-06
rs34714183	12	109896988	I	D	0.541211	0.0356126	0.0077213	3.94301e-06
rs13020530	2	141013698	T	C	0.685774	-0.0385305	0.00833575	3.9496e-06
rs526608	4	46268681	T	A	0.570528	-0.0359985	0.00779745	3.95125e-06
rs13260518	8	105069938	T	C	0.577807	-0.0360103	0.00780017	3.95678e-06
rs558111	4	46284923	T	C	0.429917	0.0360025	0.00779901	3.95868e-06
rs475874	4	46271789	T	C	0.429618	0.0359889	0.00779691	3.96848e-06
rs2023755	11	124300099	G	A	0.473009	0.0366258	0.00793823	3.96993e-06
rs6727300	2	104408298	T	A	0.669268	-0.0376048	0.00813939	3.97057e-06
rs34490570	12	109930543	I	D	0.61192	-0.0387265	0.00838717	3.97276e-06
rs7121132	11	124288491	C	A	0.528123	-0.036494	0.00791063	3.98129e-06
rs530096641	2	180297634	G	A	0.0024238	-0.406081	0.0931623	3.98735e-06
rs569437960	12	54530954	C	A	0.99971	1.98228	0.56265	3.98896e-06
rs10828158	10	21226963	T	G	0.656824	-0.0376058	0.00814196	3.99008e-06
rs146773839	5	154947786	I	D	0.319839	0.0378375	0.00819112	3.9965e-06
rs12040559	1	96337925	T	G	0.900761	0.0602469	0.0131483	3.99715e-06
rs372704673	8	118692055	I	D	0.00277622	0.364908	0.0762538	4.00257e-06
rs4617598	11	124287377	G	C	0.526585	-0.0365019	0.0079148	4.008e-06
rs2338104	12	109895168	G	C	0.539986	0.0355727	0.00771999	4.02735e-06
rs73293641	12	12694065	G	C	7.82314e-05	1.60584	0.316126	4.0478e-06
rs2053198	8	31268531	T	C	0.634556	0.0380913	0.00827688	4.04971e-06
rs10938435	4	46263864	T	A	0.427036	0.0359295	0.00779132	4.05092e-06
rs10774779	12	110016952	T	A	0.61559	-0.0364045	0.00789172	4.0571e-06
rs9660391	1	18434518	G	C	0.473014	0.0359532	0.00780047	4.05832e-06
rs752038653	10	98588321	T	C	0.999588	1.43974	0.383094	4.06287e-06
rs7953014	12	109998097	G	A	0.538315	0.0356104	0.00773132	4.06407e-06
rs546903575	8	120992370	G	A	0.000675594	-1.09682	0.267969	4.08075e-06
rs12329387	2	104197423	C	A	0.456384	-0.0364694	0.00792075	4.10179e-06
rs74525812	3	44064612	T	G	0.0315871	0.100949	0.0216621	4.10691e-06
rs2058805	12	109998591	T	C	0.46168	-0.035593	0.00773127	4.10782e-06
rs5773701	1	41178229	I	D	0.220341	-0.0436708	0.0095128	4.11382e-06
rs34812124	1	210263714	I	D	0.157385	0.0488563	0.0105641	4.11449e-06
rs9438948	1	41187638	G	C	0.220936	-0.0433566	0.00944655	4.13548e-06
rs111368401	4	46344108	I	D	0.464614	0.0361269	0.00784481	4.14219e-06
rs7134594	12	110000193	T	C	0.540501	0.0354395	0.00770103	4.14458e-06
rs34442808	5	94060669	I	D	0.489062	0.0355691	0.00772764	4.16807e-06
rs1509232	3	182651542	T	C	0.348454	0.0379829	0.00824051	4.17211e-06
rs78033975	3	44082631	G	C	0.0318694	0.100794	0.0216462	4.17445e-06
rs1486958	2	140993750	T	G	0.633537	-0.0371259	0.00805683	4.17764e-06
rs6606734	12	110013639	T	G	0.461792	-0.0355502	0.00773259	4.23464e-06
rs10750269	11	124292721	C	A	0.527102	-0.0364221	0.00791714	4.2349e-06
rs13007053	2	140986237	T	C	0.366919	0.0371489	0.00806706	4.23808e-06
rs736344	12	110001195	G	A	0.538271	0.0355339	0.00773109	4.25942e-06
rs7036240	9	8400681	G	A	0.580327	-0.0357929	0.00777889	4.26051e-06
rs77826569	4	54087857	T	C	0.979948	0.133716	0.0295673	4.26079e-06
rs28431301	18	38019023	G	A	0.958958	0.0983389	0.0216284	4.26728e-06
rs34294166	11	124292084	I	D	0.530695	-0.0368196	0.00800633	4.26785e-06
rs8023364	15	48054072	G	A	0.73756	-0.04001	0.00868165	4.27286e-06
rs10094382	8	61773285	T	C	0.572171	-0.0360545	0.00783712	4.27398e-06
rs12133292	1	6968465	C	A	0.915827	-0.0633204	0.0136826	4.27772e-06
rs2182958	13	107822109	T	C	0.69642	0.0384844	0.00838825	4.27898e-06
rs7956194	12	109877825	G	A	0.606171	-0.036174	0.00786218	4.28981e-06
rs4545570	11	124291832	G	A	0.472954	0.0363984	0.00791714	4.29604e-06
rs13416149	2	140993930	G	C	0.36654	0.0370725	0.00805616	4.30431e-06
rs35496835	4	46263862	I	D	0.573079	-0.035836	0.00779251	4.30544e-06
rs35779859	4	46266174	I	D	0.425968	0.0358399	0.00779335	4.30598e-06
rs10850139	12	109875934	C	A	0.392997	0.0362496	0.00788043	4.31153e-06
rs10790675	11	124292366	G	A	0.472966	0.036387	0.00791724	4.32699e-06
rs4612818	11	124292065	G	A	0.472969	0.0363862	0.00791719	4.32853e-06
rs540222425	5	116605574	I	D	0.983898	-0.13834	0.0296192	4.34231e-06
rs28832621	3	192679348	G	A	0.495524	0.0360744	0.0078532	4.34674e-06
rs3967749	11	124291675	T	G	0.527051	-0.0363785	0.00791705	4.34695e-06
rs4057748	11	124291663	G	A	0.472949	0.0363785	0.00791705	4.34695e-06
rs7972069	12	109872191	T	C	0.39279	0.0362544	0.00788445	4.34771e-06
rs13020859	2	140988151	T	C	0.366868	0.0371081	0.0080677	4.34955e-06
rs4245053	11	124290711	C	A	0.527047	-0.0363773	0.007917	4.34962e-06
rs4245054	11	124290794	T	G	0.527049	-0.0363763	0.00791703	4.35257e-06
rs371054871	1	6837509	I	D	0.109285	0.0558672	0.0120946	4.35558e-06
rs10774697	12	109875981	G	A	0.393092	0.0362223	0.00787841	4.35908e-06
rs114226158	3	118589511	T	G	0.959868	0.0940036	0.0206963	4.3597e-06
rs4936926	11	124290924	G	A	0.527044	-0.0363734	0.00791707	4.36075e-06
rs4936927	11	124290986	T	C	0.472956	0.0363734	0.00791707	4.36075e-06
rs112226608	3	44073842	T	C	0.0315412	0.100639	0.0216551	4.36091e-06
rs115954703	3	196316072	T	A	0.985304	-0.163309	0.0349343	4.37045e-06
rs142009961	10	110190665	T	C	0.00245682	-0.416334	0.0959973	4.37198e-06
rs28421535	2	141041923	G	A	0.326435	0.0379526	0.00825071	4.38271e-06
rs4256995	11	124291909	C	A	0.472965	0.036364	0.00791715	4.38664e-06
rs4245052	11	124290701	T	C	0.527027	-0.0363625	0.00791725	4.39191e-06
rs145063835	4	46270087	I	D	0.425704	0.0358545	0.0078046	4.40546e-06
rs1893136	11	124291358	T	C	0.527037	-0.0363565	0.00791709	4.40579e-06
rs4936928	11	124291214	T	C	0.527037	-0.0363565	0.00791709	4.40579e-06
rs577711838	1	41151060	I	D	0.221737	-0.0432599	0.00945247	4.40644e-06
rs7973253	12	109878115	G	A	0.393032	0.0362061	0.00788001	4.42183e-06
rs6545675	2	58173947	G	A	0.212193	0.0428241	0.00930254	4.44984e-06
rs34608102	1	210281974	I	D	0.869157	-0.0521631	0.011313	4.45913e-06
rs10850443	12	110040622	G	A	0.535966	0.0354825	0.00773592	4.46017e-06
rs149278839	1	96430450	I	D	0.904306	0.0608821	0.013356	4.47018e-06
rs17049085	2	57948003	T	C	0.886007	-0.0547772	0.0118766	4.4841e-06
rs505474	4	46260587	T	C	0.429617	0.0357949	0.00779823	4.48809e-06
rs146379016	10	52746188	T	C	0.981852	0.146759	0.0325764	4.49176e-06
rs77263283	12	109913692	I	D	0.540889	0.0353831	0.00771718	4.49558e-06
rs551369997	4	46273011	I	D	0.560209	-0.0361839	0.00788612	4.51842e-06
rs1995183	12	24261076	T	A	0.617011	0.0366353	0.0079985	4.52784e-06
rs10790676	11	124293633	G	A	0.527024	-0.0363103	0.0079172	4.53208e-06
rs2046562	2	140984124	G	A	0.366977	0.0370213	0.0080655	4.55135e-06
rs12504520	4	23287240	G	A	0.21387	0.0428756	0.0093239	4.55282e-06
rs531084791	15	31286269	I	D	0.00114719	-0.884411	0.213567	4.55968e-06
rs1144322	1	96532701	G	A	0.902403	0.0609531	0.0133862	4.57252e-06
rs4237040	8	61779936	T	G	0.425985	0.0359391	0.00783614	4.57507e-06
rs10161126	12	110042348	G	A	0.536957	0.0353608	0.00771854	4.57812e-06
rs111620935	5	18057933	G	A	0.963385	-0.0951109	0.0205321	4.592e-06
rs2350766	4	46282068	T	A	0.440793	0.035627	0.00777252	4.61318e-06
rs11609896	12	110038454	G	A	0.463947	-0.035417	0.0077338	4.61709e-06
rs1893706	11	124295233	C	A	0.52712	-0.0362775	0.00791703	4.62054e-06
rs1401901	15	37581276	G	A	0.298081	0.0516462	0.0112442	4.6246e-06
rs7124981	11	124293072	T	C	0.472959	0.0362703	0.00791715	4.64231e-06
rs7108943	11	124293134	G	C	0.527041	-0.0362703	0.00791715	4.64231e-06
rs2188707	11	124293767	G	A	0.472951	0.0362646	0.00791713	4.65799e-06
rs147166893	1	46368392	T	C	0.99787	0.510361	0.118779	4.67579e-06
rs12502151	4	23288580	T	C	0.788679	-0.0429773	0.00935848	4.6915e-06
rs1144307	1	96510638	G	A	0.906666	0.0619802	0.0136303	4.69406e-06
rs552174	4	46269136	T	C	0.571464	-0.0357324	0.00780065	4.69615e-06
rs36037024	4	1519454	G	A	0.610054	0.0375771	0.00821824	4.69833e-06
rs554755282	21	15590056	C	A	0.999862	-1.18614	0.234319	4.71804e-06
rs6458094	6	39069268	T	G	0.582701	0.0356477	0.00779636	4.73396e-06
rs58675187	11	115159182	I	D	0.791485	-0.0440049	0.00958537	4.73566e-06
rs76204228	10	126762184	T	C	0.999171	-0.701116	0.143239	4.76494e-06
rs60260381	4	23293439	G	A	0.788604	-0.0429509	0.00935946	4.76545e-06
rs562994434	14	61735918	T	C	0.99629	0.33918	0.0774837	4.77462e-06
rs2726260	18	37198951	G	A	0.59641	-0.0360386	0.0078725	4.78069e-06
rs4935884	11	124306383	G	A	0.482932	0.0365375	0.0079881	4.79545e-06
rs11419988	1	41159722	I	D	0.778411	0.0430837	0.00945348	4.8315e-06
rs2164744	12	109872039	T	C	0.607042	-0.0360636	0.00788324	4.86384e-06
rs10774708	12	109893156	G	A	0.539703	0.0353557	0.00773907	4.86431e-06
rs10518594	1	96486579	C	A	0.911853	0.0626383	0.0138009	4.87534e-06
rs12518054	5	154946288	G	A	0.6806	-0.0374998	0.00819207	4.87899e-06
rs187676814	2	17862050	C	A	0.999921	-1.4652	0.289072	4.89695e-06
rs519869	4	46285362	T	G	0.571292	-0.035664	0.00780119	4.90403e-06
rs10750271	11	124296692	G	A	0.47289	0.0361891	0.00791934	4.90481e-06
rs3782894	12	110026024	T	G	0.538686	0.0353407	0.00774003	4.92329e-06
rs563873317	13	53993125	C	A	0.99965	1.89282	0.536078	4.92418e-06
rs7110699	11	124281119	G	A	0.462258	0.0364231	0.00797175	4.93077e-06
rs111944606	15	48064996	G	C	0.725506	-0.0392208	0.00856884	4.94626e-06
rs12503311	4	23293043	T	C	0.211557	0.0428309	0.00935007	4.95491e-06
rs552116	4	46269117	T	A	0.428612	0.0356423	0.00780021	4.95568e-06
rs139568162	5	154946035	I	D	0.320546	0.0374381	0.00818593	4.97362e-06
rs770596666	2	46964336	G	C	0.999799	-1.26717	0.253863	4.99445e-06
rs11122141	1	6828290	G	A	0.893503	-0.0561465	0.0122311	4.99988e-06
rs2834036	21	34344133	T	C	0.631344	-0.0475547	0.0104027	5.00115e-06
rs2197156	3	137248040	G	C	0.121623	0.0541657	0.0118077	5.01761e-06
rs35888850	1	41193548	I	D	0.778333	0.042851	0.00941904	5.02164e-06
rs3217162	12	109888159	I	D	0.459768	-0.03534	0.00774751	5.03064e-06
rs184867485	11	114063726	T	A	0.000118942	-5.38378	2.83404	5.03134e-06
rs10828156	10	21219958	G	A	0.338982	0.0372721	0.00815545	5.03604e-06
rs531926	4	46257316	T	C	0.567539	-0.0355691	0.00779092	5.04597e-06
rs4747427	10	21220214	G	A	0.338982	0.0372687	0.00815548	5.04666e-06
rs4747426	10	21220213	G	A	0.338982	0.0372687	0.00815548	5.04666e-06
rs4747428	10	21220321	C	A	0.339152	0.0372634	0.00815479	5.05257e-06
rs73988065	2	216832956	T	C	0.000253407	1.11175	0.223011	5.0612e-06
rs570742340	10	61450939	C	A	0.998406	-0.490798	0.102532	5.06773e-06
rs9888325	12	110037413	T	G	0.537292	0.035184	0.00771654	5.07873e-06
rs77740989	7	115553757	T	C	0.000175239	1.15441	0.22939	5.08547e-06
rs684715	15	48077732	C	A	0.612502	0.0363421	0.00797724	5.09061e-06
rs8083864	18	74779358	G	A	0.999611	1.34129	0.364105	5.09608e-06
rs5893674	8	105058150	I	D	0.414406	0.0356287	0.00780672	5.10026e-06
rs6745908	2	141010669	T	C	0.685735	-0.0380916	0.00833765	5.10284e-06
rs688709	15	48083383	G	A	0.379262	-0.036793	0.00807787	5.11036e-06
rs13022972	2	58811748	G	A	0.533581	0.0392143	0.00860334	5.11835e-06
rs1864371	4	147039759	G	C	0.310573	0.038286	0.00838181	5.12106e-06
rs1030210	5	154912171	G	A	0.376053	0.0361265	0.0079153	5.13458e-06
rs2769913	13	107824308	T	A	0.688408	0.0386028	0.00848439	5.13696e-06
rs112382866:TAC	2	104116837	I	D	0.421117	-0.0378948	0.00831762	5.13933e-06
rs56100885	7	156718934	I	D	0.802816	-0.0462852	0.0101193	5.15618e-06
rs2806521	13	107824013	G	A	0.688436	0.0385969	0.00848475	5.15873e-06
rs200353756	1	96430452	T	A	0.904063	0.0603565	0.0133282	5.16736e-06
rs7461164	8	105027913	C	A	0.412096	0.0355968	0.00780446	5.16849e-06
rs4748738	10	21219406	T	C	0.33885	0.0372078	0.0081514	5.17216e-06
rs13155692	5	104106441	T	C	0.75915	-0.0410203	0.00897738	5.18348e-06
rs10100370	8	105059939	T	C	0.587644	-0.0355731	0.00780032	5.18398e-06
rs541063226	5	24240670	T	C	0.997797	0.552425	0.129842	5.19273e-06
rs184061104	5	116604328	G	C	0.01662	0.133979	0.0289316	5.19692e-06
rs10992769	9	96276910	G	C	0.287116	-0.039077	0.00859507	5.20175e-06
rs1221853	1	96484541	G	A	0.0914171	-0.0624368	0.0137981	5.21237e-06
rs373472211	2	57947592	I	D	0.543144	0.0357956	0.0078608	5.21759e-06
rs58252220	10	73437035	T	C	0.00344544	0.281433	0.0597533	5.22221e-06
rs767749192	16	2879554	T	C	0.000101597	1.69151	0.335879	5.23625e-06
rs80313123	15	48046991	I	D	0.74394	-0.0399536	0.00874989	5.23733e-06
rs1146541	1	96544342	T	C	0.0978518	-0.0605811	0.0133872	5.23925e-06
rs693547	4	46256557	T	A	0.567637	-0.0355067	0.0077912	5.2458e-06
rs4950092	1	96464636	T	C	0.902914	0.059812	0.0132201	5.27735e-06
rs7114857	11	88538574	T	G	0.239246	0.0419198	0.00918254	5.28142e-06
rs560444950	5	116605754	I	D	0.0166571	0.13383	0.028931	5.31886e-06
rs138979586	10	32445663	G	A	0.967755	0.109952	0.0244629	5.32161e-06
rs61912461	12	24265944	T	C	0.202481	0.0437851	0.00958887	5.32625e-06
rs549627752	7	1618390	G	A	0.00445194	-0.360291	0.0824967	5.34456e-06
rs6063071	20	45737763	C	A	0.425497	-0.0353931	0.00778371	5.35109e-06
rs12692041	2	141013454	T	G	0.685787	-0.038005	0.00833864	5.37451e-06
1:95470258	1	95470258	T	C	0.000218071	1.24759	0.250963	5.39277e-06
rs2312144	2	58163658	T	G	0.217793	0.0424103	0.00929557	5.39313e-06
rs188583370	4	104460106	T	G	0.999834	3.91936	1.47332	5.44584e-06
rs13277381	8	105056071	T	A	0.412336	0.0354889	0.00779991	5.45034e-06
rs61456829	2	198171770	T	C	0.0289829	0.103264	0.0224414	5.46553e-06
rs532833433	4	185371614	T	C	0.999465	-0.763902	0.155842	5.47927e-06
rs114821226	17	3825257	G	A	0.999932	-1.92757	0.386056	5.48014e-06
rs3948408	4	147044971	T	C	0.689494	-0.0380906	0.00836528	5.48067e-06
rs10694455	11	95842184	I	D	0.271178	-0.0438206	0.00966669	5.53274e-06
rs725883	5	154944885	G	A	0.679689	-0.0371747	0.00816887	5.54023e-06
rs507788	4	46257458	T	C	0.567386	-0.0354112	0.00779062	5.55097e-06
rs551908724	5	80196911	T	G	8.78604e-05	1.68917	0.335152	5.55775e-06
rs475568	15	48075715	T	C	0.387848	-0.0361943	0.00797861	5.58108e-06
rs112345176	2	57947821	I	D	0.159934	0.0492605	0.0108016	5.58168e-06
rs34211272	5	154949939	I	D	0.372079	0.0362468	0.00797259	5.5877e-06
rs494984	4	46270129	G	A	0.57167	-0.0354418	0.00779951	5.58885e-06
rs11167732	5	154970396	G	A	0.619568	-0.0362325	0.0079701	5.59037e-06
rs12501121	4	23290918	T	G	0.211574	0.0426094	0.0093541	5.59379e-06
1:96483080	1	96483081	I	D	0.0960802	-0.0632482	0.0140194	5.59977e-06
rs308897	11	88267970	G	A	0.684708	-0.0375284	0.0082512	5.61072e-06
rs11810898	1	189890002	G	A	0.993301	0.228023	0.0518008	5.63665e-06
rs490102	4	46273584	G	C	0.571667	-0.0354123	0.00779951	5.68989e-06
rs145152181	2	58047882	I	D	0.533815	-0.0355355	0.00783025	5.69905e-06
rs35505088	1	96530510	I	D	0.901492	0.0599506	0.0132993	5.71272e-06
rs12520784	5	154946247	T	C	0.684109	-0.0373361	0.0082159	5.71545e-06
rs10675153	12	109957692	I	D	0.532318	0.035343	0.00779374	5.71594e-06
rs543809	4	46274590	G	A	0.428477	0.0354103	0.00780108	5.72154e-06
rs544993	4	46274980	T	G	0.428477	0.0354103	0.00780108	5.72161e-06
rs2439209	4	46274771	T	C	0.571523	-0.0354103	0.00780108	5.72161e-06
rs114619319	15	35790862	T	C	0.000118937	-7.39422	4.16831	5.73342e-06
rs34382175	8	105062581	C	A	0.587627	-0.0354169	0.00780276	5.73875e-06
rs11721815	4	147042373	G	A	0.31263	0.0377862	0.00831691	5.74863e-06
rs892670	13	110463257	T	C	0.335298	0.0376994	0.00830184	5.77566e-06
rs7424028	2	141011136	G	A	0.685696	-0.037871	0.00833759	5.78291e-06
rs493592	4	46264776	G	A	0.428317	0.0353874	0.00780034	5.79004e-06
rs71193857	4	46267504	I	D	0.424829	0.0353163	0.00778626	5.81479e-06
rs4748737	10	21218979	T	C	0.658758	-0.036816	0.00811011	5.81884e-06
rs538773	4	46264839	G	A	0.571669	-0.0353776	0.00780059	5.82836e-06
rs5858021:TTC	4	46315584	I	D	0.412756	0.0358789	0.00791079	5.83428e-06
rs10020612	4	23272760	T	G	0.211667	0.0425065	0.00935016	5.83798e-06
rs7012546	8	105067737	T	C	0.412631	0.0353771	0.00780328	5.88743e-06
rs7576377	2	198186086	C	A	0.968188	-0.0983891	0.0214693	5.88851e-06
rs11276961	5	154954936	I	D	0.62742	-0.0359589	0.00792884	5.8935e-06
rs515914	4	46264682	T	C	0.571651	-0.0353573	0.00780028	5.89563e-06
rs6434926	2	198185078	T	A	0.0318138	0.0983669	0.0214659	5.89695e-06
rs42692	5	12528965	T	C	0.546588	-0.045823	0.0101108	5.89819e-06
rs548260	4	46268484	G	A	0.428269	0.0353513	0.00779969	5.90764e-06
rs538512149	5	31584460	T	C	6.13625e-05	1.86039	0.37265	5.92678e-06
rs77870968	3	44035493	G	A	0.0301989	0.101563	0.022164	5.93378e-06
rs7317754	13	109285972	T	C	0.673664	-0.0383731	0.00846008	5.93578e-06
rs114676426	11	7219749	T	C	0.999729	1.91956	0.555501	5.93778e-06
rs10086223	8	105053383	T	C	0.413077	0.0352854	0.00778616	5.93781e-06
rs146593416	1	95497157	T	C	0.000298734	0.949152	0.192456	5.94044e-06
rs6871458	5	154950906	T	C	0.627531	-0.035936	0.00792671	5.94051e-06
rs6744072	2	198171005	G	A	0.970956	-0.102659	0.022399	5.94948e-06
rs264942	2	104297677	C	A	0.521866	0.0349883	0.0077292	5.95108e-06
rs138059012	19	11731089	G	A	0.99493	-0.273153	0.0585609	5.96072e-06
rs73053513	1	189887827	G	A	0.99332	0.22778	0.0518775	5.96405e-06
rs34669556	4	46267444	I	D	0.42473	0.0352722	0.00778583	5.96535e-06
rs11810345	1	189888453	G	C	0.99332	0.22773	0.0518731	5.9821e-06
rs76465808	7	156687282	T	C	0.161717	0.04697	0.0103353	5.9944e-06
rs11995037	8	105051614	T	C	0.41247	0.0353373	0.00780162	6.00337e-06
rs17339151	17	1794312	T	C	8.54924e-05	1.64604	0.327516	6.03336e-06
rs74323677	20	51890977	T	G	4.69085e-05	2.24566	0.465757	6.04881e-06
rs7318141	13	109286197	T	G	0.673306	-0.0382922	0.00845059	6.06247e-06
rs4841310	8	10144823	T	G	0.590164	-0.0353485	0.00780764	6.06632e-06
rs28837393	4	23258937	T	C	0.787815	-0.0426344	0.00939556	6.07106e-06
rs17695316	8	10133574	G	A	0.706596	-0.038138	0.00841465	6.08177e-06
rs532363	4	46282566	T	G	0.428721	0.0353071	0.00780064	6.08308e-06
rs183817476	12	101715184	T	C	0.00208744	-0.437717	0.10284	6.08842e-06
rs8084282	18	56462608	T	C	0.804169	0.0450674	0.0100005	6.09298e-06
rs147469270	2	51540756	T	C	0.266928	0.0393923	0.00869069	6.11421e-06
rs4626184	4	23258506	C	A	0.212065	0.0427047	0.00941469	6.12172e-06
rs9324829	5	154920075	T	G	0.623617	-0.0358101	0.00791068	6.12641e-06
rs10086112	8	105053356	G	A	0.412651	0.0352917	0.00779951	6.13558e-06
rs17016312	3	78609599	T	C	0.797202	0.0437098	0.00970037	6.13643e-06
rs2806520	13	107820852	T	A	0.587422	0.0361788	0.008009	6.13971e-06
rs12427072	12	51973134	T	C	0.223088	0.0421462	0.00929547	6.14998e-06
rs28393640	4	147046449	T	C	0.310983	0.037848	0.00835769	6.16358e-06
rs7736702	5	154932992	T	G	0.623538	-0.0357805	0.00790639	6.16375e-06
rs147072710	12	12689449	T	C	5.89212e-05	1.7189	0.345177	6.19202e-06
rs7140064	13	109286028	G	C	0.673614	-0.0382902	0.00845915	6.20182e-06
rs72345451	5	154959309	I	D	0.627052	-0.0359013	0.0079351	6.20235e-06
rs554112	4	46262776	C	A	0.571577	-0.0352687	0.00780023	6.2195e-06
rs73050993	1	189883367	C	A	0.993306	0.226426	0.051669	6.22693e-06
rs10066146	5	154933517	T	A	0.62352	-0.035762	0.0079061	6.2272e-06
rs76608235	2	58807670	G	A	0.0818441	-0.0646983	0.0144225	6.23845e-06
rs62381742	5	154933037	G	A	0.37648	0.035757	0.00790612	6.24614e-06
rs185929911	11	114041203	G	A	0.99989	6.60542	4.34362	6.26255e-06
rs185099500	4	1647850	T	C	0.000149731	-4.09045	1.59315	6.2786e-06
rs147243339	1	41216260	I	D	0.778362	0.0424515	0.00942846	6.28175e-06
rs72670121:A	1	34746186	G	A	0.995487	-0.263464	0.0566456	6.30171e-06
rs2852343	18	37222706	C	A	0.532524	-0.0350099	0.00775164	6.31322e-06
rs147331623	11	66598495	G	A	0.00887314	-0.207848	0.0472564	6.33244e-06
rs17386614	13	109286512	T	A	0.673566	-0.0382502	0.0084586	6.33268e-06
rs559248568	12	28238840	G	A	0.999524	1.22612	0.323224	6.34247e-06
rs36108166	10	21215335	I	D	0.328094	0.0368916	0.0081588	6.34293e-06
rs34741613	5	154945166	G	C	0.319607	0.0370319	0.00818913	6.34317e-06
rs10039342	5	154945303	G	A	0.680395	-0.0370317	0.00818921	6.34503e-06
rs264943	2	104298541	C	A	0.476311	-0.0347538	0.00770049	6.34556e-06
rs279847	4	46324630	T	G	0.427785	0.0352498	0.00780388	6.34749e-06
rs7012709	8	143684245	G	A	0.569	0.0359507	0.00796967	6.35611e-06
rs1529312	1	189884051	G	A	0.993307	0.226221	0.0516748	6.36764e-06
rs10938932	4	23266728	T	C	0.213687	0.0420295	0.0092835	6.37288e-06
rs10477134	5	154933943	G	A	0.623488	-0.0357242	0.00790639	6.37385e-06
rs551905	4	46278365	T	C	0.571444	-0.0352327	0.00780127	6.37442e-06
rs532069131	5	10695977	I	D	0.999951	-1.94629	0.39283	6.37459e-06
rs775660744	3	151218154	I	D	0.999843	3.91015	1.34629	6.38375e-06
rs1529313	1	189884070	T	C	0.00669265	-0.226175	0.0516739	6.39393e-06
rs17084081	5	94144713	T	C	0.979523	0.128036	0.0288416	6.39706e-06
rs10828155	10	21219928	G	A	0.342785	0.0367599	0.00813421	6.40449e-06
rs6843924	4	23263113	G	A	0.787403	-0.042236	0.00933131	6.40528e-06
rs555898808	4	23269344	I	D	0.217264	0.0419116	0.00926034	6.40738e-06
rs148555574	4	46267373	I	D	0.425123	0.0351653	0.00778847	6.41066e-06
rs537134	4	46271268	G	C	0.571401	-0.0352119	0.00779886	6.41232e-06
rs12517488	5	154945899	T	G	0.319595	0.0370193	0.0081907	6.41529e-06
rs10446755	4	147044969	T	G	0.689627	-0.0378196	0.00836726	6.41797e-06
rs142288982	5	39174392	G	A	0.000189986	-2.72762	0.865998	6.42499e-06
rs111544620	5	154948505	I	D	0.627487	-0.0357838	0.00792241	6.42843e-06
rs75639316	3	44030072	T	C	0.969797	-0.101165	0.0221638	6.44647e-06
rs1021670	12	24236232	T	C	0.278419	-0.0390455	0.00867584	6.45558e-06
rs148428635	1	210551950	C	A	0.00388813	-0.313101	0.0723382	6.45583e-06
rs1078514	13	110463168	T	C	0.33494	0.0375022	0.00830313	6.48145e-06
rs4748739	10	21220491	T	G	0.338881	0.0368417	0.00815746	6.49689e-06
rs3081777	1	41149302	I	D	0.777802	0.0424704	0.00944876	6.51563e-06
rs62142891	2	51539113	G	A	0.734262	-0.0390807	0.00864858	6.53052e-06
rs70958654	2	51568088	I	D	0.558164	0.0389187	0.00863873	6.54174e-06
rs34932052	4	23257585	I	D	0.21488	0.0424606	0.00939058	6.54441e-06
rs13136685	4	62244910	G	A	0.742049	0.0408843	0.00909291	6.54636e-06
rs73053505	1	189886693	T	C	0.993323	0.226849	0.051887	6.55439e-06
rs548956	4	46278019	T	C	0.42847	0.0351846	0.00780157	6.5674e-06
rs506466	2	104380545	T	C	0.526572	0.0349363	0.00775395	6.57072e-06
rs10446779	4	147042556	G	A	0.311144	0.0377106	0.00835568	6.62468e-06
rs1805097	13	110435231	T	C	0.340807	0.0367735	0.00815064	6.62523e-06
rs1500326	9	8382966	T	C	0.367065	0.0358305	0.00794418	6.63497e-06
rs147517739	4	147049101	I	D	0.686185	-0.0373103	0.00826771	6.63656e-06
rs150556602	2	51540411	G	C	0.228951	0.043227	0.00957079	6.65293e-06
rs4393317	11	89093163	G	A	0.718021	-0.0389478	0.00862893	6.65441e-06
rs570152	4	46266151	T	C	0.571573	-0.0351575	0.00780047	6.65571e-06
rs517134	4	46279117	T	G	0.428629	0.0351573	0.00780097	6.66536e-06
rs10623339	5	12099670	I	D	0.389403	0.0385242	0.00854807	6.68605e-06
rs577544	4	46278859	C	A	0.428633	0.0351516	0.00780092	6.68762e-06
rs6853095	4	23274965	T	C	0.20851	0.0424674	0.0094015	6.69575e-06
rs772173849	14	49459276	G	C	0.000186571	-2.87713	0.883404	6.70382e-06
rs13013410	2	58845371	G	C	0.365086	-0.0364175	0.00809937	6.72193e-06
rs4841308	8	10142227	T	C	0.291567	0.0380046	0.00842478	6.72448e-06
rs11047252	12	24238554	C	A	0.727213	0.039197	0.00872834	6.74877e-06
rs10505933	12	24238190	T	C	0.273928	-0.0390468	0.00869506	6.75198e-06
rs11955308	5	154949933	T	C	0.623778	-0.0356296	0.0079078	6.7694e-06
rs6835555	4	23274625	G	A	0.790457	-0.0422367	0.00935594	6.77945e-06
rs11454175	4	46275080	I	D	0.57526	-0.0350546	0.0077857	6.8025e-06
rs60334773	13	107821310	I	D	0.305318	-0.0377851	0.00841408	6.80664e-06
rs181176867	22	41372608	G	C	0.0243238	0.112935	0.0247767	6.8233e-06
rs62142893	2	51539322	G	A	0.735207	-0.0390446	0.00865846	6.82399e-06
rs11931307	4	62241650	T	C	0.257921	-0.0407941	0.00909122	6.83399e-06
rs7317734	13	109285943	T	C	0.672507	-0.038103	0.0084565	6.83446e-06
rs367717490	3	83511119	G	A	0.000240965	-2.1959	0.672014	6.83711e-06
rs9521518	13	110453996	G	A	0.340259	0.0366719	0.00814066	6.84493e-06
rs7167464	15	99973369	G	A	0.142471	0.065879	0.0145572	6.85256e-06
rs12235754	9	8402449	G	A	0.580129	-0.0350841	0.00779478	6.85618e-06
rs147669908	4	46265070	I	D	0.425963	0.0350815	0.00779538	6.87044e-06
rs9947732	18	38069433	G	A	0.0411801	-0.093663	0.0210566	6.8919e-06
rs2030130	12	24274071	T	C	0.821277	-0.0464331	0.0102882	6.90726e-06
rs13431325	2	51484309	T	A	0.337483	-0.0368123	0.00820027	6.90976e-06
rs149112292	16	89825107	G	C	0.99952	1.39074	0.367503	6.91381e-06
rs10744359:A	12	128574269	C	A	0.848903	-0.0506789	0.0112219	6.91762e-06
rs554612416	1	41180758	I	D	0.187733	-0.045935	0.0102555	6.93218e-06
rs80329387	3	44092819	C	A	0.0331065	0.0965617	0.0212404	6.9323e-06
rs6709031	2	51536930	T	C	0.264965	0.0389913	0.00865341	6.93726e-06
rs4998140	2	51531787	T	A	0.264758	0.0390072	0.00865768	6.95001e-06
rs4998141	2	51531892	G	A	0.735241	-0.0390029	0.00865759	6.96475e-06
rs111556639	2	216175403	T	C	0.999944	-1.96968	0.397399	6.97089e-06
rs544669425	8	121254852	G	C	0.998887	0.663632	0.161319	6.97714e-06
rs17049508	2	58684939	G	A	0.25045	0.0398464	0.00884452	6.98794e-06
rs9672333	15	48079284	T	C	0.382638	-0.0358683	0.00799246	7.02706e-06
rs1144310	1	96515605	T	C	0.0974993	-0.0596724	0.0133678	7.03217e-06
rs75748074	8	61775373	I	D	0.583942	-0.0354018	0.0078753	7.04656e-06
rs4748740	10	21220698	C	A	0.342804	0.0365937	0.00813423	7.04948e-06
rs114005248	16	74087154	G	A	0.999829	-1.21305	0.24549	7.05165e-06
rs62142885	2	51537224	G	A	0.735155	-0.038977	0.00865766	7.06367e-06
rs62142888	2	51538424	C	A	0.735179	-0.0389771	0.00865834	7.07507e-06
rs685569	15	48077536	T	A	0.610538	0.0357646	0.00797201	7.0783e-06
rs4324899	8	105073692	G	A	0.576724	-0.0349527	0.0077779	7.08492e-06
rs10686716	4	46275462	I	D	0.575195	-0.0349875	0.00778602	7.0898e-06
rs62142890	2	51538865	C	A	0.735162	-0.0389737	0.00865859	7.09238e-06
rs62142889	2	51538766	T	C	0.26482	0.0389723	0.00865833	7.09324e-06
rs17826359	8	61770292	T	A	0.427843	0.0351243	0.00781661	7.09656e-06
rs62142894	2	51539442	T	C	0.264819	0.0389716	0.00865872	7.10288e-06
rs549086224	3	78914623	I	D	0.871254	-0.0610965	0.0135376	7.12323e-06
rs6858223	4	62240526	G	A	0.257989	-0.0406971	0.00908762	7.12753e-06
rs72832173	2	51538246	T	C	0.264827	0.038961	0.00865835	7.13694e-06
rs4312936	5	154929106	T	G	0.376432	0.0355326	0.00790654	7.1449e-06
rs114694344	2	157322842	G	A	0.97916	-0.121376	0.0266529	7.15392e-06
rs35427585	18	37214900	I	D	0.516975	-0.0347513	0.00774103	7.15862e-06
rs4835286	4	147047072	C	A	0.311118	0.0375733	0.00835599	7.16052e-06
rs145130666	2	103724534	G	A	0.00440801	-0.29746	0.0689076	7.1755e-06
rs62142882	2	51534773	G	A	0.735151	-0.0389634	0.00866116	7.17664e-06
rs568508657	2	125726825	G	A	0.999868	4.10984	1.57629	7.18525e-06
rs75747757	2	230151465	G	C	0.899028	-0.0572822	0.0126911	7.20217e-06
rs113696815	2	104299863	I	D	0.547069	0.0361894	0.00806872	7.20925e-06
rs11721669	4	147042000	T	A	0.310945	0.0375669	0.00835749	7.21348e-06
rs56074732	4	46243015	T	A	0.510669	-0.035917	0.00800422	7.22678e-06
rs2350768	4	46282070	T	A	0.425061	0.034953	0.00778545	7.22685e-06
rs2350767	4	46282069	T	A	0.425061	0.0349529	0.00778544	7.22703e-06
rs10565908	1	41139499	I	D	0.221326	-0.0422556	0.00944731	7.23153e-06
rs542193788	4	54115445	I	D	0.0124107	-0.176452	0.0401801	7.24507e-06
rs62142886	2	51537836	G	C	0.264825	0.0389269	0.00865851	7.27244e-06
rs72832176	2	51538977	G	C	0.735185	-0.0389269	0.00865852	7.27246e-06
rs1579312	5	154927870	T	C	0.623569	-0.0355031	0.00790663	7.27301e-06
rs151075286	2	74105195	I	D	0.95548	-0.0846479	0.0186919	7.28645e-06
rs7602908	2	51528298	G	A	0.73472	-0.0387984	0.00863196	7.30814e-06
rs518412	15	48078422	G	A	0.610543	0.0357074	0.00797206	7.32243e-06
rs1822016	4	46275776	G	A	0.423017	0.0350015	0.00780122	7.3271e-06
rs62142880	2	51534593	T	C	0.264778	0.0389149	0.00866061	7.35703e-06
rs73050986	1	189878937	T	G	0.993297	0.224549	0.0516326	7.36151e-06
rs12131524	1	6824979	T	C	0.104866	0.0555844	0.0123305	7.36377e-06
rs548009314	2	17786784	T	C	7.25002e-05	1.50694	0.303226	7.3738e-06
rs72832170	2	51535037	T	A	0.735183	-0.0389099	0.0086606	7.37666e-06
rs45490994	11	115162521	I	D	0.875988	-0.0521654	0.0115801	7.38203e-06
rs73275143	12	12711510	T	G	7.29978e-05	1.67535	0.339724	7.38572e-06
rs11931023	4	23276731	G	A	0.208748	0.0422455	0.00939747	7.40863e-06
rs7602731	2	51528347	G	C	0.264786	0.0388446	0.00864854	7.42115e-06
rs62142884	2	51535865	C	A	0.735204	-0.0388886	0.0086585	7.42382e-06
rs62142878	2	51534032	T	C	0.735222	-0.0388949	0.00865996	7.42522e-06
rs34999095	4	2780734	I	D	0.439914	0.0370607	0.00826649	7.42548e-06
rs73375896	8	143685578	T	C	0.572066	0.0356139	0.00795385	7.43922e-06
rs2024030	7	41956986	T	A	0.560537	0.0376442	0.00840584	7.45105e-06
rs537075784	4	119698270	I	D	7.3396e-05	1.97168	0.396652	7.45141e-06
rs142376047	5	24283554	G	A	0.995953	0.400743	0.0936805	7.4607e-06
rs74178058	19	39814305	I	D	0.925411	0.0695321	0.015642	7.46454e-06
rs572790003	12	51981343	I	D	0.207634	0.0438346	0.00975509	7.46547e-06
rs62142892	2	51539246	G	A	0.264774	0.0388786	0.00865872	7.46824e-06
rs62140731	2	51521268	G	A	0.264879	0.0388208	0.00864685	7.48626e-06
rs62140726	2	51518268	T	A	0.265032	0.0388221	0.00864735	7.48957e-06
rs62142883	2	51534836	T	G	0.264634	0.0388979	0.00866423	7.49016e-06
rs3769949	2	166199284	T	A	0.526487	0.0345688	0.00772079	7.50893e-06
rs73991211	2	216838814	T	C	0.000105101	1.63228	0.331235	7.54007e-06
rs11725678	4	147049187	T	C	0.311275	0.0375055	0.00836183	7.54663e-06
rs10095342	8	105073177	T	C	0.42546	0.0349266	0.00779621	7.56065e-06
rs11047271	12	24267891	T	C	0.614314	0.0357699	0.0079984	7.56816e-06
rs13428599	2	51480313	G	A	0.662807	0.0366108	0.00819089	7.57198e-06
rs73275132	12	12696268	T	C	0.999903	-1.50498	0.304846	7.58724e-06
rs569159	1	41167534	G	A	0.773747	0.0420465	0.00942236	7.5926e-06
rs7602955	2	51528528	G	C	0.264776	0.0388002	0.00864872	7.60394e-06
rs62142867	2	51528877	T	C	0.26478	0.038799	0.00864864	7.60749e-06
rs62140733	2	51522813	G	A	0.264871	0.0387942	0.00864765	7.60878e-06
rs9284244	13	109290938	G	A	0.673938	-0.0376387	0.00839623	7.61073e-06
rs752207956	1	87630764	T	C	0.000564427	0.814674	0.16941	7.6216e-06
rs67303111	2	166200333	I	D	0.524473	0.0345442	0.00772094	7.62595e-06
rs62142881	2	51534740	T	C	0.264834	0.0388458	0.00866015	7.62716e-06
rs189769	11	88266768	T	C	0.316065	0.0369361	0.00823953	7.62828e-06
rs687743	15	48077060	G	A	0.389515	-0.0356351	0.0079718	7.63541e-06
rs71719777	15	48049094	I	D	0.743436	-0.0392337	0.00874619	7.63766e-06
rs7576159	2	51528231	G	A	0.264786	0.0387895	0.00864855	7.64483e-06
rs1948432	12	51987478	T	C	0.216041	0.0421743	0.00939755	7.65184e-06
rs57106016	4	62239214	G	A	0.742128	0.0405784	0.00909187	7.65451e-06
rs72832165	2	51529794	T	C	0.264804	0.0387862	0.00864856	7.65854e-06
rs115810285	11	89162175	T	C	0.722138	-0.039109	0.00872314	7.67547e-06
rs568144	4	46282926	G	C	0.570833	-0.0349155	0.00779957	7.67848e-06
rs72832163	2	51529456	T	G	0.735074	-0.0387729	0.00864717	7.68743e-06
rs16873417	4	23267131	T	C	0.2131	0.0416397	0.00927973	7.6906e-06
rs62142869	2	51529943	G	A	0.735204	-0.0387789	0.00864865	7.69072e-06
rs149601196	8	10187714	I	D	0.25691	0.0407206	0.00908143	7.69235e-06
rs4998143	2	51532009	G	A	0.735375	-0.0388264	0.00865944	7.69442e-06
rs10842270	12	24232279	C	A	0.386234	-0.0355469	0.00795532	7.70408e-06
rs72832172	2	51536155	G	A	0.264829	0.0388202	0.00865864	7.70495e-06
rs515395	11	124181449	T	C	0.301147	0.0374745	0.00836233	7.70605e-06
rs114529985	4	24009273	T	C	0.00147738	0.429816	0.0915308	7.71104e-06
rs62142868	2	51529622	T	C	0.735185	-0.0387736	0.00864868	7.71326e-06
rs534565988	5	170718804	G	A	0.999461	-0.749938	0.155936	7.71656e-06
rs2401067	5	12525748	T	G	0.546497	-0.0453956	0.0101445	7.72e-06
rs4550909	4	23298217	G	A	0.790233	-0.0421423	0.00939335	7.72426e-06
rs35095964	12	23282042	I	D	0.358378	-0.0379914	0.00850644	7.72488e-06
rs115149054	12	12697141	G	A	0.999942	-1.72199	0.34956	7.75408e-06
rs62142871	2	51531250	T	C	0.264785	0.0388046	0.00865822	7.76219e-06
rs58147271	7	157285103	G	A	0.000473544	0.762309	0.158318	7.77197e-06
rs17551326	2	59012770	G	A	0.168863	0.0457397	0.0101906	7.77199e-06
rs6829762	4	23274782	T	G	0.791396	-0.042159	0.00939972	7.772e-06
rs1156308	5	154970939	T	C	0.371375	0.0355751	0.00794773	7.77829e-06
rs6537399	4	147052152	T	G	0.310974	0.0374607	0.0083641	7.78222e-06
rs12127767:T	1	6824834	T	G	0.105154	0.0553571	0.012313	7.78508e-06
rs62142876	2	51532796	G	C	0.264619	0.0388059	0.00865994	7.78945e-06
rs574578570	15	44376035	G	A	0.000229083	-2.49163	0.754783	7.80451e-06
rs543770130	3	33102013	T	C	0.00046009	-1.39931	0.370841	7.80657e-06
rs1156307	5	154971037	T	A	0.37139	0.0355687	0.00794781	7.80897e-06
rs11282820	12	109873145	I	D	0.394781	0.0351645	0.00786012	7.82788e-06
rs186152674	12	76551628	G	A	0.999736	-1.1338	0.232038	7.82846e-06
rs7584902	2	218279938	T	G	0.291724	0.0380674	0.00849942	7.83113e-06
rs6736742	2	218277149	G	A	0.708169	-0.0380681	0.00849982	7.83571e-06
rs3841830	1	41231720	I	D	0.221899	-0.0422165	0.00947493	7.84008e-06
rs6852876	4	23274842	C	A	0.791401	-0.0421419	0.00940008	7.84406e-06
rs62142879	2	51534577	T	C	0.735245	-0.0387934	0.00866056	7.85346e-06
rs12055298	5	154993236	G	A	0.840279	-0.0466791	0.0104034	7.85565e-06
rs17588666	2	51531156	T	G	0.735246	-0.0387797	0.00865765	7.85612e-06
rs4958412	5	154970774	C	A	0.628628	-0.0355576	0.00794772	7.8581e-06
rs657149	1	41158158	C	A	0.77376	0.0419588	0.00941815	7.85922e-06
rs556024592	10	62610003	T	C	5.81248e-05	1.77799	0.350956	7.86062e-06
rs656230	1	41158373	G	A	0.773761	0.0419585	0.0094182	7.86118e-06
rs1000120	3	147089820	T	C	0.772532	-0.0419747	0.0093671	7.87161e-06
rs74829444	1	96311542	G	A	0.952913	0.0841522	0.0190218	7.88301e-06
rs12960723	18	56488253	C	A	0.166458	-0.0479136	0.0107678	7.88508e-06
rs56289966	4	147047568	G	A	0.311163	0.0374325	0.0083631	7.88537e-06
rs11940961	4	147047921	G	C	0.689204	-0.0374581	0.00836904	7.89085e-06
rs77358602	1	96354250	G	C	0.046825	-0.0848792	0.0191877	7.89466e-06
rs4998144	2	51532050	T	C	0.735363	-0.0387795	0.00865983	7.89849e-06
rs577199779	2	17771407	T	C	0.999922	-1.43888	0.290372	7.91782e-06
rs72832150	2	51523600	G	A	0.735214	-0.0387189	0.00864809	7.9322e-06
rs62140736	2	51523323	G	C	0.264813	0.0387149	0.00864781	7.94389e-06
rs1144320	1	96524674	T	C	0.0977003	-0.0591961	0.0133376	7.94613e-06
rs279850	4	46320184	T	C	0.572017	-0.0348435	0.00779682	7.95061e-06
rs525630	4	46268570	G	A	0.428785	0.0348519	0.00779835	7.95068e-06
rs279853	4	46319478	G	A	0.428031	0.0348304	0.0077944	7.96152e-06
rs609254	1	41172701	G	A	0.773619	0.0419367	0.00941933	7.96707e-06
rs6834052	4	23273913	G	A	0.791439	-0.0421142	0.00940111	7.97035e-06
rs754204	13	110411568	T	C	0.484319	-0.0344907	0.00772462	7.97236e-06
rs55653342	2	51530938	T	C	0.2648	0.0387048	0.00864844	7.99918e-06
rs146003134	12	109880887	I	D	0.378695	-0.0414209	0.00928557	7.99936e-06
rs12425096	12	51980459	C	A	0.224722	0.0416596	0.00930397	8.00094e-06
rs2780953	1	41159777	G	A	0.22624	-0.0419207	0.00941803	8.00785e-06
rs116904128	8	82430762	G	A	0.99971	1.91881	0.589493	8.01477e-06
rs62140732	2	51522068	G	A	0.735218	-0.038699	0.00864817	8.01924e-06
rs1494	1	41171848	T	C	0.773621	0.0419212	0.00941946	8.03122e-06
rs279849	4	46320757	T	G	0.427964	0.0348261	0.00779746	8.04774e-06
rs575140598	10	108693784	G	A	0.999805	-1.22055	0.249321	8.05085e-06
rs10076934	5	154968621	C	A	0.628809	-0.0354624	0.00793614	8.06133e-06
rs144181757	2	104095519	I	D	0.372279	-0.0378229	0.00848408	8.07118e-06
rs555720503	8	105038866	I	D	0.415042	0.0349053	0.00781522	8.07347e-06
rs34003683	8	143697446	I	D	0.513316	0.0362128	0.00811576	8.079e-06
rs72832160	2	51527957	T	C	0.736085	-0.0387733	0.00866804	8.08362e-06
rs35829736	15	48045204	I	D	0.744268	-0.0393738	0.00880149	8.08802e-06
rs34184605	4	62238934	G	A	0.7421	0.040475	0.00909264	8.08908e-06
rs1559165	5	154973131	C	A	0.628615	-0.0355057	0.00794775	8.10169e-06
rs7542019	1	41169711	G	A	0.226357	-0.0419004	0.00941923	8.11068e-06
rs571771760	18	58329505	G	A	0.999836	3.35124	1.2148	8.14027e-06
rs62140744	2	51526761	G	A	0.26482	0.0386716	0.0086483	8.14079e-06
rs526805	4	46263391	C	A	0.428568	0.0347973	0.00779503	8.14238e-06
rs9521520	13	110457029	G	A	0.661378	-0.0362955	0.00812395	8.14555e-06
rs778967041	8	131615111	G	A	0.00010638	1.65091	0.334072	8.14848e-06
rs7551747	1	41165079	C	A	0.22628	-0.0418854	0.00941816	8.1523e-06
rs1966662	13	110454702	T	G	0.338302	0.0364377	0.00815643	8.15612e-06
rs372284521	1	41193204	I	D	0.217184	-0.0431742	0.00970914	8.16619e-06
rs652856	15	48069167	T	C	0.654162	-0.047003	0.0105194	8.17333e-06
rs6659671	1	41163999	C	A	0.773761	0.0418859	0.00941979	8.17985e-06
rs2494187	1	210273886	T	A	0.13079	0.0505699	0.0112849	8.18542e-06
rs17588430	2	51527847	T	C	0.735177	-0.0386614	0.00864831	8.18546e-06
rs7579154	2	51532564	T	C	0.735822	-0.0387531	0.00866922	8.19469e-06
rs56064712	8	10121588	G	A	0.282318	0.0381383	0.00853395	8.19967e-06
rs138176758	19	42740216	I	D	0.104562	0.0572176	0.0127579	8.20313e-06
rs62140702	2	51506859	T	A	0.262916	0.0390081	0.00872699	8.21092e-06
rs151187402	1	7093877	T	C	0.0128621	0.1564	0.0344497	8.21814e-06
rs2744808	1	41177943	T	C	0.226364	-0.0418787	0.00942045	8.22109e-06
rs7518344	1	41173999	T	C	0.773584	0.0418757	0.00942002	8.22579e-06
rs10736404	1	41176003	T	C	0.773584	0.0418757	0.00942002	8.22579e-06
rs6873648	5	154969053	T	G	0.628618	-0.0354272	0.00793639	8.235e-06
rs1118149	2	218280246	G	A	0.708289	-0.0379752	0.00849953	8.23836e-06
rs72814169	2	74106943	G	A	0.0380382	0.0889825	0.0197531	8.24253e-06
rs62140745	2	51526918	T	C	0.264811	0.0386491	0.00864863	8.24598e-06
rs6821134	4	23263275	T	C	0.788476	-0.041801	0.00934753	8.2571e-06
rs11784779	8	10145860	T	C	0.404719	0.0347584	0.0077901	8.26002e-06
rs11165529	1	96443739	T	G	0.903825	0.0588342	0.0132805	8.26498e-06
rs113922238	5	73578253	T	G	0.000160334	1.21734	0.247995	8.26748e-06
rs6667368	1	41160559	T	C	0.22616	-0.0418617	0.00942016	8.28571e-06
rs545647310	7	45870674	G	A	0.99948	1.17501	0.312297	8.29883e-06
rs531307964	4	174820452	G	A	0.999328	1.01973	0.262322	8.30551e-06
rs57052115	4	23267182	T	C	0.788347	-0.0417633	0.00934198	8.30986e-06
rs66509327	12	23270055	I	D	0.684235	0.0378571	0.00850973	8.31591e-06
rs7849657	9	8400144	G	A	0.419548	0.0347596	0.00779458	8.32608e-06
rs142810839	2	51521103	I	D	0.73484	-0.0386383	0.00865054	8.33075e-06
rs10517007	4	23267024	T	C	0.788368	-0.0417608	0.00934272	8.33398e-06
rs2223486	1	41159229	G	A	0.773732	0.0418364	0.00941803	8.35141e-06
rs279851	4	46319991	G	A	0.571989	-0.034762	0.00779707	8.3534e-06
rs822408	5	154763259	T	A	0.643474	-0.0374001	0.00838282	8.36372e-06
rs1423012	5	154960584	C	A	0.628865	-0.0353814	0.00793214	8.3659e-06
rs12511539	4	23281251	G	A	0.792806	-0.0421202	0.00942424	8.36644e-06
rs4411127	1	41187799	T	C	0.226512	-0.0418521	0.00942249	8.36853e-06
rs10054087	5	154966635	G	A	0.628679	-0.0353964	0.00793622	8.38147e-06
rs1428890	5	154766940	G	C	0.653825	-0.0367726	0.00824293	8.386e-06
rs607289	15	48075553	G	A	0.61048	0.0354711	0.00797117	8.39384e-06
rs4869118	5	94088858	T	C	0.547808	0.0348032	0.00781682	8.40624e-06
rs6661855	1	41168917	T	C	0.773671	0.0418286	0.00941934	8.40819e-06
rs10076859	5	154968494	T	C	0.371337	0.0353916	0.00793661	8.41356e-06
rs62140746	2	51527141	T	G	0.264816	0.0386088	0.00864841	8.42194e-06
rs764163313	8	71094045	T	G	0.999557	-0.831412	0.173076	8.42424e-06
rs11786807	8	105077013	G	A	0.423649	0.0346442	0.00777339	8.42512e-06
rs1344312	15	48069933	G	A	0.381271	-0.0354598	0.0079704	8.42856e-06
rs7125259	11	124302248	G	A	0.478665	0.0353599	0.00793799	8.43299e-06
rs2744799	1	41185534	C	A	0.773517	0.0418371	0.0094229	8.43907e-06
rs766681581	8	88676037	T	C	0.00026958	1.20317	0.248013	8.44409e-06
rs35771004	19	18849606	T	G	0.0700445	-0.0702182	0.0158898	8.45843e-06
rs78917816	1	189887610	C	A	0.00658895	-0.22539	0.0521749	8.46066e-06
rs62142872	2	51531433	T	C	0.735779	-0.0387002	0.00867085	8.46237e-06
rs62142875	2	51532732	T	C	0.264571	0.0386507	0.00866049	8.47689e-06
rs2117455	13	110443894	T	G	0.340375	0.0362326	0.00812646	8.49179e-06
rs12504948	4	23266101	T	G	0.7879	-0.0416981	0.00933734	8.4939e-06
rs115419570	2	157378956	T	C	0.0210282	0.120113	0.0265985	8.50721e-06
rs2221235	4	105005572	T	C	0.585803	0.0352689	0.00792908	8.52304e-06
rs1224620	15	48081679	T	A	0.386473	-0.0354956	0.00798267	8.52609e-06
rs78383807	11	7220032	G	A	0.000280246	-1.80006	0.521606	8.53798e-06
rs10488712	11	115150844	G	C	0.874111	-0.051331	0.0114761	8.54282e-06
rs11327305	2	51532350	I	D	0.734841	-0.0386989	0.00867652	8.58122e-06
rs6811042	4	23273892	T	C	0.791398	-0.0419614	0.00940044	8.58159e-06
rs6894975	5	154951230	G	A	0.375082	0.0352318	0.00790901	8.59091e-06
rs61786505	1	96368054	G	A	0.897593	0.0570127	0.0128924	8.62859e-06
rs62142877	2	51532930	G	A	0.735431	-0.0386173	0.00866063	8.63281e-06
rs12332629	5	154961483	G	A	0.62885	-0.0353268	0.00793222	8.6398e-06
rs62140722	2	51508523	T	C	0.734916	-0.03875	0.00869103	8.64445e-06
rs62142874	2	51532703	C	A	0.264627	0.0386144	0.00866067	8.64712e-06
rs62140739	2	51525064	T	A	0.735424	-0.0385848	0.0086541	8.64852e-06
rs35765580	19	18842507	G	A	0.928817	0.0693649	0.0157124	8.64924e-06
rs6066203	20	45739198	T	A	0.421391	-0.0350086	0.00787584	8.65205e-06
rs6580168	5	154968858	G	A	0.62863	-0.0353417	0.00793634	8.65674e-06
rs62140738	2	51525051	T	C	0.735416	-0.0385804	0.00865395	8.66564e-06
rs514733	4	46288784	C	A	0.564711	-0.0346621	0.00778995	8.69792e-06
rs279856	4	46317923	C	A	0.570759	-0.034566	0.00776885	8.71112e-06
rs7319108	13	109289699	G	A	0.673	-0.0373486	0.00838614	8.71703e-06
rs35575787	8	27187520	T	G	0.0832322	0.0619155	0.0138365	8.72185e-06
[truncated: 8,003 more rows]

## Sheet: Supplementary Data 2
Supplementary Data 2. Top 10,000 SNPs in the EUR female self-reported stuttering genome-wide association analysis.
The EUR female GWAS represents the European genetic ancestries female self-reported stuttering genome-wide association analysis that was conducted via logistic regression (see Methods). CHR: chromosome POS_b37: position in build 37 EA: effect allele NEA: non-effect allele EFFECT: effect estimate (beta) STDERR: standard error of the effect estimate p-value: p-value associated with the SNP effect
rsid	CHR	POS_b37	EA	NEA	EAF	EFFECT	STDERR	p-value
rs13107325	4	103188709	T	C	0.0813362	0.110723	0.0134318	3.81269e-16
rs13135092	4	103198082	G	A	0.090871	0.090191	0.0128315	3.37876e-12
rs35518360	4	103146890	T	A	0.0892822	0.086675	0.0131748	7.07222e-11
rs35225200	4	103146888	C	A	0.0890677	0.0859751	0.0132017	1.09033e-10
rs572319557	18	50846441	I	D	0.551137	0.0476834	0.00757322	2.95171e-10
rs139723085	18	50838569	I	D	0.538852	0.0470948	0.0075517	4.36492e-10
rs6417122	18	50836316	G	A	0.460734	-0.0464773	0.00747238	4.84856e-10
rs6508220	18	50831176	G	A	0.46829	-0.0464086	0.00746077	4.85831e-10
rs9304444	18	50838584	T	G	0.461077	-0.0460815	0.00746848	6.65454e-10
rs9954990	18	50838645	G	A	0.538729	0.0460621	0.00747333	6.93918e-10
rs9954838	18	50838676	C	A	0.543583	0.0460051	0.00747892	7.47948e-10
rs151308003	18	50839420	I	D	0.537398	0.0458969	0.00747179	7.91956e-10
rs4245255	18	50686651	G	C	0.411815	-0.045693	0.00754595	1.33776e-09
rs368994183	18	50838535	I	D	0.537816	0.0452497	0.00746968	1.34866e-09
rs7505772	18	50836953	T	C	0.455905	-0.0452612	0.00747337	1.3582e-09
rs142805307	18	50837499	I	D	0.592322	0.046904	0.007801	1.74e-09
rs34589926	18	50906676	T	G	0.46841	-0.0450487	0.00749747	1.83282e-09
rs17504647	18	50906688	C	A	0.531593	0.0450418	0.00749751	1.84363e-09
rs11665364	18	50907334	T	G	0.53276	0.0450677	0.00750703	1.88851e-09
rs11662234	18	50907289	T	G	0.467153	-0.0450417	0.0075058	1.91764e-09
rs12607673	18	50906636	T	C	0.532721	0.044505	0.00747744	2.59613e-09
rs3801279	7	104904868	T	C	0.519811	-0.044053	0.00742748	3.02711e-09
rs111715895	18	50894844	I	D	0.456785	-0.0440634	0.00743728	3.05559e-09
rs17504520	18	50905357	T	G	0.531639	0.0443624	0.0074972	3.20573e-09
rs1394466	18	50905206	G	A	0.538416	0.0438436	0.00741109	3.22887e-09
rs112675813	7	104903641	G	A	0.485424	0.0443198	0.00749164	3.3182e-09
rs2079341	7	104904235	C	A	0.516025	-0.0442201	0.00748206	3.43762e-09
rs6973708	7	104899720	G	C	0.516027	-0.0441583	0.00747316	3.46323e-09
rs6955753	7	104899564	T	G	0.48395	0.044143	0.00747259	3.49714e-09
rs6968335	7	104898716	T	C	0.516045	-0.044138	0.0074725	3.50971e-09
rs12456765	18	50707165	T	C	0.616717	0.0450657	0.00764795	3.59571e-09
rs11877400	18	50894597	T	G	0.532256	0.0442231	0.00750006	3.63701e-09
rs4580973	7	104903659	G	A	0.514616	-0.0442033	0.00749147	3.64368e-09
rs4419125	18	50703811	T	A	0.616801	0.0450908	0.00765629	3.6649e-09
rs1394465	18	50905076	T	G	0.532063	0.0441855	0.00749711	3.69744e-09
rs11876282	18	50905863	G	C	0.467939	-0.0441826	0.0074971	3.70601e-09
rs111392576	7	104898648	G	A	0.484008	0.0440749	0.0074733	3.70815e-09
rs11876941	18	50906031	G	A	0.467939	-0.0441815	0.00749711	3.7094e-09
rs60218578	18	50895616	T	G	0.467735	-0.0441957	0.00750003	3.718e-09
rs1118897	18	50896358	G	A	0.467734	-0.0441934	0.0075	3.7247e-09
rs6508231	18	50896115	T	C	0.532266	0.0441916	0.0075	3.73007e-09
rs11082985	18	50903927	G	A	0.46795	-0.0441512	0.00749768	3.81192e-09
rs2079340	7	104897964	G	A	0.483993	0.044035	0.00747314	3.82695e-09
rs7776832	7	104886669	T	C	0.484033	0.0440519	0.00747651	3.83622e-09
rs1813006	4	103001649	T	G	0.0661416	0.0912751	0.0153406	3.84488e-09
rs17640623	7	104913312	G	C	0.483902	0.0440722	0.0074825	3.88334e-09
rs17640599	7	104911576	T	C	0.483898	0.0440587	0.00748237	3.92355e-09
rs17707878	7	104913228	G	A	0.483908	0.0440601	0.00748267	3.92443e-09
rs6466050	7	104897059	T	C	0.483961	0.0439986	0.00747332	3.94501e-09
rs4605996	7	104900257	T	C	0.48413	0.0440372	0.00748171	3.9792e-09
rs111563282	7	104898327	G	C	0.484308	0.0439886	0.00747388	3.98691e-09
rs6466048	7	104896865	T	C	0.515894	-0.0439791	0.00747327	4.00668e-09
rs12607674	18	50906642	T	C	0.532011	0.0440923	0.00749847	4.01299e-09
rs6466051	7	104897225	G	A	0.484108	0.0439768	0.00747331	4.01456e-09
rs2299328	7	104905588	T	A	0.516068	-0.0440297	0.00748259	4.02052e-09
rs6466049	7	104896929	G	A	0.515891	-0.0439744	0.00747329	4.02218e-09
rs2000695	18	50706490	T	G	0.616637	0.0449083	0.00764611	4.0397e-09
rs7808226	7	104916166	T	C	0.48033	0.0438251	0.00744886	4.0412e-09
rs62098050	18	50906873	G	A	0.532006	0.0440826	0.00749919	4.05825e-09
rs6968238	7	104898776	T	A	0.515955	-0.0439445	0.00747292	4.11329e-09
rs55949446	7	104911827	T	C	0.516098	-0.0440002	0.00748242	4.11414e-09
rs67505443	7	104893335	T	C	0.515611	-0.043961	0.00747642	4.12633e-09
rs112510244	7	104941237	C	A	0.515912	-0.0441642	0.00751193	4.14597e-09
rs12455474	18	50705765	T	G	0.616419	0.0448772	0.00764638	4.14617e-09
rs11876975	18	50906309	T	C	0.532008	0.0440362	0.0074981	4.19115e-09
rs12607571	18	50906262	G	A	0.532012	0.0440352	0.00749806	4.19372e-09
rs8083850	18	50707292	G	A	0.383249	-0.0448548	0.00764813	4.25442e-09
rs6954293	7	104918588	C	A	0.515849	-0.0440784	0.00750293	4.25713e-09
rs67529088	7	104907066	G	C	0.48401	0.0439567	0.00748257	4.26416e-09
rs12454116	18	50707180	G	A	0.38302	-0.0448605	0.00765138	4.2989e-09
rs62098037	18	50894725	T	C	0.5326	0.0440019	0.00750004	4.34699e-09
rs7782827	7	104917585	G	A	0.484163	0.0440311	0.00750301	4.42372e-09
rs113743347	7	104919085	G	A	0.515812	-0.0440233	0.00750284	4.44796e-09
rs7802568	7	104914779	T	C	0.484183	0.0440171	0.00750367	4.48767e-09
rs12537307	7	104923134	G	A	0.515839	-0.04401	0.00750317	4.50273e-09
rs7780006	7	104936469	T	C	0.515834	-0.0440403	0.00751036	4.54579e-09
rs10585229	18	50877866	I	D	0.451379	-0.0439701	0.00750759	4.60557e-09
rs6945585	7	104905277	T	G	0.484301	0.0438889	0.00748903	4.64263e-09
rs6954830	7	104915462	G	A	0.515488	-0.0439703	0.00750443	4.67518e-09
rs6954844	7	104926183	G	A	0.515806	-0.0439823	0.00750694	4.68609e-09
rs7801685	7	104917675	T	C	0.485376	0.0440132	0.00751356	4.71428e-09
rs2299327	7	104905252	T	C	0.515124	-0.043865	0.00748866	4.72343e-09
rs1468359	7	104922022	C	A	0.484265	0.0439472	0.00750319	4.73568e-09
rs12532188	7	104922834	G	A	0.484194	0.0439403	0.0075032	4.76238e-09
rs66912872	7	104937147	G	A	0.515869	-0.0439793	0.00751015	4.76883e-09
rs6955133:G	7	104915625	G	A	0.515865	-0.0439389	0.00750341	4.77247e-09
rs7797988	7	104920776	T	C	0.515733	-0.043938	0.00750338	4.77508e-09
rs12155184	7	104941798	G	A	0.484662	0.0439849	0.00751165	4.77999e-09
rs1135958	7	104920741	C	A	0.484266	0.0439325	0.00750336	4.79571e-09
rs9960416	18	50875875	G	A	0.452083	-0.0438305	0.00749281	4.81225e-09
rs6954777	7	104925921	G	A	0.48422	0.0439473	0.00750669	4.81378e-09
rs6954692	7	104926021	G	C	0.515778	-0.0439448	0.00750691	4.82841e-09
rs6954421	7	104925970	C	A	0.515778	-0.0439355	0.00750692	4.86479e-09
rs17640711	7	104936920	T	A	0.515868	-0.0439489	0.00751023	4.88809e-09
rs6978954	7	104935552	G	A	0.51589	-0.0439413	0.00751027	4.91886e-09
rs7805928	7	104934662	G	A	0.515876	-0.043941	0.00751026	4.91983e-09
rs73186041	7	104916716	G	C	0.484182	0.0438989	0.00750362	4.93255e-09
rs56281713	7	104913947	G	A	0.515675	-0.0438711	0.00750402	5.05275e-09
rs6963624	7	104923811	T	C	0.484283	0.0438851	0.00750685	5.06316e-09
rs17640644	7	104918169	G	A	0.515903	-0.0438655	0.00750382	5.0713e-09
rs6974890	7	104935134	G	A	0.484226	0.043906	0.00751129	5.08368e-09
rs12532134	7	104922603	G	A	0.485063	0.0438976	0.00751037	5.09509e-09
rs6974780	7	104935248	T	C	0.515861	-0.0438967	0.0075103	5.09833e-09
rs7782673	7	104917508	G	C	0.484249	0.0438531	0.00750377	5.12043e-09
rs4406343	7	104918313	G	A	0.484049	0.0438259	0.00750391	5.23691e-09
rs6979284	7	104935730	T	A	0.516203	-0.0438801	0.00751347	5.24403e-09
rs10635475	18	50897511	I	D	0.544444	0.0434013	0.00743897	5.27714e-09
rs57423264	7	104872893	T	C	0.515405	-0.0436944	0.00748412	5.30267e-09
rs56132497	7	104933707	G	C	0.48459	0.0438285	0.00751144	5.41162e-09
rs66790006	7	104882025	G	A	0.484275	0.0436062	0.00747736	5.5148e-09
rs12537196	7	104922624	G	A	0.514796	-0.0437985	0.00751087	5.52713e-09
rs6942483	7	104950161	T	A	0.484732	0.0439557	0.00754778	5.78865e-09
rs12155351	7	104943302	T	C	0.515545	-0.0439373	0.00754653	5.84072e-09
rs6966539	7	104880551	G	A	0.484431	0.0435334	0.00747744	5.84748e-09
rs7226995	18	50895755	G	A	0.536466	0.0436692	0.00750771	5.87407e-09
rs12532268	7	104923185	G	A	0.484656	0.0437075	0.0075086	5.88151e-09
rs6950104	7	104877373	G	A	0.48402	0.0435051	0.00747686	5.96575e-09
rs35337117	18	50888199	I	D	0.455144	-0.0432215	0.00743526	5.99435e-09
rs73186025	7	104878705	T	C	0.515274	-0.043512	0.00747948	6.00428e-09
rs11876936	18	50875921	G	A	0.463532	-0.0436661	0.00751203	6.00682e-09
rs67162771	7	104951038	T	C	0.515591	-0.0439077	0.00754852	6.03459e-09
rs6963661	7	104932821	G	A	0.483968	0.0436875	0.00751135	6.05414e-09
rs55947207	18	50876137	G	A	0.463514	-0.0436499	0.00751224	6.0909e-09
rs7802653	7	104921369	G	C	0.492751	0.0443545	0.00762947	6.1329e-09
rs62098040	18	50899994	G	A	0.536435	0.043578	0.00750586	6.26333e-09
rs56338352	7	104933590	T	C	0.515974	-0.0436051	0.00751277	6.50667e-09
rs7802168	7	104925206	T	A	0.483844	0.0435716	0.00750747	6.52127e-09
rs66469172	7	104930875	G	A	0.484998	0.0435256	0.00751756	7.08213e-09
rs12532201	7	104922944	G	A	0.484678	0.0434492	0.00750632	7.14647e-09
rs73186054	7	104930898	T	C	0.514992	-0.0435122	0.00751769	7.16192e-09
rs7796274	7	104932936	G	A	0.516206	-0.0434642	0.00751123	7.2245e-09
rs7790653	7	104931545	C	A	0.515857	-0.0434569	0.00751066	7.24723e-09
rs56251298	7	104956516	T	G	0.524082	-0.0436735	0.00754736	7.24842e-09
rs6958609	7	104932114	T	C	0.516207	-0.0434052	0.00750808	7.46179e-09
15:29934686	15	29934686	T	C	0.000736919	-1.4568	0.304666	7.53129e-09
rs17708070	7	104959297	G	A	0.47636	0.0435828	0.00754872	7.83149e-09
rs62098036	18	50894079	G	A	0.536889	0.0432985	0.00750718	7.86616e-09
rs2299309	7	104838876	T	C	0.484153	0.0431378	0.00748634	8.34766e-09
rs12535043	7	104831655	G	C	0.484327	0.0431384	0.00748717	8.37494e-09
rs55898317	7	104931276	G	A	0.521234	-0.0432739	0.00751918	8.70432e-09
rs67154126	7	104934281	G	A	0.515562	-0.0432402	0.00751575	8.79961e-09
rs12455021	18	50701855	G	C	0.378949	-0.0439885	0.00766	8.82902e-09
rs17707802	7	104866472	T	A	0.484731	0.0430406	0.00748318	8.88402e-09
rs11313005	7	104936537	I	D	0.479581	0.0434438	0.0075585	9.09685e-09
rs11284964	7	104913879	I	D	0.47213	0.0430947	0.00750019	9.21018e-09
rs147393141	15	100368551	T	C	9.14918e-05	1.66097	0.252894	9.3021e-09
rs2040915	7	104979558	G	A	0.475835	0.0433994	0.00755702	9.38881e-09
rs12534381	7	104947195	T	C	0.475551	0.0433444	0.00754851	9.43508e-09
rs6972563	7	104842960	T	C	0.484279	0.042944	0.00748602	9.71404e-09
rs6466061	7	104999666	T	C	0.524034	-0.0433421	0.00755827	9.87229e-09
rs113541840	7	104898557	I	D	0.522065	-0.0424332	0.00740521	1.00856e-08
rs67620169	7	104895639	T	C	0.522923	-0.0423439	0.00739328	1.02574e-08
rs7794285	7	104849737	G	A	0.529723	-0.043	0.00751289	1.05509e-08
rs199968078	7	104895311	I	D	0.522033	-0.0423084	0.00740213	1.0983e-08
rs6973338	7	104899490	T	C	0.52272	-0.0423012	0.00740308	1.10952e-08
rs11450301	7	104890854	I	D	0.519539	-0.0424879	0.0074366	1.11282e-08
rs67124963	7	104921103	I	D	0.477516	0.0427064	0.00747751	1.12729e-08
rs10953475	7	104961873	T	C	0.475902	0.0430888	0.00754842	1.15102e-08
rs6949830	7	104821264	T	C	0.484638	0.0427312	0.00749139	1.17612e-08
rs57599523	7	105000811	T	C	0.524252	-0.0431032	0.00755611	1.17764e-08
rs6974874	7	104834293	G	A	0.513303	-0.0427349	0.00749587	1.19552e-08
rs568573309	7	104915090	I	D	0.514352	-0.0430745	0.00755889	1.21306e-08
rs11282671	7	104919745	I	D	0.52168	-0.0425918	0.00747453	1.2169e-08
rs17640508	7	104842643	G	A	0.484405	0.0426529	0.00748604	1.22097e-08
rs527623902	7	104923342	I	D	0.511403	-0.0432932	0.00760338	1.2449e-08
rs7794036	7	104870448	T	C	0.480721	0.0422968	0.00743062	1.26044e-08
rs12530690	7	105005566	C	A	0.47552	0.0430016	0.00755571	1.272e-08
rs138976926	7	104961453	I	D	0.524324	-0.0435984	0.00766219	1.27998e-08
rs55646993	7	105017864	G	C	0.475683	0.0431083	0.00757607	1.28113e-08
rs113404406	7	104978010	T	C	0.524525	-0.0429998	0.00755731	1.28293e-08
rs7796945	7	104838050	G	A	0.481035	0.0422826	0.00743339	1.2905e-08
rs2385557	7	104982457	T	C	0.475202	0.0429239	0.00755628	1.35451e-08
rs12968428	18	50750225	G	A	0.366147	-0.0438449	0.00773416	1.35618e-08
rs143717474	7	104967672	I	D	0.526338	-0.0434149	0.00764875	1.38944e-08
rs34592089:A	4	102926923	G	A	0.935628	-0.0874258	0.0152554	1.39245e-08
rs66482905	7	104974206	T	G	0.475021	0.0428378	0.00754834	1.39831e-08
rs1558048	7	104829241	G	C	0.484774	0.0424502	0.00748764	1.4405e-08
rs67180946	7	104828926	T	A	0.484839	0.0424495	0.00748772	1.44169e-08
rs3087867	7	105028238	G	A	0.470275	0.0429274	0.00757372	1.46071e-08
rs1817166	15	100379430	G	A	0.999911	-1.67367	0.258319	1.47061e-08
rs113474944	7	105017977	T	C	0.474341	0.0428783	0.00756713	1.47161e-08
rs3839739	7	104906706	I	D	0.522016	-0.0421224	0.00743493	1.47396e-08
rs55712418	7	104846173	G	A	0.517729	-0.0424268	0.00748853	1.47421e-08
rs112615342	7	105019159	G	A	0.474084	0.0428714	0.00756741	1.48147e-08
rs17270450	7	105013788	G	A	0.474384	0.0427776	0.00755875	1.53293e-08
rs17342493	7	105010684	G	A	0.475131	0.0427487	0.00755627	1.5506e-08
rs1010340	7	104830695	T	C	0.483377	0.042351	0.00748738	1.55516e-08
rs7809329	7	105035344	T	G	0.528648	-0.0428522	0.00758089	1.59589e-08
rs2299298	7	104745818	G	A	0.514291	-0.041957	0.00743203	1.64902e-08
rs12533264	7	105010435	T	C	0.475227	0.0426541	0.00755638	1.66836e-08
rs17640472	7	104813097	T	C	0.483807	0.0422387	0.00748455	1.6754e-08
rs66638610	7	104977023	G	C	0.474815	0.0426511	0.00755821	1.68585e-08
rs56269269	7	104846634	G	A	0.482482	0.0422475	0.00748921	1.69948e-08
rs55671517	7	104827528	G	A	0.515325	-0.0422249	0.00748811	1.71967e-08
rs67780803	7	104977168	T	C	0.524845	-0.0426135	0.00755851	1.73727e-08
rs6949073	7	104837009	G	A	0.484768	0.0422078	0.00748864	1.7467e-08
rs6952458	7	105025737	T	C	0.529575	-0.0426903	0.0075738	1.7529e-08
rs7792628	7	105009612	G	A	0.475044	0.0425793	0.00755597	1.76396e-08
rs7784126	7	104731338	T	A	0.514063	-0.0418706	0.0074354	1.79049e-08
rs112142930	7	104824547	G	A	0.484696	0.0421691	0.00749388	1.84138e-08
rs12536794	7	104990954	T	C	0.474829	0.0425313	0.0075584	1.84969e-08
rs12533348	7	105024595	G	A	0.470712	0.0426015	0.00757432	1.88012e-08
rs113860003	7	104991190	G	A	0.525255	-0.0424728	0.0075576	1.92778e-08
rs6417121	18	50703746	G	A	0.494153	-0.0415323	0.00740081	1.99031e-08
rs111843196	7	104989119	T	C	0.525225	-0.0424083	0.00755752	2.02449e-08
rs11356483	7	104984741	I	D	0.470766	0.0429829	0.00766629	2.07976e-08
rs12535338	7	104988948	T	C	0.47476	0.0423694	0.0075577	2.08737e-08
rs6963395	7	104721374	T	C	0.513889	-0.0416775	0.00743722	2.09715e-08
rs7805639	7	104987284	G	C	0.524185	-0.0423542	0.00756009	2.13253e-08
rs536049876	7	104649215	I	D	0.508182	0.042068	0.00751466	2.1551e-08
rs8099145	18	50743672	T	C	0.48255	-0.0425902	0.00761139	2.17845e-08
rs149182187	18	50662563	I	D	0.297378	-0.0485029	0.00868929	2.1925e-08
rs4380114	18	50688733	G	A	0.381751	-0.0428385	0.00766747	2.20087e-08
rs67909511	7	104971848	G	A	0.524576	-0.0422398	0.00754762	2.20662e-08
rs111932733	7	104915342	I	D	0.465215	0.0424591	0.00758775	2.21497e-08
rs4727618	7	104662862	G	A	0.518246	-0.0416227	0.00744919	2.3085e-08
rs112539778	7	105003809	G	C	0.474944	0.0422005	0.00755758	2.37252e-08
rs2097942	7	104725105	G	A	0.513915	-0.0415138	0.00743733	2.38199e-08
rs4417608	18	50703822	G	C	0.506494	0.041365	0.00741598	2.42176e-08
rs9918494	7	104681649	T	A	0.513854	-0.0414796	0.00743595	2.43128e-08
rs2074753	7	104786593	T	C	0.483521	0.0417053	0.00748473	2.53041e-08
rs10252714	7	104694071	T	G	0.51386	-0.0414419	0.00743854	2.53109e-08
rs4278818	18	50692978	T	C	0.49314	-0.0412423	0.00740638	2.55497e-08
rs10247691	7	104692291	T	C	0.51398	-0.0413753	0.00743773	2.65539e-08
rs68004394	7	104788261	G	C	0.483533	0.0416317	0.00748479	2.67785e-08
rs11981882	7	104673462	T	C	0.513796	-0.04132	0.00743464	2.73453e-08
rs10263499	7	104671659	T	G	0.513801	-0.0413149	0.0074339	2.7365e-08
rs535503154	5	151965756	I	D	0.270827	-0.0471956	0.00852211	2.7757e-08
rs6967753	7	104787971	T	C	0.48366	0.0415853	0.00748493	2.77623e-08
rs2299305	7	104791075	G	A	0.515924	-0.0415861	0.00748927	2.82592e-08
rs71865451	7	104896388	I	D	0.502396	0.0420375	0.00757613	2.87326e-08
rs538907334	7	105012584	I	D	0.484867	0.0439538	0.00793215	3.01846e-08
rs4939724	18	50693880	T	A	0.383523	-0.0422798	0.00764396	3.03737e-08
rs138140612	7	104832310	I	D	0.521776	-0.0412446	0.00744569	3.05075e-08
rs147003212	18	50700784	T	C	0.493594	-0.0409989	0.00740417	3.05383e-08
rs4291978	18	50694535	G	A	0.383381	-0.0422623	0.00764501	3.09065e-08
rs140269790	7	104853976	I	D	0.479147	0.0412586	0.00745469	3.13482e-08
rs9944703	18	50682524	G	A	0.383825	-0.0422358	0.00764413	3.14192e-08
rs4940244	18	50691838	G	A	0.383441	-0.0422345	0.00764438	3.1476e-08
rs4245257	18	50693727	T	C	0.383441	-0.0422211	0.00764421	3.17708e-08
rs12457406	18	50692708	C	A	0.616464	0.0422155	0.00764407	3.18882e-08
rs1029596	7	104698848	G	C	0.486125	0.0411425	0.00743908	3.19393e-08
rs9959914	18	50692458	G	A	0.383617	-0.0422017	0.00764256	3.20191e-08
rs9949312	18	50692534	T	A	0.616461	0.04218	0.00764405	3.2741e-08
rs12457407	18	50692709	G	C	0.383491	-0.0421745	0.00764456	3.29458e-08
rs1006365	7	104768619	T	A	0.516177	-0.0414154	0.00749868	3.34829e-08
rs4636988	18	50686759	C	A	0.38328	-0.0421524	0.00764477	3.35226e-08
rs4245254	18	50686592	G	A	0.38327	-0.0421487	0.00764502	3.36486e-08
rs9957223	18	50686049	G	A	0.383275	-0.0421442	0.00764474	3.37226e-08
rs8089296	18	50678587	G	A	0.383473	-0.0421248	0.0076439	3.40979e-08
rs28631779	18	50688149	T	C	0.616832	0.0421039	0.00764659	3.50164e-08
rs4444404	18	50690643	T	C	0.616958	0.0420611	0.0076465	3.61352e-08
rs10228174	7	104691505	T	C	0.485905	0.0409524	0.00743846	3.68419e-08
rs10267939	7	105002182	T	C	0.46785	0.0425891	0.00773485	3.70197e-08
rs111726171	5	152015097	I	D	0.268547	-0.0466794	0.00851106	3.76939e-08
rs968163	20	51037935	G	A	0.258498	-0.0470334	0.00858048	3.81467e-08
rs34708933	18	50686092	I	D	0.615518	0.0418743	0.00762717	3.83777e-08
rs529593131	17	68255397	T	C	0.000281359	-3.13785	0.839906	3.84247e-08
rs12705296	7	104646178	G	A	0.487224	0.040841	0.00743301	3.91899e-08
rs4525560	18	50688767	T	C	0.619427	0.0420829	0.00767094	3.92551e-08
rs4940240	18	50686958	G	A	0.617002	0.0419362	0.0076444	3.93173e-08
rs4264463	18	50686844	T	C	0.617064	0.0419424	0.00764561	3.9329e-08
rs4940241	18	50686991	G	A	0.382936	-0.0419412	0.00764561	3.93635e-08
rs138107426	7	104815820	I	D	0.521736	-0.0409158	0.0074475	3.9513e-08
rs55955619	20	51038890	T	G	0.741429	0.0469644	0.00857854	3.96574e-08
rs4245253	18	50686267	G	A	0.382929	-0.0419306	0.00764572	3.96919e-08
rs6013455	20	51030030	T	C	0.258758	-0.0469403	0.00857799	4.02243e-08
rs6466035	7	104646899	T	C	0.487209	0.0408006	0.00743281	4.03824e-08
rs779897701	4	12449797	G	C	0.000362648	-2.34714	0.658238	4.05478e-08
rs11978288	7	104643470	T	C	0.487151	0.0407915	0.00743283	4.06674e-08
rs4380113	18	50688715	T	A	0.380423	-0.0420205	0.00767101	4.11232e-08
rs6950894	7	104652671	G	A	0.495602	0.0408949	0.00745822	4.17716e-08
rs142473509	5	151947352	I	D	0.732798	0.046189	0.00845358	4.23336e-08
rs11660990	18	50763049	T	C	0.660796	0.0431287	0.00788498	4.23449e-08
rs9964451	18	50688636	T	C	0.376456	-0.0424228	0.00775222	4.23946e-08
rs113117338	7	104769661	G	A	0.49801	0.0409764	0.00747847	4.26995e-08
rs12965244	18	50663864	G	A	0.349748	-0.0426841	0.00780548	4.28328e-08
rs888086	7	104626690	G	A	0.513474	-0.0407366	0.00743553	4.28936e-08
rs6980244	7	104636940	T	C	0.51265	-0.0407052	0.0074315	4.31848e-08
rs6976394	7	104632980	G	A	0.488016	0.0405578	0.00741402	4.49219e-08
rs111595825	7	104649037	G	A	0.504776	-0.0407705	0.00745342	4.49995e-08
rs62252182	3	69881433	G	A	0.205562	0.050017	0.00910864	4.51002e-08
rs56155813	3	69879509	G	A	0.205676	0.0500108	0.00910779	4.51406e-08
rs79658882	3	69881186	T	A	0.794438	-0.0500155	0.00910864	4.5142e-08
rs4349221	18	50661880	G	A	0.349745	-0.0426085	0.00780517	4.51963e-08
rs78094954	3	69881136	G	A	0.794642	-0.050028	0.00911123	4.51967e-08
rs35124713	5	151951108	G	A	0.734484	0.0461241	0.00846257	4.5681e-08
rs6508211:G	18	50756293	T	G	0.661177	0.0431139	0.00790189	4.57189e-08
rs6947388	7	104639583	G	C	0.512777	-0.0406331	0.00743381	4.60592e-08
rs36032440	20	51022218	G	A	0.258123	-0.0467654	0.00858394	4.61297e-08
rs112856992	5	151994761	T	A	0.734531	0.0460603	0.00845386	4.61742e-08
rs35188617	18	50698227	I	D	0.642094	0.0427109	0.00782921	4.62314e-08
rs4277413	18	50698926	G	A	0.507573	0.0404851	0.00741004	4.64095e-08
rs6021911	20	51026497	G	A	0.258999	-0.0467251	0.00857844	4.64651e-08
rs4940246	18	50717386	T	C	0.649381	0.0425648	0.00780413	4.64682e-08
rs13043844	20	50959453	G	C	0.166328	-0.0555992	0.0102282	4.64692e-08
rs60438183	3	69880729	T	C	0.205703	0.0499339	0.00910621	4.70735e-08
rs9949444	18	50695904	C	A	0.381834	-0.0417389	0.00765298	4.70942e-08
rs5824997	18	50725450	I	D	0.616515	0.0419197	0.00768864	4.75405e-08
rs12970188	18	50650350	G	A	0.349546	-0.0425403	0.00781038	4.84698e-08
rs6013451	20	51021009	C	A	0.741394	0.0466586	0.00857815	4.8493e-08
rs4245256	18	50689309	T	C	0.617902	0.041684	0.00765104	4.86657e-08
rs58711181	3	69880552	T	C	0.20561	0.0498919	0.00910883	4.87312e-08
rs62252219	3	69882748	T	C	0.794378	-0.0498722	0.00910703	4.90261e-08
rs143276009	7	104808386	I	D	0.521594	-0.0406491	0.00745347	4.95719e-08
rs563270900	5	151995442	T	A	0.265507	-0.0459497	0.00845404	4.97616e-08
rs141796634	5	151995780	T	G	0.73448	0.0459439	0.00845365	4.98841e-08
rs35916734	18	50762061	I	D	0.345483	-0.0427432	0.0078559	4.99623e-08
rs968162	20	51037837	G	A	0.741582	0.0465786	0.00857239	5.00697e-08
rs12534212	7	104641241	G	C	0.486886	0.0405235	0.00743574	5.04494e-08
rs34610312	20	51041257	T	C	0.267475	-0.0467445	0.00860569	5.05965e-08
rs2426441	20	51041574	T	C	0.267475	-0.0467443	0.00860568	5.06026e-08
rs17638538	3	69880673	T	A	0.205747	0.0498168	0.00910638	5.06045e-08
rs4530205	18	50658914	G	A	0.650347	0.0424583	0.0078068	5.07117e-08
rs6021919	20	51040088	T	C	0.267549	-0.0467319	0.00860486	5.08688e-08
rs6068172	20	51040244	T	C	0.732451	0.0467317	0.00860486	5.08772e-08
rs544978601	5	151995439	T	C	0.73448	0.0459156	0.00845407	5.0916e-08
rs714322	20	51036836	T	C	0.258346	-0.0465562	0.0085731	5.09441e-08
rs62097992	18	50835863	T	C	0.562394	-0.0408773	0.00749934	5.09805e-08
rs2426442	20	51042461	T	G	0.732531	0.0467301	0.00860582	5.11028e-08
rs4811350	20	51039568	G	A	0.267631	-0.0467143	0.00860323	5.11628e-08
rs13039865	20	51036404	T	C	0.25803	-0.0466045	0.00858365	5.12449e-08
rs8114958	20	51035009	G	C	0.258057	-0.0466062	0.00858398	5.12485e-08
rs9953629	18	50688612	T	C	0.619876	0.0417461	0.00767577	5.13108e-08
rs62252218	3	69882568	T	C	0.205663	0.0498008	0.0091081	5.14029e-08
rs6021916	20	51035723	T	C	0.258028	-0.046594	0.00858368	5.16066e-08
rs4410149	18	50689522	T	A	0.617898	0.0416008	0.00765065	5.16609e-08
rs13280549	8	64882680	T	C	0.587283	-0.0412077	0.00756106	5.17163e-08
rs4359515	18	50689809	T	G	0.617923	0.0415987	0.00765077	5.17687e-08
rs7226571	18	50688970	T	C	0.617839	0.041596	0.0076507	5.18564e-08
rs4940243	18	50688900	G	C	0.382072	-0.0415935	0.00765071	5.19522e-08
rs17550343	5	151945366	G	C	0.265854	-0.0459093	0.00846079	5.24093e-08
rs12967441	18	50675912	G	A	0.650074	0.0423889	0.00780353	5.26439e-08
rs12967822	18	50676348	G	C	0.349929	-0.042385	0.00780332	5.2749e-08
rs6013452	20	51023641	T	A	0.258873	-0.0465151	0.00857901	5.34798e-08
rs112345465	5	152012497	I	D	0.728208	0.0455941	0.00840786	5.35722e-08
rs11877505	18	50829023	G	A	0.42807	0.0409218	0.00751886	5.35724e-08
rs9964447	18	50688627	C	A	0.624181	0.0421551	0.00776263	5.36907e-08
rs6508197	18	50683213	T	C	0.617575	0.041516	0.00764811	5.44415e-08
rs72795394	5	151948590	T	G	0.265975	-0.0458043	0.00845215	5.44902e-08
rs8088666	18	50648093	G	A	0.648754	0.0425262	0.0078395	5.4808e-08
rs13264909	8	64702385	T	A	0.422924	0.0408648	0.00751362	5.48711e-08
rs4811349	20	51039518	G	A	0.267376	-0.0466208	0.00860661	5.50576e-08
rs62097985	18	50810675	T	C	0.429239	0.0408352	0.00751093	5.53158e-08
rs28679630	18	50688076	G	C	0.381849	-0.0415092	0.00765185	5.5526e-08
rs6021913	20	51030511	T	C	0.257846	-0.0464914	0.00858597	5.56592e-08
rs544417006	5	152012349	I	D	0.265717	-0.0457642	0.00845176	5.58711e-08
rs12454142	18	50676918	G	A	0.650145	0.0423096	0.00780419	5.58867e-08
rs6096930	20	51028421	G	A	0.741605	0.0464345	0.00857981	5.6544e-08
rs3819116	18	50683432	T	C	0.61756	0.0414628	0.00764787	5.65593e-08
rs9955274	18	50680177	G	A	0.61878	0.0414808	0.00765274	5.68871e-08
rs138166784	5	152004942	I	D	0.734599	0.0457936	0.00846298	5.70466e-08
rs72795389	5	151944518	T	C	0.265846	-0.0457665	0.00846061	5.76085e-08
rs2106500	7	104616744	G	A	0.51348	-0.0403652	0.00743917	5.76632e-08
rs55786399:T	5	151945469	T	A	0.265845	-0.0457605	0.00846053	5.78226e-08
rs111921213	3	69861228	I	D	0.205909	0.0498883	0.0091623	5.83709e-08
rs6021898	20	51003668	G	A	0.259554	-0.0463909	0.00858108	5.84815e-08
rs139632671	7	104769986	I	D	0.50703	-0.0404202	0.00745397	5.8729e-08
rs1431196	18	50832102	G	A	0.43754	0.0406815	0.00749964	5.90801e-08
rs12457189	18	50665754	T	C	0.650045	0.042216	0.00780402	5.9747e-08
rs112564513	5	151949485	T	C	0.265932	-0.0456676	0.00845291	5.98508e-08
rs11873021	18	50836414	G	A	0.437587	0.0406601	0.00749935	5.99602e-08
rs150643353	5	152011049	I	D	0.271197	-0.0455981	0.00844018	6.00557e-08
rs72797237	5	151998463	C	A	0.264203	-0.0457477	0.00846922	6.01255e-08
rs62097989	18	50826478	G	A	0.428105	0.04076	0.00751866	6.03771e-08
rs6021923	20	51046244	T	C	0.26714	-0.046491	0.00860954	6.05583e-08
rs11661696	18	50755536	T	C	0.335859	-0.0426771	0.00789812	6.14715e-08
rs72797233	5	151992765	G	A	0.264267	-0.0457018	0.00846761	6.16301e-08
rs17453530	5	151949209	T	G	0.265946	-0.0456158	0.008452	6.17476e-08
rs7809464	7	105035389	G	A	0.476157	0.0411185	0.00759511	6.21605e-08
rs6021903	20	51008237	T	C	0.740667	0.0463005	0.00858262	6.23821e-08
rs4372757	18	50690774	T	C	0.381737	-0.0413486	0.00765167	6.24216e-08
rs2038390	20	51007119	T	C	0.259025	-0.0463207	0.00858675	6.24556e-08
rs17453481	5	151949017	C	A	0.265959	-0.045596	0.00845216	6.26007e-08
rs4939723	18	50673089	G	A	0.649579	0.0420591	0.00779293	6.40662e-08
rs7266364	20	51017360	G	A	0.259143	-0.0462604	0.00858411	6.43757e-08
rs79151317	3	69872713	G	A	0.794702	-0.0494561	0.00911456	6.48218e-08
rs4563611	5	151968627	G	A	0.73432	0.0455418	0.00845271	6.50063e-08
rs185115295	5	152034684	T	C	0.734359	0.0455347	0.0084515	6.50296e-08
rs12454147	18	50707053	T	G	0.350396	-0.042082	0.00780141	6.51328e-08
rs948524	18	50677159	T	C	0.650139	0.0420952	0.00780392	6.51378e-08
rs57947361	20	51044884	G	A	0.742052	0.046173	0.00857437	6.58233e-08
rs6068173	20	51046034	T	C	0.267482	-0.04634	0.00860627	6.60821e-08
rs74035951	15	100410857	G	A	9.46666e-05	1.6171	0.261578	6.61083e-08
rs62253174	3	69898414	T	C	0.208572	0.0493076	0.00909383	6.61399e-08
rs4958317	5	151942880	G	A	0.717943	0.0446124	0.00828385	6.63972e-08
rs6091524	20	51028853	T	C	0.258515	-0.0461868	0.00858019	6.66062e-08
rs72797241	5	151999410	G	A	0.735743	0.0455769	0.00846851	6.7169e-08
rs10775504	18	50706247	G	A	0.514789	0.0402761	0.00746295	6.73408e-08
rs542828899	18	50871256	I	D	0.320992	0.049149	0.0090896	6.73689e-08
rs72797203	5	151952877	T	C	0.264491	-0.0455704	0.00846854	6.74677e-08
rs113759615	5	151953062	G	A	0.735509	0.0455704	0.00846854	6.74677e-08
rs12454410	18	50655969	T	C	0.650155	0.0420544	0.0078059	6.75886e-08
rs62251029	3	69864732	T	C	0.795027	-0.0494607	0.00912809	6.75952e-08
rs12454839	18	50678200	G	A	0.350153	-0.0420171	0.00780121	6.81784e-08
rs6021902	20	51007477	G	A	0.740263	0.0461021	0.00857107	6.82066e-08
rs113031421	5	151953203	C	A	0.735512	0.0455498	0.00846859	6.84051e-08
rs1821075	18	50760660	G	A	0.663907	0.0425097	0.00789623	6.87275e-08
rs66495433	20	51011167	G	A	0.740939	0.0461624	0.00858468	6.87671e-08
rs9963392	18	50684362	T	C	0.617605	0.0412063	0.00765183	6.93217e-08
rs12187419	5	151971392	G	A	0.734206	0.0454545	0.0084552	6.94978e-08
rs6013450	20	51009796	G	A	0.740518	0.0461215	0.00858007	6.95089e-08
rs941521	14	99708876	G	A	0.438551	0.0405292	0.00751195	6.97182e-08
rs2000696	18	50706382	G	A	0.649707	0.0419793	0.00780118	7.00422e-08
rs9963399	18	50684378	T	G	0.61762	0.0411869	0.00765147	7.02085e-08
rs4474758	18	50641829	G	A	0.35513	-0.0420244	0.00781048	7.02937e-08
rs4534924	18	50642112	G	A	0.355157	-0.0420168	0.0078102	7.06023e-08
rs55648940	5	151951656	T	C	0.264521	-0.0454954	0.00846788	7.07333e-08
rs112223343	5	151952766	G	A	0.735541	0.0454897	0.0084691	7.13092e-08
rs74945202	3	69872697	T	C	0.205224	0.0492941	0.00911665	7.20083e-08
rs61148813	3	69870033	C	A	0.79476	-0.0492804	0.00911585	7.24134e-08
rs4548946	18	50651671	T	C	0.347897	-0.0420296	0.00781947	7.24309e-08
rs62252225	3	69884055	T	C	0.207255	0.0493235	0.00912474	7.25904e-08
rs1897159	3	69870465	T	A	0.794747	-0.049269	0.00911598	7.29454e-08
rs55946371	3	69871412	G	A	0.794772	-0.0492643	0.00911638	7.32503e-08
rs10109510	8	64882069	T	C	0.632741	-0.0412899	0.00766307	7.42468e-08
rs12456646	18	50668785	T	C	0.348468	-0.0419446	0.00781057	7.43927e-08
rs988255	20	51013319	T	G	0.740853	0.0460285	0.00858287	7.45667e-08
rs72797217	5	151961639	T	C	0.264404	-0.0454058	0.00846708	7.48369e-08
rs4360032	5	151963064	T	C	0.735465	0.0453967	0.0084662	7.50583e-08
rs72797211	5	151959517	T	A	0.735592	0.0454173	0.00847015	7.50773e-08
rs4557395	5	151963272	T	G	0.264398	-0.0453965	0.0084672	7.53276e-08
rs4958320	5	151964215	G	A	0.735485	0.0453812	0.00846583	7.5727e-08
rs4940245	18	50694137	G	A	0.350296	-0.0418621	0.00780057	7.59922e-08
rs72797243	5	151999906	G	A	0.73601	0.0454154	0.00847354	7.60753e-08
rs4614799	18	50694304	G	A	0.649651	0.0418529	0.0077994	7.61501e-08
rs4958562	5	151964590	T	C	0.26441	-0.0453758	0.00846712	7.63386e-08
rs10692185:GTTATTTTTA	7	104678313	I	D	0.490721	0.0400782	0.00745559	7.63673e-08
rs1555278	20	51012964	T	C	0.259495	-0.0459724	0.00858	7.65865e-08
rs149375687	5	152034989	T	G	0.261552	-0.0458439	0.00855576	7.66316e-08
rs72923258	18	50740767	T	A	0.350378	-0.0418783	0.00780584	7.66476e-08
rs61563008	19	52258677	T	C	0.718319	-0.0446577	0.00828851	7.69277e-08
rs4578737	18	50664300	T	C	0.348438	-0.0419042	0.00781213	7.70284e-08
rs4423490	18	50664398	G	A	0.348437	-0.0419037	0.00781213	7.70568e-08
rs4315409	18	50660629	T	C	0.348429	-0.0419037	0.00781215	7.70624e-08
rs56166153	1	29560073	I	D	0.640305	0.0449611	0.00838286	7.71165e-08
rs57317066	3	69861072	G	A	0.795259	-0.0492611	0.0091333	7.75767e-08
rs10046082	5	151961446	G	A	0.735441	0.0453452	0.00846642	7.77108e-08
rs62251033	3	69865352	G	A	0.795008	-0.0492292	0.009128	7.77251e-08
rs56007401	3	69861186	G	A	0.795257	-0.0492533	0.00913327	7.79343e-08
rs1078459	18	50776291	T	G	0.617959	0.0411135	0.00766451	7.79391e-08
rs112962083	5	152011947	I	D	0.272947	-0.0448905	0.00838161	7.80366e-08
rs59846970	3	69861053	G	C	0.204752	0.0492444	0.00913295	7.82713e-08
rs62252232	3	69889257	T	A	0.203475	0.0493624	0.00915457	7.82728e-08
rs758717390	7	116332923	T	G	0.999674	-1.05093	0.176541	7.83885e-08
rs11086530	20	54594689	I	D	0.216159	-0.0496025	0.00927368	7.8678e-08
rs188075352	5	152034434	T	C	0.265286	-0.0452838	0.0084586	7.87338e-08
rs62251030	3	69864948	G	A	0.795019	-0.049209	0.00912848	7.88001e-08
rs56764448	3	69860504	G	A	0.204864	0.0492142	0.00913143	7.93092e-08
rs59487570	3	69860905	T	G	0.794133	-0.0491442	0.0091187	7.93253e-08
rs72797215	5	151960560	G	C	0.264433	-0.0453323	0.00847192	7.99016e-08
rs57634646	3	69860488	G	A	0.795253	-0.0492108	0.00913336	7.9979e-08
rs8089270	18	50639779	G	A	0.35536	-0.0418388	0.00781004	8.01215e-08
rs4579020	3	69878028	C	A	0.206059	0.0492789	0.00914887	8.06956e-08
rs55890624	3	69858976	G	A	0.795255	-0.0491911	0.00913329	8.09162e-08
rs55735918	3	69874297	G	A	0.205295	0.0490933	0.00911531	8.09403e-08
rs62251025	3	69862189	G	A	0.204855	0.0491768	0.00913179	8.12127e-08
rs62251027	3	69862454	G	C	0.204774	0.0491771	0.00913279	8.14662e-08
rs62251026	3	69862376	T	C	0.795227	-0.049175	0.0091328	8.15702e-08
rs62251032	3	69865127	G	A	0.795102	-0.0491544	0.00912972	8.17648e-08
rs62250981	3	69844645	G	A	0.794413	-0.0491418	0.00912842	8.19979e-08
rs150329203	5	152034934	T	C	0.737578	0.0456153	0.00853272	8.21106e-08
rs6802804	3	69862105	C	A	0.20479	0.0491635	0.00913291	8.21644e-08
rs62252174	3	69874383	T	A	0.794739	-0.0490771	0.00911711	8.22124e-08
rs2163326	3	69876683	T	G	0.794899	-0.0490816	0.00911815	8.22785e-08
rs12188715	5	151973884	T	A	0.735656	0.0452472	0.00846507	8.24967e-08
rs11082970	18	50681121	T	G	0.348574	-0.0417826	0.00780993	8.32957e-08
rs72797213	5	151960514	T	A	0.264388	-0.0452707	0.00847267	8.34252e-08
rs62252230	3	69888682	T	C	0.202466	0.0493216	0.00916668	8.34703e-08
rs62251031	3	69865083	T	C	0.79507	-0.0491138	0.00912964	8.37646e-08
rs4958568	5	152016093	G	A	0.729077	0.0449019	0.00840394	8.38001e-08
rs4958569	5	152016105	G	A	0.270923	-0.0449019	0.00840394	8.38001e-08
rs62251040	3	69869384	T	C	0.794453	-0.0490172	0.00911389	8.43397e-08
rs11082969	18	50680524	G	C	0.348659	-0.0417548	0.00780919	8.47209e-08
rs4958567	5	152015597	T	G	0.728544	0.0448066	0.00838982	8.49196e-08
rs6895969	5	152015208	G	A	0.728544	0.0448066	0.00838982	8.49196e-08
rs6805306	3	69862153	T	G	0.795206	-0.0491046	0.00913282	8.51061e-08
rs55808455	3	69861423	G	A	0.79535	-0.0491029	0.0091353	8.58867e-08
rs62250980	3	69844608	G	A	0.794351	-0.0490583	0.00912742	8.59407e-08
rs142130493	18	50776752	I	D	0.374001	-0.0413494	0.00773565	8.62269e-08
rs12605603	18	50679866	G	C	0.348648	-0.0417259	0.007809	8.64197e-08
rs570637063	3	69878824	I	D	0.792976	-0.0490032	0.00911898	8.64327e-08
rs4473761	5	151973508	G	C	0.264308	-0.0451772	0.00846551	8.6516e-08
rs72925341	18	50827476	T	C	0.437162	0.0401666	0.00749982	8.65991e-08
rs191164134	9	113722192	T	C	0.999045	0.892137	0.189657	8.66589e-08
rs62251009	3	69849835	T	C	0.794039	-0.048987	0.00911702	8.67272e-08
rs17453740	5	151976143	G	A	0.264389	-0.0451721	0.00846527	8.67305e-08
rs10679245	7	104703540	I	D	0.492071	0.0399066	0.00745624	8.69602e-08
rs5825000	18	50773948	I	D	0.383786	-0.0410226	0.00767602	8.70423e-08
rs111714007	5	151932282	I	D	0.281529	-0.0441236	0.00826839	8.72794e-08
rs74280296	3	69889006	T	A	0.797711	-0.0492592	0.00916969	8.74957e-08
rs71954252	18	50776983	I	D	0.626467	0.0412267	0.00771694	8.76413e-08
rs62251019	3	69859651	G	A	0.20471	0.0490544	0.00913423	8.81169e-08
rs55738162	3	69859270	G	A	0.7953	-0.0490534	0.0091343	8.81897e-08
rs10515676	5	152013887	G	A	0.728319	0.0447024	0.0083826	8.86971e-08
rs4958323	5	152021767	G	A	0.264536	-0.0451209	0.00846296	8.89876e-08
rs17453775	5	151976244	T	C	0.26437	-0.0451295	0.00846578	8.93516e-08
rs17454420	5	152014941	G	A	0.735425	0.0451071	0.00846246	8.96384e-08
rs10630207	7	104727355	I	D	0.493297	0.0400007	0.00748178	8.97379e-08
rs6871699	5	152014666	T	C	0.728559	0.0447137	0.00839002	9.03724e-08
rs4958566	5	152014061	T	C	0.271441	-0.0447137	0.00839002	9.03724e-08
rs10515675	5	152013789	G	C	0.728559	0.0447137	0.00839002	9.03724e-08
rs6884556	5	152013316	G	C	0.728559	0.0447137	0.00839002	9.03748e-08
rs2014255	3	69895022	G	A	0.797787	-0.0492008	0.00917142	9.11101e-08
rs62250982	3	69844845	T	C	0.205563	0.0489701	0.00912944	9.12146e-08
rs9324734	5	152012795	G	A	0.728563	0.0446984	0.00839011	9.13254e-08
rs4406125	5	152016594	G	A	0.728461	0.0446948	0.00838957	9.13709e-08
rs34162293	18	50682135	G	A	0.65132	0.041647	0.00780913	9.14427e-08
rs12966225	18	50658497	C	A	0.651714	0.0416731	0.00781413	9.14721e-08
rs12607872	18	50658496	G	A	0.651714	0.0416711	0.00781413	9.16024e-08
rs56014830	5	152028204	T	A	0.735436	0.0450655	0.00846197	9.19617e-08
rs6947957	7	105014602	G	C	0.556635	-0.0421144	0.00787948	9.20129e-08
rs75300766	3	69890064	G	A	0.79777	-0.0491749	0.00917028	9.21935e-08
rs11876419	18	50627202	G	C	0.355013	-0.0416474	0.00781146	9.22816e-08
rs2262:C	3	69873335	T	C	0.792963	-0.0489004	0.00912083	9.24994e-08
rs10692185:GTTATTT	7	104678313	I	D	0.489047	0.0399174	0.00747463	9.28349e-08
rs145253553	5	152015838	I	D	0.726291	0.0447312	0.00840312	9.3618e-08
rs1430604	3	69876319	T	G	0.205718	0.0487256	0.00909337	9.40904e-08
rs67979431	5	152012437	T	G	0.271449	-0.0446542	0.0083904	9.4131e-08
rs35329217	7	104645196	I	D	0.491969	0.0397588	0.00744946	9.44464e-08
rs7647742:C	3	69857303	C	A	0.205853	0.0488499	0.0091183	9.45707e-08
rs5763144	22	29730002	T	C	0.335205	0.042416	0.00793419	9.47882e-08
rs62252240	3	69894042	T	C	0.202061	0.0491647	0.0091771	9.4806e-08
rs1811358	18	50768168	G	A	0.632041	0.0411561	0.00772542	9.50919e-08
rs72797251	5	152010999	G	A	0.73547	0.0450214	0.0084639	9.53024e-08
rs144918457	5	151987677	I	D	0.7349	0.0451312	0.0084847	9.537e-08
rs62252228	3	69886816	G	A	0.794747	-0.048813	0.00911556	9.58833e-08
rs79563518	3	69888242	C	A	0.797624	-0.0490909	0.00916744	9.60484e-08
rs74956589	3	69886006	G	A	0.205286	0.0487984	0.00911409	9.62687e-08
rs11660938	18	50812736	T	G	0.428294	0.0400779	0.00751163	9.71076e-08
rs4398624	5	152018343	T	C	0.728411	0.044598	0.00838887	9.71697e-08
rs62252238	3	69893570	T	C	0.79777	-0.0490923	0.00917153	9.72369e-08
rs13361438	5	152007075	C	A	0.271067	-0.0446296	0.00839565	9.74345e-08
rs13359939	5	152006997	G	A	0.735416	0.0449867	0.00846427	9.76213e-08
rs876553	18	50776747	T	C	0.373831	-0.0410429	0.00771114	9.77974e-08
rs10853628	18	50770638	T	C	0.63203	0.041115	0.00772532	9.78927e-08
rs62252233	3	69890439	G	A	0.202395	0.0490535	0.00916762	9.8271e-08
rs11956651	5	152011814	G	A	0.728574	0.0445853	0.00839068	9.8608e-08
rs6800508	3	69870871	T	C	0.206811	0.0488449	0.00913136	9.89219e-08
rs4484412	5	152017135	C	A	0.271544	-0.0445662	0.00838838	9.90642e-08
rs4958565	5	152006087	T	C	0.735575	0.0449696	0.00846531	9.90687e-08
rs11664095	18	50763183	G	A	0.38012	-0.0408328	0.00767522	9.94283e-08
rs12604508	18	50730441	G	A	0.348957	-0.0415362	0.00781085	9.9559e-08
rs62252226	3	69885246	G	A	0.794712	-0.0487438	0.00911516	9.9816e-08
rs62252237	3	69893495	G	A	0.202249	0.0490474	0.00917148	9.98535e-08
rs56927902	3	69863476	T	C	0.795077	-0.0488204	0.00913085	1.00272e-07
rs535621330	3	69872054	I	D	0.205993	0.0496176	0.00928143	1.0073e-07
rs72797284	5	152031650	G	A	0.264505	-0.044926	0.00846281	1.01059e-07
rs72797262	5	152018288	C	A	0.735467	0.0449216	0.00846245	1.01223e-07
rs11167584	5	152004727	C	A	0.271035	-0.0445646	0.00839551	1.0165e-07
rs4246033	5	152009417	T	C	0.735428	0.0449178	0.00846334	1.01795e-07
rs57829272	3	69863286	G	A	0.204573	0.0488345	0.00914044	1.02543e-07
rs55648729	5	152008902	T	G	0.264421	-0.0449134	0.00846479	1.02592e-07
rs72797254	5	152012507	T	C	0.73544	0.0449004	0.00846266	1.02715e-07
rs1549745	3	69851305	T	C	0.794314	-0.0487442	0.00912509	1.02977e-07
rs150724965	5	151971018	T	A	0.264429	-0.0449062	0.00846536	1.03278e-07
rs2215708	3	45311618	G	A	0.857298	0.0569292	0.0107622	1.03388e-07
rs10163983	18	50639009	G	C	0.646206	0.0415176	0.00781901	1.04025e-07
rs4958564	5	152005941	T	C	0.735447	0.0448824	0.00846429	1.04524e-07
rs141963723	5	152040168	I	D	0.260447	-0.045622	0.0086066	1.05406e-07
rs5824992	18	50684510	I	D	0.615909	0.0405274	0.007634	1.05891e-07
rs61500056	7	104705227	I	D	0.493087	0.0397141	0.00747171	1.06513e-07
rs139108992	5	152048354	I	D	0.73437	0.0447754	0.00845045	1.06861e-07
rs12188263	5	151968114	T	A	0.264501	-0.044843	0.00846464	1.07359e-07
rs147465777	18	50703575	G	A	0.351832	-0.0412989	0.00778696	1.07737e-07
rs8083719	18	50638557	G	A	0.646186	0.041458	0.00781884	1.08416e-07
rs62252234	3	69890474	T	G	0.79658	-0.0488214	0.00915568	1.0856e-07
rs62252239	3	69893971	T	G	0.200751	0.0491057	0.00920942	1.0888e-07
rs538487527:GTG	18	50561550	I	D	0.574046	0.0420744	0.00793448	1.10802e-07
rs16956411	18	50775428	G	A	0.381514	-0.0406334	0.00766704	1.11273e-07
rs17411339	18	50807359	G	A	0.440312	0.0397177	0.00748071	1.11639e-07
rs2964229	5	151934426	G	A	0.717312	0.0437406	0.00826554	1.1172e-07
rs7506783	18	50625519	G	A	0.644886	0.0413611	0.00781014	1.12421e-07
rs4940242	18	50687196	G	A	0.651176	0.041335	0.00780782	1.1346e-07
rs10502959	18	50678732	T	C	0.348851	-0.0413319	0.00780758	1.13609e-07
rs112352911	7	104985287	I	D	0.477302	-0.0430041	0.00811291	1.14815e-07
rs34119223	1	112462950	I	D	0.740643	0.045466	0.00860395	1.15302e-07
rs4371227	18	50657284	T	C	0.348459	-0.0413343	0.00781371	1.16031e-07
rs145913703	18	50821922	I	D	0.567853	-0.0396604	0.00748342	1.18079e-07
rs10915243	1	29567981	T	C	0.78575	0.0491188	0.00931954	1.20877e-07
rs541647181	18	50619347	I	D	0.640993	0.0412314	0.0078055	1.2133e-07
rs4497765	18	50630744	G	A	0.646156	0.0412678	0.00781991	1.24423e-07
rs10853627	18	50706073	T	C	0.535804	0.0392777	0.00743288	1.24438e-07
rs705980	8	64727201	T	C	0.4717	0.0392643	0.00743062	1.26963e-07
rs11082974	18	50770171	C	A	0.632134	0.0407001	0.00771617	1.27072e-07
rs7349137	1	29569212	T	C	0.793996	0.0485802	0.00923646	1.28264e-07
rs72795376	5	151930769	T	C	0.71977	0.0436505	0.00828819	1.28312e-07
rs35133257	18	50679234	I	D	0.351673	-0.0410268	0.00778601	1.30072e-07
rs28444913	18	50775332	T	G	0.622832	0.0405076	0.00768617	1.30666e-07
rs705979	8	64721885	T	C	0.528281	-0.0392298	0.00743188	1.30866e-07
rs811715	8	64725317	G	A	0.528291	-0.0392143	0.00743027	1.31542e-07
rs705983	8	64732735	C	A	0.528334	-0.03921	0.00743077	1.32209e-07
rs10078374	5	106081798	G	A	0.999669	-0.91353	0.156558	1.32225e-07
rs4958326	5	152053477	T	A	0.265474	-0.0444152	0.00844566	1.32926e-07
rs66978852	20	50962363	T	A	0.825707	0.0525846	0.0100184	1.33379e-07
rs17452991	5	151938965	G	C	0.719677	0.0435901	0.00828877	1.33822e-07
rs72799105	5	152048633	G	A	0.263077	-0.0446672	0.00849578	1.33842e-07
rs4958561	5	151930231	G	A	0.280165	-0.0435887	0.00828878	1.33938e-07
rs2841108	1	154013220	T	G	0.513227	-0.0393125	0.00745528	1.3418e-07
rs35904293	5	151942491	I	D	0.282943	-0.0435696	0.00828554	1.34262e-07
rs17411548	18	50822943	T	G	0.437137	0.0395443	0.00749742	1.35241e-07
rs3923209	5	151937593	T	A	0.280696	-0.0435536	0.00828507	1.35367e-07
rs62097987	18	50819236	T	G	0.571594	-0.0396023	0.00751004	1.36469e-07
rs4513167	18	50688529	T	C	0.353438	-0.0409371	0.00778206	1.36647e-07
rs7506904	18	50625779	G	A	0.359691	-0.0409511	0.0077846	1.36656e-07
rs2961766	5	151931892	G	A	0.718639	0.0434338	0.00826661	1.37426e-07
rs4580766	5	151939939	G	A	0.280787	-0.0435276	0.00828499	1.37681e-07
rs7235008	18	50632813	T	C	0.353841	-0.0411172	0.00781959	1.38096e-07
rs12188564	5	151936546	G	A	0.719771	0.0435454	0.00828977	1.38307e-07
rs2964230	5	151932606	T	A	0.280781	-0.0434939	0.0082824	1.39514e-07
rs4478308	5	151936869	G	A	0.280705	-0.0435067	0.00828506	1.39618e-07
rs9946519	18	50631882	T	C	0.35383	-0.0410913	0.00781882	1.4022e-07
rs17114320	1	96392986	G	A	0.899428	0.0656563	0.0125677	1.41505e-07
rs10155517	5	151937958	T	G	0.280683	-0.0434818	0.00828493	1.41878e-07
rs11082975	18	50824885	G	C	0.563114	-0.0394875	0.00749995	1.42308e-07
rs72797296	5	152044445	G	A	0.735438	0.0443965	0.00846222	1.42328e-07
rs139433699	7	104846375	I	D	0.490232	-0.0405334	0.00770503	1.43227e-07
rs62097981	18	50805615	G	C	0.566125	-0.0392915	0.00746395	1.43271e-07
rs72795379	5	151932354	G	A	0.28017	-0.0434801	0.00828804	1.43534e-07
rs1367370	3	69887656	G	A	0.202895	0.048255	0.00913821	1.43833e-07
rs62097986	18	50818827	C	A	0.572186	-0.039545	0.00751377	1.44317e-07
rs72083703	5	151942225	I	D	0.717307	0.0434482	0.00828404	1.44708e-07
rs35772254	20	50967537	G	A	0.825566	0.0523862	0.0100137	1.46743e-07
rs4958318	5	151943054	T	C	0.281021	-0.0434796	0.00829613	1.47713e-07
rs34266359	18	50669338	I	D	0.650173	0.0408617	0.00778943	1.4781e-07
rs140046499	18	50782436	T	C	0.557279	-0.0392032	0.00745675	1.48228e-07
rs5824993	18	50689632	I	D	0.350392	-0.0408656	0.00779211	1.48891e-07
rs62097975	18	50782900	G	C	0.557358	-0.0391923	0.00745735	1.49755e-07
rs7226390	18	50629407	C	A	0.645943	0.0409826	0.00781784	1.50747e-07
rs6876723	5	151929344	T	C	0.279458	-0.0434684	0.0083015	1.51499e-07
rs2215709	3	45315300	T	C	0.140654	-0.0565025	0.0108297	1.53919e-07
rs189555815	1	213769583	T	C	0.999558	-0.871579	0.151211	1.55317e-07
rs4078161	18	50609919	T	G	0.648099	0.0408277	0.00779927	1.56916e-07
rs35532300	20	50973269	T	A	0.825529	0.0521529	0.00999553	1.58286e-07
rs113905851	7	105040962	T	C	0.544043	-0.039854	0.00759883	1.58575e-07
rs3922754	18	50609302	T	C	0.354324	-0.040938	0.00782331	1.58649e-07
rs1915792	8	64703342	T	C	0.471518	0.0390382	0.0074482	1.60296e-07
rs34568265	20	50972338	T	C	0.174344	-0.0521266	0.00999958	1.62437e-07
rs9947905	18	50623076	G	A	0.353615	-0.0408723	0.00781743	1.62509e-07
rs9918905	8	64751095	T	C	0.471178	0.0388776	0.0074214	1.62681e-07
rs6472125	8	64752533	G	A	0.47118	0.0388751	0.00742149	1.63038e-07
rs11309009	18	50640084	I	D	0.349793	-0.0408241	0.00780985	1.63534e-07
rs62252229	3	69888407	G	C	0.204162	0.0482274	0.00917483	1.63711e-07
rs9947827	18	50622997	G	A	0.353674	-0.0408433	0.00781732	1.65752e-07
rs62097976	18	50784832	T	G	0.442674	0.0390328	0.00745506	1.66689e-07
rs35717258	18	50800102	I	D	0.429345	0.0400642	0.00765321	1.67779e-07
rs705987	8	64739741	C	A	0.528279	-0.0388957	0.007436	1.69694e-07
rs4958560	5	151929836	T	C	0.719452	0.0432057	0.00828458	1.69944e-07
rs4270245	18	50621050	G	A	0.647731	0.0406955	0.00779768	1.71055e-07
rs4456578	18	50621094	G	A	0.646232	0.0407785	0.0078154	1.72189e-07
rs1431188	18	50796817	G	A	0.431379	0.0391995	0.0074949	1.72252e-07
rs148920125	20	54626627	I	D	0.8143	0.0510218	0.00980633	1.73056e-07
rs4444405	18	50621027	C	A	0.353746	-0.0407662	0.00781523	1.73556e-07
rs4453578	18	50620752	G	A	0.646277	0.0407635	0.00781499	1.73733e-07
rs1216547	8	64703352	T	A	0.471518	0.0389141	0.00744751	1.74957e-07
rs2790686	1	154024652	T	C	0.514049	-0.0390472	0.00747622	1.76274e-07
rs1216548	8	64703156	G	C	0.528265	-0.0388826	0.00744367	1.76398e-07
rs572833031	5	152076669	I	D	0.732765	0.0441008	0.00846948	1.76612e-07
rs2685563	8	64702058	G	A	0.471703	0.0389234	0.00745186	1.76663e-07
rs1216551	8	64702110	G	C	0.471652	0.0389094	0.00745143	1.78179e-07
rs4958325	5	152050195	G	A	0.735523	0.0440421	0.00846115	1.78201e-07
rs1819663	1	154025891	G	A	0.485982	0.0390335	0.0074766	1.78284e-07
rs2790685	1	154025193	T	C	0.514012	-0.0390333	0.00747676	1.78423e-07
rs6872796:C	5	151951125	C	A	0.277331	-0.044031	0.00845889	1.78918e-07
rs6876403	5	151929221	G	A	0.280677	-0.0431351	0.00828625	1.79029e-07
rs4602821	7	104611876	T	C	0.481143	0.0388363	0.0074404	1.79698e-07
rs9949928	18	50608590	G	A	0.645627	0.0407593	0.00782359	1.79766e-07
rs3214376	7	104625554	I	D	0.508518	-0.0389147	0.00745667	1.80165e-07
rs791395	8	64703927	G	A	0.528246	-0.0388511	0.0074434	1.80303e-07
rs9949889	18	50608436	T	C	0.644796	0.0407392	0.00782048	1.80318e-07
rs35214430	20	51153520	C	A	0.829571	0.0518996	0.00999412	1.80501e-07
rs3001365	1	154019182	C	A	0.513739	-0.0389856	0.00747144	1.81006e-07
rs4972382	2	149344429	T	C	0.925241	0.11233	0.0218443	1.83996e-07
rs705986	8	64737682	G	A	0.471771	0.0387721	0.00743586	1.85543e-07
rs773890649	3	69850207	I	D	0.204518	0.0484396	0.00925681	1.85602e-07
rs1011468	7	104613791	G	A	0.518742	-0.0387901	0.00744025	1.8571e-07
rs72799107	5	152053404	T	C	0.264384	-0.0439817	0.00846285	1.86289e-07
rs56029106	20	51151572	G	A	0.829489	0.0518264	0.00999118	1.86308e-07
rs7838284	8	64756394	T	C	0.52853	-0.0386808	0.00741959	1.86458e-07
rs4958316	5	151942251	C	A	0.717748	0.0430207	0.0082764	1.86701e-07
rs11082971	18	50701382	G	C	0.350067	-0.0405955	0.00780264	1.86725e-07
rs7505192	18	50701130	G	A	0.464846	-0.0386835	0.00742547	1.86752e-07
rs4602107	18	50626385	T	C	0.353956	-0.0406614	0.00781566	1.86943e-07
rs12154942	7	104859435	T	C	0.488302	0.0387586	0.0074379	1.88261e-07
rs17411025	18	50792476	G	C	0.430913	0.03905	0.00749029	1.88556e-07
rs57788691	3	69897450	T	G	0.202603	0.0479873	0.00917551	1.88798e-07
rs9952089	18	50619266	G	A	0.645856	0.0406222	0.00781353	1.90634e-07
rs2162119	8	64835981	T	C	0.534902	-0.0387648	0.00744421	1.92897e-07
rs60358227	7	104858640	G	A	0.507941	-0.0389871	0.00749272	1.96138e-07
rs529413431	5	151954561	I	D	0.220761	-0.0497811	0.0096067	1.98794e-07
rs791402	8	64708524	G	A	0.471857	0.0387021	0.00744372	2.01061e-07
rs4638654	18	50640310	G	A	0.647223	0.0406161	0.00783044	2.03332e-07
rs67421818	7	104860671	T	G	0.492383	0.0389362	0.00749266	2.03379e-07
rs62250970	3	69815837	G	A	0.781455	-0.0464089	0.00890349	2.05431e-07
rs1216550	8	64702242	T	A	0.471752	0.038705	0.00745039	2.05744e-07
rs4426414	18	50621741	G	C	0.353768	-0.0405091	0.00781499	2.07177e-07
rs1591902	1	154043693	T	C	0.486223	0.0388373	0.00747953	2.07611e-07
rs11659324	18	43296314	G	A	0.92348	0.0781679	0.01519	2.07792e-07
rs34333163	4	103283117	G	A	0.0794581	0.0719224	0.0137495	2.112e-07
rs755223	8	64718119	C	A	0.467411	0.0385254	0.00742348	2.12088e-07
rs7504413	18	50610528	T	C	0.352815	-0.0405159	0.00782335	2.12394e-07
rs1431181	18	50779412	G	A	0.569445	-0.038923	0.00749833	2.12853e-07
rs2961765	5	151931175	T	C	0.282525	-0.0427493	0.00826281	2.12944e-07
rs2961760	5	151939905	T	C	0.717567	0.0427806	0.00826954	2.13437e-07
rs73143363	20	51127075	G	A	0.829582	0.0514593	0.0099698	2.14206e-07
rs35388084	20	50960490	G	A	0.825905	0.0517184	0.0100196	2.14586e-07
rs1520927	8	64706480	G	A	0.534255	-0.0386247	0.00744798	2.16413e-07
rs62099178	18	50613736	T	C	0.648946	0.0403305	0.00779281	2.16576e-07
rs4654397	1	29568850	T	C	0.78656	0.0481089	0.00931728	2.16909e-07
rs12549665	8	64719722	T	A	0.465898	0.0386106	0.00744684	2.17666e-07
rs890236	8	64716559	T	C	0.534088	-0.0386082	0.00744684	2.18054e-07
rs72795371	5	151924995	G	A	0.719602	0.0429331	0.00830679	2.18915e-07
rs890234	8	64716247	T	C	0.534102	-0.0386001	0.00744708	2.19528e-07
rs1402381	8	64719311	T	A	0.534093	-0.0385972	0.00744677	2.19731e-07
rs763842	8	64718832	T	C	0.465908	0.0385969	0.00744679	2.19786e-07
rs755222	8	64718251	T	C	0.534091	-0.0385968	0.00744679	2.19807e-07
rs1520926	8	64706789	G	A	0.465756	0.0385971	0.00744756	2.204e-07
rs1520923	8	64709021	G	A	0.465915	0.0385871	0.00744692	2.21446e-07
rs791399	8	64706538	T	C	0.533758	-0.0385851	0.00744695	2.21774e-07
rs17501820	18	50778737	T	C	0.430844	0.0388623	0.00749775	2.21804e-07
rs763843	8	64718943	T	G	0.46591	0.038581	0.0074468	2.22331e-07
rs7832563	8	64717459	T	G	0.534089	-0.0385756	0.00744681	2.23204e-07
rs8088552	18	50614646	T	C	0.350234	-0.0402718	0.00779013	2.23333e-07
rs4737183	8	64720693	G	A	0.464883	0.0386432	0.00746099	2.24196e-07
rs143174598	5	151928318	I	D	0.719286	0.0429239	0.00831233	2.24376e-07
rs939737	8	64716148	T	C	0.534085	-0.0385684	0.00744688	2.24414e-07
rs939738	8	64716202	G	C	0.465916	0.0385682	0.00744689	2.24464e-07
rs2049132	8	64716840	T	A	0.534091	-0.0385673	0.00744683	2.24556e-07
rs2961756	5	151936155	T	A	0.717668	0.0427032	0.00826989	2.24752e-07
rs17453692	1	96407092	C	A	0.100801	-0.0645513	0.0125591	2.24832e-07
rs11660187	18	50801646	C	A	0.570272	-0.0388479	0.00750214	2.27794e-07
rs115034542	5	151928319	T	A	0.718925	0.0428477	0.00830285	2.28386e-07
rs13037630	20	51143319	T	C	0.170431	-0.0514232	0.00998651	2.28893e-07
rs10469018	18	50628199	T	G	0.352363	-0.0402008	0.00778366	2.29373e-07
rs35791721	20	51169049	T	C	0.170781	-0.0514661	0.00999693	2.30283e-07
rs34570189	20	51179082	G	A	0.829246	0.0514635	0.00999924	2.32097e-07
rs13039775	20	51159189	T	A	0.170559	-0.0514235	0.00999294	2.33025e-07
rs2385558	7	105019603	T	A	0.499218	-0.0415799	0.00804302	2.34755e-07
rs13039375	20	51157432	G	A	0.829428	0.0514099	0.00999336	2.35022e-07
rs371185383	7	104817010	G	C	0.495042	0.0391228	0.00757158	2.38e-07
rs56188520	20	51147989	G	A	0.170583	-0.0513272	0.00998419	2.3958e-07
rs28782548	20	54682683	T	C	0.81005	0.0491969	0.00956536	2.39772e-07
rs6127650	20	54719782	G	A	0.188587	-0.0499881	0.00971989	2.39936e-07
rs2114660	3	69803691	T	A	0.782626	-0.0461187	0.00890428	2.45041e-07
rs56188513	20	51129520	T	C	0.170434	-0.0511891	0.00996833	2.47006e-07
rs35336680	20	51141547	T	C	0.170452	-0.0511901	0.00996875	2.47159e-07
rs13039859	20	51173670	G	A	0.170698	-0.0513289	0.00999773	2.48538e-07
rs34320357	20	51168305	T	C	0.829283	0.0513186	0.00999657	2.49119e-07
rs4737184	8	64720714	C	A	0.535209	-0.0385031	0.00746235	2.49127e-07
rs6978496	7	105028852	G	C	0.463836	0.0400807	0.00776791	2.49682e-07
rs4855323	3	69807905	T	G	0.217947	0.0461047	0.00890876	2.50465e-07
rs147318445	20	51031939	I	D	0.737296	0.0449699	0.00874659	2.51056e-07
rs1544869	8	64765355	C	A	0.471596	0.0382342	0.00741676	2.54764e-07
rs201029107	11	88897445	I	D	0.30865	0.0435213	0.00842821	2.55079e-07
rs35794923	20	51128856	G	A	0.829508	0.0510784	0.0099669	2.61224e-07
rs17635696	3	45328650	T	C	0.144707	-0.0548965	0.0107207	2.61636e-07
rs55907410	20	51129328	T	C	0.170491	-0.0510749	0.00996685	2.61668e-07
rs141476931	1	96399166	I	D	0.89202	0.0622863	0.0121806	2.61701e-07
rs2964231	5	151929983	T	C	0.282204	-0.0424692	0.00827006	2.61789e-07
rs7824499	8	64828623	T	C	0.534731	-0.0383348	0.00744392	2.62561e-07
rs7825052	8	64838178	G	A	0.465046	0.0383307	0.00744387	2.6329e-07
rs3216803	22	29708797	I	D	0.649136	-0.0406859	0.00789127	2.63655e-07
rs36069549	20	51129080	T	C	0.170456	-0.0510674	0.00996831	2.63791e-07
rs17794954	20	50966307	T	C	0.174088	-0.0513213	0.0100174	2.64206e-07
rs7411445	1	73454446	G	A	0.474133	-0.0384867	0.00748354	2.67841e-07
rs12544222	8	64835051	T	C	0.534987	-0.0383119	0.00744491	2.67888e-07
rs17411061	18	50795113	T	C	0.431273	0.0385668	0.00749228	2.68251e-07
rs62097980	18	50796002	G	A	0.569558	-0.0385758	0.00749409	2.68355e-07
rs6855246	4	103112470	G	A	0.0893344	0.0686913	0.0132566	2.69608e-07
rs11618546	13	58874752	G	C	0.149516	0.053116	0.0102785	2.71894e-07
rs7822926	8	64701966	C	A	0.465064	0.0383315	0.00745622	2.75341e-07
rs61786503	1	96360873	T	C	0.898184	0.0637514	0.0124954	2.76368e-07
rs183501818	1	15106404	T	C	0.00313224	-0.461002	0.0951045	2.77468e-07
rs4328668	1	73454352	C	A	0.525839	0.0384335	0.00748394	2.78598e-07
rs9948038	18	50614222	T	A	0.35048	-0.0399465	0.00778946	2.78709e-07
rs62099176	18	50613489	T	C	0.649514	0.0399457	0.00779005	2.79446e-07
rs742760	20	50985290	T	A	0.174174	-0.0510586	0.00998808	2.80653e-07
rs12035421	1	96361709	C	A	0.898098	0.0636414	0.0124841	2.82691e-07
rs61160148	20	50967238	G	A	0.826017	0.0512052	0.01002	2.83197e-07
rs199862659	20	54684329	T	A	0.809599	0.0487561	0.00953966	2.85336e-07
rs201953292	20	54684328	G	A	0.809599	0.0487543	0.00953966	2.85628e-07
rs112627313	3	45330051	T	A	0.855491	0.0547438	0.0107254	2.85841e-07
rs35690088	20	54666463	I	D	0.809251	0.0487043	0.00953026	2.85972e-07
rs11436853:GTTT	5	151928213	I	D	0.277842	-0.042807	0.0083658	2.88426e-07
rs150452032	3	69906504	I	D	0.820457	-0.049709	0.00964759	2.8887e-07
rs55908802	20	50964661	T	G	0.826053	0.051167	0.0100209	2.89739e-07
rs77162730	18	50845140	T	G	0.559852	-0.0383213	0.00746802	2.91754e-07
rs17806379	20	51107290	T	C	0.170688	-0.0507626	0.00994924	2.94992e-07
rs77916462	18	50845136	T	G	0.559921	-0.038302	0.00746836	2.96156e-07
rs75048819	18	50845138	T	G	0.559922	-0.0382991	0.00746834	2.96758e-07
rs68113831	7	104860104	G	C	0.491137	0.0384093	0.00749373	2.97352e-07
rs62253183	3	69907344	T	C	0.177246	0.0495525	0.00962757	2.97674e-07
rs76670927	3	45342929	G	A	0.832378	0.0513171	0.0100651	2.99923e-07
rs199927101	7	104898865	I	D	0.578878	-0.0392954	0.00766795	3.04177e-07
rs62224687	20	54604610	T	C	0.806342	0.0490785	0.00962466	3.04436e-07
rs12048190	1	96350922	T	C	0.898125	0.0635146	0.0124937	3.04963e-07
rs77379825	3	45327748	G	C	0.855513	0.0546075	0.0107259	3.06412e-07
rs2494664	1	154057802	G	A	0.453611	0.0384185	0.00750225	3.07041e-07
rs140377687	3	45325752	I	D	0.14477	-0.0546124	0.010729	3.08151e-07
rs76446114	20	54645514	I	D	0.191157	-0.0486594	0.00954787	3.08445e-07
rs530062148	5	151933193	I	D	0.57185	0.0395759	0.00774073	3.09975e-07
7:116543882	7	116543882	T	C	0.999857	-1.38321	0.2393	3.11414e-07
rs76228333	18	50614292	G	A	0.649145	0.0397871	0.0077901	3.11538e-07
rs77174383	3	45317571	T	C	0.854937	0.0543637	0.0106845	3.11639e-07
rs35840237	18	50607475	T	A	0.35601	-0.0399705	0.00782914	3.15086e-07
rs13045199	20	51019711	T	G	0.826328	0.050663	0.00995293	3.15113e-07
rs2790690	1	154059376	C	A	0.546433	-0.0383671	0.00749971	3.1549e-07
rs13268315	8	64785387	G	A	0.471594	0.0379638	0.00742399	3.17518e-07
rs1520929	8	64700949	T	C	0.556057	-0.03834	0.00749581	3.18072e-07
rs62253185	3	69907875	G	A	0.822834	-0.0494393	0.00963006	3.18876e-07
rs11165516	1	96377746	T	C	0.10226	-0.0632799	0.0124688	3.19682e-07
rs62253178	3	69906370	T	C	0.822844	-0.0494346	0.00963055	3.20142e-07
rs79375047	3	69907706	T	C	0.177192	0.0494304	0.00963002	3.20384e-07
rs4845360	1	153966660	T	G	0.521141	-0.0378712	0.00741007	3.21861e-07
rs74411626	3	45317710	T	C	0.145083	-0.0542886	0.0106842	3.23406e-07
rs1895818	8	64772482	G	A	0.471754	0.0379043	0.00741757	3.23626e-07
rs537077603	9	84321488	I	D	0.473748	-0.0389639	0.00762958	3.24234e-07
rs17006419	3	69816117	T	C	0.781394	-0.0456503	0.00890519	3.24267e-07
rs1834419	8	64786946	C	A	0.528453	-0.0379262	0.00742434	3.26572e-07
rs12023633	1	96344574	C	A	0.897943	0.0632912	0.0124831	3.28157e-07
rs7013560	8	64784507	T	C	0.528285	-0.0379035	0.00742211	3.29216e-07
rs62253176	3	69906231	T	G	0.82286	-0.0493859	0.00963107	3.29239e-07
rs80211464	20	51108192	G	A	0.829579	0.0506563	0.00996873	3.2944e-07
rs62253179	3	69906486	C	A	0.822841	-0.049371	0.00962955	3.30497e-07
rs6977994	7	105035958	T	C	0.537423	-0.0388291	0.00760296	3.3059e-07
rs62253181	3	69906755	G	A	0.177195	0.0493656	0.00962932	3.31258e-07
rs7829237	8	64785748	G	A	0.471595	0.0378949	0.00742413	3.33679e-07
rs61786505	1	96368054	G	A	0.898075	0.0632757	0.012488	3.33797e-07
rs62253180	3	69906572	G	A	0.177185	0.0493331	0.00962973	3.37558e-07
rs36075020	20	54698252	I	D	0.76762	0.045213	0.00889404	3.37688e-07
rs62253182	3	69907115	G	A	0.822826	-0.0493221	0.00962974	3.39595e-07
rs10957300	8	64797650	G	A	0.471511	0.037883	0.0074271	3.40167e-07
rs67844506	20	51103807	G	A	0.170823	-0.0505331	0.00995658	3.40587e-07
rs1473705	20	51104967	T	C	0.829558	0.050577	0.009967	3.4212e-07
rs41377244	5	124669572	T	C	0.889705	0.0625828	0.012358	3.42491e-07
rs531656821	5	151948157	I	D	0.705011	0.0425702	0.00837333	3.45704e-07
rs6021931	20	51052372	T	G	0.173586	-0.0502951	0.00991885	3.49817e-07
rs6994609	8	64799004	T	G	0.528479	-0.0378381	0.00742708	3.51173e-07
rs67134277	20	54695709	I	D	0.229664	-0.045205	0.00891038	3.56359e-07
rs662655	1	73305782	G	A	0.542299	-0.0384425	0.00755177	3.5975e-07
rs62097995	18	50843233	T	A	0.564136	-0.0382208	0.00750661	3.6009e-07
rs2589391	5	124700936	T	C	0.900606	0.0658373	0.0130318	3.60153e-07
rs7827848	8	64790774	T	A	0.471682	0.0377891	0.00742472	3.60509e-07
rs62097994	18	50840962	T	A	0.564169	-0.038213	0.00750589	3.61139e-07
rs67361331	20	51113200	T	C	0.170326	-0.0504796	0.00997079	3.64098e-07
rs6014579	20	54604160	G	A	0.195278	-0.0486014	0.00959511	3.65314e-07
rs536143613	5	152077316	I	D	0.269185	-0.0428681	0.00845503	3.68683e-07
rs11874659	18	50588260	T	C	0.364078	-0.0395959	0.00780237	3.71319e-07
rs140073508	8	64709944	I	D	0.525597	-0.0377568	0.0074268	3.71597e-07
rs6127646	20	54695535	G	A	0.189732	-0.0485204	0.00958822	3.73673e-07
rs13037010	20	50986299	G	A	0.826073	0.0505362	0.00999215	3.75167e-07
rs11662416	18	50847784	T	G	0.564106	-0.0381565	0.00750592	3.7575e-07
rs791405	8	64720735	T	C	0.536381	-0.0382931	0.00753498	3.75832e-07
rs532708078	12	90735630	I	D	0.118672	0.0585218	0.0114532	3.77965e-07
rs62097996	18	50843269	C	A	0.564065	-0.0381467	0.00750627	3.78812e-07
rs76906489	3	45337120	T	C	0.856386	0.0544529	0.0107814	3.80359e-07
rs6091546	20	51104220	T	C	0.170682	-0.0503433	0.0099602	3.80638e-07
rs76081018	3	45337131	T	G	0.143617	-0.0544469	0.0107812	3.81276e-07
rs10112525	8	64715950	G	A	0.467264	0.0378079	0.00744481	3.83051e-07
rs56086997	20	54594734	T	G	0.804547	0.0484682	0.00958839	3.85962e-07
rs13109272	4	103292422	T	C	0.917415	-0.068792	0.0134525	3.88206e-07
rs562445395	7	135920034	G	A	0.997823	0.59808	0.125998	3.90913e-07
rs76952894	3	45339907	T	G	0.855497	0.0541614	0.0107345	3.9094e-07
rs113203323	3	45336706	G	C	0.14445	-0.0541184	0.0107352	4.00051e-07
rs4737188	8	64756657	T	A	0.469141	0.0376485	0.00742652	4.01125e-07
rs7245004	18	50716945	C	A	0.480351	-0.0376851	0.00743807	4.01597e-07
rs11473032	20	54665576	I	D	0.181945	-0.0497542	0.00986356	4.05628e-07
rs7537213	1	154072287	T	G	0.535751	-0.0381242	0.00752286	4.06179e-07
rs6096951	20	51050317	G	A	0.826886	0.0501455	0.00994518	4.06881e-07
rs35387498	20	50991842	G	A	0.826217	0.050357	0.00999043	4.10643e-07
rs36001756	20	51040816	G	A	0.261605	-0.0444051	0.00879588	4.11916e-07
rs67442863	20	51031131	T	C	0.173057	-0.0502564	0.009972	4.12212e-07
rs11210174	1	73647072	G	C	0.528069	0.0378347	0.00747508	4.12439e-07
rs34416173	8	64727385	I	D	0.475028	0.0376076	0.00742733	4.13696e-07
rs7925404	11	88907996	G	A	0.674032	-0.0399667	0.00788184	4.15593e-07
rs72797226	5	151974836	T	G	0.234997	-0.0461038	0.00913857	4.16048e-07
rs73200307	12	90759664	T	C	0.118842	0.0573451	0.0112661	4.18414e-07
rs13271186	8	64899528	G	A	0.388463	0.0385852	0.00761809	4.20358e-07
rs6069529	20	54596743	T	G	0.193926	-0.0484404	0.00961524	4.21975e-07
rs11345397	8	64721408	I	D	0.531376	-0.0375926	0.00742988	4.22613e-07
rs13249413	8	64892450	T	C	0.611342	-0.0385537	0.00761556	4.2577e-07
rs1504746	18	50858019	T	C	0.564654	-0.0379889	0.00750829	4.26064e-07
rs13043303	20	51091385	G	A	0.829475	0.050125	0.00995996	4.27199e-07
rs6024599	20	54650421	G	A	0.809634	0.0482305	0.0095787	4.27341e-07
rs17503448	18	50857663	T	C	0.564676	-0.0379459	0.00750797	4.38516e-07
rs2043145	18	50851107	G	A	0.435649	0.0379385	0.0075069	4.39121e-07
rs35156113	18	50854868	I	D	0.560483	-0.0377069	0.00746176	4.40212e-07
rs35935199	20	51163174	G	A	0.170846	-0.0504332	0.0100334	4.41185e-07
rs9384679	6	108864419	T	C	0.371406	-0.039048	0.0077436	4.4192e-07
rs147760011	20	51162969	T	A	0.170843	-0.0504246	0.0100328	4.42475e-07
rs2591495	8	64715679	G	A	0.531227	-0.0375289	0.00743128	4.4425e-07
rs6069533	20	54602910	G	A	0.19522	-0.048281	0.00960237	4.44737e-07
rs569124986	7	113666206	I	D	0.355978	0.0421534	0.00833906	4.48674e-07
rs71621626	4	103345983	T	C	0.0865966	0.0672743	0.0132325	4.4992e-07
rs2494666	1	154078490	G	A	0.535666	-0.0379753	0.00752306	4.50853e-07
rs13039956	20	51100012	G	C	0.829542	0.050032	0.00996251	4.51861e-07
rs10112390	8	64715740	T	C	0.468829	0.0375008	0.00743082	4.52377e-07
rs199953131	11	88897678	I	D	0.394756	0.0384885	0.00762201	4.54676e-07
rs12087611	1	73646705	T	C	0.471577	-0.0376825	0.00747281	4.55171e-07
rs75364808	3	45324274	G	C	0.855133	0.0537164	0.0107113	4.59983e-07
rs6024576	20	54604006	T	C	0.195083	-0.0481896	0.00959688	4.60659e-07
rs35362746	18	50572849	I	D	0.632851	0.0396275	0.00787202	4.61048e-07
rs73143347	20	51098456	G	A	0.829541	0.0499932	0.00996283	4.61659e-07
rs7810816	7	113623482	T	A	0.35798	0.0416689	0.00825292	4.62451e-07
rs10749816	1	73647221	G	A	0.528401	0.0377376	0.00748955	4.64613e-07
rs35188328	8	64707981	I	D	0.468634	0.0374659	0.00743242	4.66266e-07
rs1575676	6	108861264	T	C	0.369036	-0.0391956	0.00779019	4.68287e-07
rs13143234	4	103287131	G	A	0.912264	-0.0663612	0.0130746	4.68992e-07
rs9427318	1	153980904	T	G	0.522946	-0.0375288	0.00744858	4.70907e-07
rs56033315	20	54614707	T	C	0.806952	0.0480327	0.00957499	4.7236e-07
rs1346914	18	50845830	T	G	0.435726	0.0378301	0.0075066	4.73028e-07
rs61786499	1	96333489	T	C	0.898549	0.0626105	0.0125192	4.73793e-07
rs34936085	8	64721411	G	A	0.468886	0.0374039	0.00742514	4.74593e-07
rs6064322	20	54620123	G	A	0.193199	-0.0480003	0.00957156	4.764e-07
rs13114738	4	103284865	T	C	0.0880377	0.0660334	0.0130231	4.81444e-07
rs11915916	3	45310542	T	C	0.137701	-0.0546411	0.0109171	4.81485e-07
rs35537664	11	88907293	C	A	0.325992	0.0397286	0.00787915	4.82131e-07
rs56050684	5	151890550	C	A	0.730282	0.0421964	0.00840705	4.82325e-07
rs68141863	1	154075337	I	D	0.457818	0.0378153	0.00751058	4.82466e-07
rs6069543	20	54618522	G	A	0.193125	-0.0479922	0.00957482	4.82829e-07
rs6703953	1	73645866	T	C	0.52826	0.037589	0.00747109	4.83037e-07
rs13135688	4	103285906	G	C	0.912201	-0.0661844	0.0130606	4.88956e-07
rs6014586	20	54629584	T	C	0.189952	-0.0482654	0.00963481	4.89217e-07
rs6069547	20	54621792	T	C	0.810893	0.0481929	0.00962079	4.89401e-07
rs2024889	20	54644935	T	A	0.189042	-0.0480972	0.00960178	4.8972e-07
rs57252345	20	51155274	I	D	0.828316	0.0499416	0.00997469	4.8972e-07
rs55696164	5	151890623	G	A	0.730289	0.0421719	0.00840707	4.898e-07
rs35111734	9	1589825	I	D	0.427337	-0.038756	0.0077122	4.91677e-07
rs6069538	20	54614004	G	A	0.811816	0.0483943	0.00966346	4.9262e-07
rs12035636	1	96332886	T	C	0.898339	0.0624387	0.0125055	4.95162e-07
rs35483349	11	88876856	I	D	0.329875	0.0398748	0.00791656	4.95418e-07
rs11086534	20	54727714	G	A	0.205448	-0.0472052	0.00942702	4.98251e-07
rs1025162	8	64824653	G	A	0.538329	-0.0374433	0.0074473	4.99937e-07
rs13114461	4	103284697	T	C	0.0877952	0.0661239	0.0130604	5.0053e-07
rs184792713	3	167706312	C	A	0.999758	-1.00042	0.179092	5.03562e-07
rs6069558	20	54645697	T	C	0.811429	0.0480878	0.00961265	5.07021e-07
rs6099004	20	54706120	T	G	0.190741	-0.0482724	0.00964969	5.07358e-07
rs11264408	1	153765007	G	A	0.370487	-0.0402874	0.00803355	5.09993e-07
rs2024888	20	54644841	T	C	0.811366	0.0480687	0.00961206	5.11532e-07
rs6069542	20	54618369	T	C	0.188336	-0.0483136	0.00966243	5.13351e-07
rs7949856	11	88906392	G	C	0.325919	0.0396383	0.00788056	5.14094e-07
rs12959446	18	50732620	T	C	0.58752	-0.0376136	0.00748713	5.17504e-07
rs4958550	5	151889813	G	A	0.730367	0.0421159	0.00841529	5.20333e-07
rs537488509	5	152089623	I	D	0.728078	0.0422545	0.00844281	5.20376e-07
rs6069560	20	54650520	T	C	0.188985	-0.0479708	0.00959947	5.21489e-07
rs6127629	20	54609249	G	C	0.81115	0.0482455	0.00965584	5.23383e-07
rs62098017	18	50875225	C	A	0.433842	0.0377226	0.00751454	5.24038e-07
rs6069546	20	54621711	G	A	0.811669	0.0482585	0.00965965	5.25e-07
rs72799113	5	152055862	T	G	0.268071	-0.0421081	0.00841764	5.26439e-07
rs55808525	18	50612317	G	A	0.348669	-0.039105	0.00780922	5.2696e-07
rs17565365	5	152056234	T	C	0.268328	-0.0420626	0.0084097	5.28313e-07
rs12040559	1	96337925	T	G	0.901221	0.0633288	0.0127185	5.30147e-07
rs4301224	5	152060244	G	A	0.2681	-0.0420976	0.00841852	5.31346e-07
rs535925180	20	54719139	I	D	0.188733	-0.0491546	0.00984426	5.31632e-07
rs6064329	20	54658366	G	C	0.810757	0.047865	0.00958591	5.32491e-07
rs2047914	18	50850307	T	C	0.435664	0.0376594	0.00750685	5.32952e-07
rs77786684	3	69815329	I	D	0.220884	0.0446973	0.0088849	5.33267e-07
rs6127638	20	54641003	G	A	0.18912	-0.0479846	0.00961065	5.33618e-07
rs2301586	22	29702910	T	A	0.346625	0.0395337	0.00787466	5.36912e-07
rs6024628	20	54696950	T	C	0.189788	-0.0478938	0.00959669	5.39954e-07
rs7844338	8	64832869	T	A	0.538422	-0.0373264	0.0074466	5.4114e-07
rs12653396	5	87847273	T	A	0.445629	-0.0379508	0.00757942	5.42214e-07
rs3850740	8	64943268	T	C	0.602437	-0.0380349	0.00758506	5.45285e-07
rs1884615	20	54611006	T	G	0.806502	0.047743	0.00957008	5.46473e-07
rs4101221	8	64943616	G	A	0.602491	-0.0380299	0.00758509	5.47197e-07
rs6069563	20	54654069	T	G	0.811124	0.0478418	0.00959238	5.4881e-07
rs140114956:TACACAC	20	54723680	I	D	0.187234	-0.0489751	0.00982381	5.53352e-07
rs6661009	1	153940739	C	A	0.470695	0.0371768	0.00742417	5.53996e-07
rs577809145	5	152002915	I	D	0.68936	0.0415351	0.00831645	5.56459e-07
rs754222608	19	16527324	G	C	0.000184349	-3.80669	1.28135	5.58065e-07
rs2068480	8	64891089	G	A	0.610335	-0.0380437	0.00759318	5.58867e-07
rs13264436	8	64898762	T	C	0.611496	-0.0381498	0.00761579	5.6159e-07
rs56030110	18	50886590	T	A	0.434136	0.0375978	0.00750984	5.61999e-07
rs16930802	8	64894130	G	A	0.611453	-0.0381465	0.00761577	5.6281e-07
rs112059544	3	167705355	G	A	0.999758	-0.997053	0.179297	5.62816e-07
rs17159067	5	106096821	T	C	0.999593	-0.796228	0.145506	5.64118e-07
rs146002209	18	50872131	I	D	0.43756	0.0373536	0.00746217	5.64289e-07
rs1979914	18	50854411	G	A	0.564857	-0.0375852	0.00750918	5.65565e-07
rs17487256	18	50718314	T	C	0.409678	0.0376833	0.00752767	5.67635e-07
rs6069536	20	54608146	G	C	0.810887	0.0480778	0.00965216	5.6767e-07
rs10638661	8	64840228	I	D	0.468416	0.037207	0.00743737	5.68777e-07
rs5773235	1	29554866	I	D	0.141623	-0.0562943	0.0113215	5.71708e-07
rs148650464	3	69831167	I	D	0.224993	0.0446201	0.00889436	5.72509e-07
rs17566118	5	152088546	T	C	0.270522	-0.0418949	0.00840208	5.7318e-07
rs555469069	5	151880179	I	D	0.206545	-0.0481346	0.00966418	5.74812e-07
rs75308677	3	69854691	G	C	0.186863	0.0474923	0.00946259	5.76016e-07
rs34521811	1	153964396	I	D	0.48138	0.0371285	0.00742678	5.77107e-07
rs17487130:T	18	50715417	T	C	0.409516	0.037677	0.00753193	5.78533e-07
rs6069572	20	54659385	T	A	0.810799	0.0477327	0.00959	5.78815e-07
rs182518401	3	19429428	T	G	6.58604e-05	1.66169	0.292062	5.79904e-07
rs4737663	8	64841543	G	A	0.531335	-0.0371384	0.0074304	5.82325e-07
rs17412636	18	50886142	C	A	0.434391	0.037522	0.00750516	5.82692e-07
rs17566146	5	152088959	G	C	0.270548	-0.0418646	0.0084018	5.83567e-07
rs62100767	18	50738039	G	A	0.409589	0.037634	0.00752859	5.89091e-07
rs17806278	20	51089867	T	A	0.829396	0.0494739	0.00995361	5.92591e-07
rs61000653	11	88884715	I	D	0.673763	-0.0396834	0.00793273	5.92662e-07
rs62099232	18	50727691	T	C	0.409799	0.0376028	0.00752525	5.9495e-07
rs62250978	3	69840659	T	C	0.780845	-0.0447296	0.00892954	5.96085e-07
rs9613859	22	29703409	G	C	0.653411	-0.0393746	0.0078749	5.96522e-07
rs113470159	5	152089418	T	C	0.270381	-0.041827	0.00840282	5.99184e-07
rs6911407	6	108867031	C	A	0.625938	0.0381788	0.0076613	6.02371e-07
rs4958574	5	152091901	T	C	0.270391	-0.0418135	0.00840241	6.03438e-07
rs11018508	11	88877686	G	A	0.676499	-0.0396329	0.00792957	6.06405e-07
rs66567753	20	51178464	I	D	0.828396	0.0499047	0.0100498	6.0743e-07
rs62100766	18	50737358	T	G	0.409532	0.0375798	0.00752814	6.1048e-07
rs62098012	18	50862311	T	C	0.435163	0.0374613	0.00750703	6.1148e-07
rs3794923	18	50727518	T	C	0.410749	0.0374723	0.00750779	6.12956e-07
rs11018518	11	88898079	G	C	0.674137	-0.0392982	0.00786618	6.13099e-07
rs6064319	20	54592359	T	C	0.810439	0.0481426	0.00969395	6.13254e-07
rs79552929	3	45325756	T	G	0.172447	-0.0493464	0.009943	6.16504e-07
rs368654146	5	152077734	I	D	0.727721	0.0420485	0.00845688	6.1719e-07
rs552605458	5	152077735	T	A	0.727722	0.0420471	0.00845681	6.17605e-07
rs4405620	18	50884529	C	A	0.565936	-0.0374711	0.00751198	6.17791e-07
rs6123546	20	54682911	T	A	0.187835	-0.0478762	0.00964398	6.19047e-07
rs6123540	20	54644378	G	C	0.188971	-0.0476877	0.00960681	6.207e-07
rs62098022	18	50888891	T	C	0.565743	-0.0374386	0.00750828	6.23806e-07
rs4845586	1	153942597	T	G	0.529195	-0.0369999	0.00742345	6.2517e-07
rs144923730	7	104859350	I	D	0.513935	-0.0371567	0.0074558	6.25463e-07
rs10789359	1	73647387	G	A	0.528325	0.0373122	0.00749038	6.26096e-07
rs1346069	8	64851824	T	A	0.717775	-0.0409533	0.00820047	6.28249e-07
rs17412782	18	50888351	T	C	0.56575	-0.0374282	0.00750838	6.28482e-07
rs5891922	8	64709705	I	D	0.530895	-0.0370985	0.00744484	6.29404e-07
rs79366329	3	69854698	G	A	0.81313	-0.04732	0.00946208	6.31627e-07
rs702149	9	1591684	G	A	0.531759	0.0372811	0.00748861	6.33938e-07
rs778042239	4	12686682	G	A	0.000203088	-4.27975	1.55241	6.36174e-07
rs144712592	17	12948869	G	A	0.999845	-1.16208	0.208584	6.36654e-07
rs4958573	5	152091739	G	A	0.729362	0.0416824	0.00839394	6.37602e-07
rs56047721	5	152082865	T	A	0.270612	-0.0417196	0.00840174	6.3827e-07
rs200164102	5	152078009	I	D	0.727928	0.0419982	0.00845804	6.38752e-07
rs74491124	3	69854510	G	C	0.187326	0.0472022	0.00944537	6.43383e-07
rs17565839	5	152082740	T	C	0.270419	-0.0417098	0.00840257	6.43755e-07
rs3850422	14	99671788	G	A	0.561535	0.0371134	0.00746163	6.44405e-07
rs6069610	20	54725561	G	A	0.18577	-0.0485506	0.00979613	6.4476e-07
rs17486305	18	50697120	T	C	0.409525	0.0375512	0.00753873	6.45497e-07
rs62250977	3	69836592	G	A	0.781375	-0.0445603	0.00892468	6.48009e-07
rs62098014	18	50869085	T	C	0.56493	-0.0373357	0.00750144	6.5404e-07
rs1525980	1	73303646	T	G	0.569837	-0.0377614	0.00758679	6.54319e-07
rs114684089	17	12936411	G	C	0.99968	-0.860787	0.157765	6.54582e-07
rs62098020	18	50882781	T	C	0.434084	0.0373847	0.00751172	6.55006e-07
rs62100771	18	50741130	G	A	0.409478	0.0374712	0.00752768	6.56655e-07
rs11018520	11	88903115	T	C	0.67394	-0.0391929	0.00786744	6.59533e-07
rs10765193	11	88887848	G	C	0.672225	-0.0393107	0.00789157	6.60558e-07
rs111981009	1	29471355	I	D	0.879013	0.0581793	0.0117746	6.6428e-07
rs10890016	1	73644897	T	C	0.528158	0.0371254	0.00747023	6.64712e-07
rs6671362	1	153943788	G	A	0.470772	0.0369341	0.00742815	6.65165e-07
rs13105581	4	103228830	T	C	0.0866803	0.0661991	0.0132223	6.68634e-07
rs75459209	11	88887254	I	D	0.670855	-0.0393852	0.00791054	6.6912e-07
rs72799126	5	152084873	T	C	0.729417	0.041638	0.00840312	6.74095e-07
rs6127655	20	54727730	G	A	0.200409	-0.0471206	0.00952214	6.76171e-07
rs12135442	1	73275828	T	C	0.568588	-0.0379872	0.0076434	6.78904e-07
rs147339650	17	13000453	G	A	0.000315125	0.873401	0.160019	6.79914e-07
rs531685993	4	103385336	G	A	0.0979342	0.0643783	0.0128755	6.81539e-07
rs77489271	18	50960032	I	D	0.548516	0.0392667	0.00791251	6.84669e-07
rs1504744	18	50889558	G	A	0.565791	-0.0373045	0.00750863	6.84803e-07
rs855419	9	33761286	T	C	0.261048	-0.0423621	0.00855603	6.86112e-07
rs17455800	5	152065789	T	A	0.732035	0.0417259	0.00842703	6.86258e-07
rs59573959	18	50910490	I	D	0.450801	-0.0371314	0.00748284	6.86436e-07
rs1917883	1	73277036	C	A	0.431417	0.0379615	0.0076434	6.90711e-07
rs4129323	18	50605360	G	C	0.364292	-0.038614	0.00779142	6.91226e-07
rs764311894	20	51204733	I	D	0.164679	-0.0522398	0.0105738	6.9208e-07
rs1425604	8	64796303	C	A	0.531958	-0.0368639	0.00742761	6.9761e-07
rs7229097	18	50656126	G	A	0.457052	0.0368974	0.00743483	7.01362e-07
rs58529025	3	69843262	T	C	0.780961	-0.0444082	0.00892287	7.03375e-07
rs531198093	11	88886179	I	D	0.328547	0.0393324	0.00791588	7.0449e-07
rs17565505	5	152064433	T	C	0.267958	-0.0416799	0.00842668	7.05193e-07
rs142281315	18	50875367	I	D	0.560317	-0.0368963	0.00743606	7.07726e-07
rs6771225	3	45334803	T	A	0.170633	-0.0492716	0.00998172	7.07971e-07
rs13131500	4	103385300	G	A	0.098068	0.0642061	0.0128615	7.09575e-07
rs35350320:A	1	73645820	G	A	0.479647	-0.037343	0.0075348	7.12986e-07
rs10671545:GTATA	18	50877813	I	D	0.438629	0.036942	0.00744764	7.13543e-07
rs74177450	20	51186443	I	D	0.171718	-0.0496685	0.0100649	7.13787e-07
rs12037338	1	73641529	C	A	0.528076	0.0370126	0.00746837	7.13977e-07
rs4737641	8	64276535	G	C	0.147901	0.0513041	0.0102986	7.14474e-07
rs17565693	5	152070764	T	C	0.270326	-0.0415476	0.00840396	7.14532e-07
rs72799138	5	152096515	T	G	0.270297	-0.0415622	0.00840749	7.15741e-07
rs7545548	1	73647117	C	A	0.494881	-0.0370124	0.00746852	7.16932e-07
rs113799727:T	5	152078372	T	G	0.2704	-0.0415297	0.00840376	7.21977e-07
rs397755732	20	54719365	I	D	0.219369	-0.0467398	0.00946566	7.22904e-07
rs113356263	5	152071637	T	C	0.270328	-0.0415271	0.00840386	7.23401e-07
rs11663824	18	50745236	C	A	0.587394	-0.0371325	0.00748842	7.24358e-07
rs79442478	20	54657077	T	C	0.810917	0.0473084	0.00958934	7.27409e-07
rs6772141	3	45331942	G	C	0.829315	0.0492084	0.00998047	7.29305e-07
rs62250976	3	69835405	T	G	0.779904	-0.0442988	0.00891402	7.29983e-07
rs6064330	20	54658498	T	C	0.189074	-0.0472996	0.00958954	7.31274e-07
rs17040275	3	1532531	T	C	0.781459	-0.0629275	0.0126448	7.31707e-07
rs7514409	1	73647048	T	C	0.494811	-0.0369804	0.00746847	7.32779e-07
rs3890802	5	152081927	G	A	0.729565	0.0414979	0.00840224	7.32848e-07
rs114434638	3	167697506	G	A	0.99976	-0.984358	0.17902	7.34583e-07
rs79121223	5	124686701	T	C	0.0979418	-0.0642239	0.0130642	7.37739e-07
rs12145223	1	73304462	G	A	0.568572	-0.0375678	0.00758501	7.41425e-07
rs573636919	18	50555986	I	D	0.640144	0.0392975	0.0079517	7.42521e-07
rs17635268	3	45307320	G	A	0.141773	-0.0531534	0.010797	7.42794e-07
rs72795325	5	151887779	T	C	0.268355	-0.0415915	0.00842617	7.43435e-07
rs112237043	5	152078452	G	A	0.729447	0.0414666	0.0084012	7.44794e-07
rs35601305	20	51077427	T	A	0.17062	-0.0490893	0.00996528	7.46821e-07
rs11210068	1	73280476	T	C	0.440054	0.0370353	0.00748115	7.50205e-07
rs7227402	18	50895766	T	G	0.434627	0.0371695	0.00751143	7.58133e-07
rs147336415	21	34253344	I	D	0.0231952	0.132604	0.0264044	7.63081e-07
rs17565470	5	152063844	G	A	0.267991	-0.041526	0.00842606	7.73558e-07
rs62098023	18	50894002	C	A	0.434269	0.037129	0.00750952	7.74488e-07
rs541867052	3	69842644	I	D	0.214031	0.0452245	0.00912322	7.79927e-07
rs10830236	11	88900816	T	C	0.328504	0.0386297	0.00780602	7.80914e-07
rs13266989	8	64705462	G	C	0.391577	0.0375443	0.00759301	7.82805e-07
rs10908578	1	153954674	T	C	0.519058	-0.0367591	0.00744166	7.8433e-07
rs11664320	18	50872623	T	C	0.564312	-0.0370624	0.00750013	7.85105e-07
rs201504062	18	50573679	I	D	0.37287	-0.0384215	0.00779044	7.85406e-07
rs142406668	9	1585887	I	D	0.531542	0.0369264	0.00748145	7.90348e-07
rs113374742	3	69837535	T	C	0.779751	-0.0441663	0.00891532	7.90363e-07
rs62097974	18	50782854	T	G	0.570044	-0.0375013	0.00759061	7.9048e-07
rs62100781	18	50782850	G	C	0.570044	-0.037501	0.00759063	7.90694e-07
rs10765189	11	88874884	T	C	0.322008	0.0393714	0.00795955	7.90959e-07
rs62100780	18	50782849	T	C	0.570043	-0.0375004	0.00759066	7.91086e-07
rs11587997	1	29560980	C	A	0.710505	0.0405383	0.0082312	7.92762e-07
rs11659803	18	50635119	G	A	0.590737	-0.0373254	0.00755443	7.93791e-07
rs2120436	1	112451447	T	C	0.306994	-0.0400134	0.00812464	7.98155e-07
rs774379758	1	171565012	G	A	6.07011e-05	1.75542	0.312458	7.98441e-07
rs35804256	1	153979748	I	D	0.52028	-0.0369429	0.00748405	7.98845e-07
rs143206593:TA	11	88863061	I	D	0.564734	-0.0378613	0.00766725	8.00691e-07
rs4091819	8	64917171	T	C	0.39763	0.0375085	0.00759316	8.01079e-07
rs705985	8	64736379	T	G	0.608145	-0.0374538	0.00758173	8.01222e-07
rs17565727	5	152081338	G	A	0.729542	0.0413422	0.00840104	8.03503e-07
rs62100775	18	50754093	G	A	0.428716	0.0369691	0.00748825	8.05725e-07
rs6091529	20	51053710	T	C	0.82766	0.0488498	0.00994713	8.08412e-07
rs3016203	11	88798481	G	C	0.417061	0.0375118	0.00759814	8.0868e-07
rs535834350	2	67477758	G	A	0.998489	0.57961	0.127421	8.10195e-07
rs12129468	1	153821944	T	A	0.647374	0.0385164	0.00782143	8.11861e-07
rs55937320	20	51053108	T	C	0.172111	-0.0488585	0.00995289	8.16514e-07
rs17806224	20	51065854	G	A	0.829488	0.0489619	0.0099748	8.17485e-07
rs12059553	1	73641086	G	A	0.528097	0.0368138	0.00746812	8.17866e-07
rs10789358	1	73643834	C	A	0.472158	-0.036899	0.00748545	8.18018e-07
rs10765194	11	88897000	G	C	0.325934	0.0388609	0.00786727	8.18245e-07
rs4958551	5	151893176	G	A	0.729878	0.0412791	0.00839538	8.20911e-07
rs61278456	20	54722040	T	A	0.811952	0.0486728	0.00991407	8.21529e-07
rs28629395	18	50604504	G	A	0.364622	-0.0383454	0.00779084	8.24044e-07
rs17451455	5	151888271	T	C	0.268884	-0.041329	0.00840849	8.27795e-07
rs143331530	18	50927976	I	D	0.53078	0.0376968	0.00765261	8.28978e-07
rs58244283	3	69827001	T	A	0.780578	-0.0439805	0.0088947	8.29242e-07
rs771909	9	1591055	G	A	0.530419	0.0368844	0.00748808	8.31394e-07
rs142521656	3	45305580	I	D	0.858668	0.0532381	0.0108622	8.31464e-07
rs764546347	1	227565084	G	A	0.000156506	-4.85165	2.06626	8.31838e-07
rs10122132	9	1585327	G	A	0.530061	0.036879	0.00748728	8.324e-07
rs6096956	20	51054793	G	A	0.827639	0.048777	0.00994626	8.37674e-07
rs113688798	3	167693646	G	A	0.999758	-0.977003	0.178754	8.41922e-07
rs373732243	8	65012819	I	D	0.48332	0.0410261	0.00832961	8.42264e-07
rs62372837	5	124368889	T	C	0.181969	0.0473138	0.00956895	8.44905e-07
rs11210170	1	73637446	G	A	0.471946	-0.0367034	0.00745612	8.47196e-07
rs6096949	20	51048341	T	C	0.172277	-0.0488195	0.00996027	8.49113e-07
rs10890011	1	73637694	G	C	0.471953	-0.0366976	0.00745595	8.50081e-07
rs11210172	1	73646085	T	C	0.505469	0.0367478	0.00746524	8.50256e-07
rs4601539	1	73646317	T	C	0.494543	-0.0367461	0.00746537	8.51624e-07
rs34548060	1	73645418	T	G	0.505469	0.0367374	0.00746521	8.56242e-07
rs61783708	1	29543800	C	A	0.864143	0.0557165	0.0113877	8.59325e-07
rs62098047	18	50904361	G	A	0.565772	-0.0369827	0.00751103	8.60032e-07
rs12727508	1	29560968	C	A	0.710684	0.0404251	0.00823485	8.60426e-07
rs62098048	18	50904562	G	C	0.434224	0.0369804	0.00751102	8.61352e-07
rs17043851	3	69825970	T	G	0.779877	-0.0438764	0.00888796	8.63302e-07
rs6091528	20	51048586	T	C	0.172246	-0.0487838	0.00995959	8.63506e-07
rs12137298	1	73645739	C	A	0.494498	-0.0367209	0.0074655	8.66841e-07
rs4578169	1	73646999	G	A	0.494853	-0.0367261	0.00746723	8.68843e-07
rs35209284	1	73645238	T	C	0.505463	0.0367121	0.00746499	8.70598e-07
rs4607818	1	73646944	G	A	0.494831	-0.0367207	0.00746675	8.70676e-07
rs11018513	11	88889350	G	A	0.675321	-0.0389244	0.00789997	8.71907e-07
rs62098049	18	50904666	G	A	0.565745	-0.0369593	0.00751105	8.73841e-07
rs548094698	1	29473551	I	D	0.867217	0.0562211	0.011502	8.81939e-07
rs3120934	1	29473545	G	A	0.867217	0.0562196	0.0115021	8.82789e-07
rs12138089	1	73292293	T	G	0.434504	0.0370804	0.00753963	8.85317e-07
rs60551165	3	69827409	T	C	0.780457	-0.0438562	0.00889278	8.85408e-07
rs4343352	18	50645664	T	C	0.543967	-0.0366338	0.00745049	8.86081e-07
rs62098044	18	50902747	G	C	0.565747	-0.0369405	0.00751139	8.86131e-07
rs62098046	18	50902773	T	C	0.565747	-0.0369404	0.0075114	8.86156e-07
rs6890840	5	151919752	T	C	0.273746	-0.0410847	0.00838159	8.8821e-07
rs6069522	20	54586066	G	A	0.80578	0.0470374	0.00960895	8.88633e-07
rs7826795	8	64833276	T	C	0.465028	0.0365347	0.00743346	8.94299e-07
rs11997548	8	64708102	C	A	0.608228	-0.0373341	0.00759082	8.95079e-07
rs10124826	9	1585126	G	C	0.467347	-0.0367377	0.00748093	8.97431e-07
rs12137935	1	73297796	G	A	0.565431	-0.0370604	0.00754015	8.98901e-07
rs12140851	1	73291029	T	C	0.565516	-0.0370532	0.00754007	9.03082e-07
rs17504372	18	50903050	T	C	0.434486	0.0368836	0.00750725	9.08344e-07
rs8084830	18	50835809	T	C	0.633653	0.0379485	0.0077395	9.08677e-07
rs4456055	1	73435171	G	A	0.493953	0.0367452	0.00748392	9.0936e-07
rs7544848	1	73288933	G	A	0.43452	0.0370374	0.00753996	9.12407e-07
rs71828295	20	51063822	I	D	0.828482	0.0490991	0.0100472	9.14618e-07
rs35998080	1	73278615	T	G	0.431682	0.0374092	0.00761695	9.16583e-07
rs12137963	1	73297877	G	C	0.565495	-0.0370223	0.00753976	9.21167e-07
rs11661979	18	50956149	T	G	0.545371	0.0389744	0.00794626	9.21507e-07
rs7950250	11	88906722	T	C	0.328644	0.0385583	0.0078433	9.21875e-07
rs10124980	9	1585719	G	A	0.470956	-0.0367128	0.00748385	9.21967e-07
rs13005209	2	141018362	C	A	0.501017	0.0366922	0.00747695	9.22145e-07
rs115233187	3	69807225	T	G	0.773893	-0.0433147	0.00880052	9.28108e-07
rs10122153	9	1585459	G	A	0.529055	0.0367022	0.00748378	9.284e-07
rs13101632	4	103034391	G	A	0.8967	-0.0620404	0.012566	9.3048e-07
rs147339695	15	100352956	T	C	0.999896	-1.42657	0.255357	9.30654e-07
rs6694836	1	73295603	T	A	0.434535	0.0370078	0.0075399	9.30698e-07
rs2054401	15	27905674	T	C	0.0828867	-0.066999	0.0137667	9.32226e-07
rs12145230	1	73297512	C	A	0.434694	0.0369976	0.00754184	9.43111e-07
rs2422322	1	73298459	G	A	0.434526	0.0369818	0.00753981	9.46873e-07
rs771912	9	1591811	C	A	0.531908	0.0366974	0.00748916	9.47594e-07
rs4423491	18	50698981	G	C	0.463396	-0.0364189	0.00743302	9.49623e-07
rs749267272	1	230446576	T	A	0.000137386	-5.179	1.71834	9.50472e-07
rs12033257	1	112318484	G	A	0.374248	-0.0381679	0.00779946	9.56193e-07
rs554767470	7	106404310	T	C	0.000172706	1.208	0.219808	9.59844e-07
rs12137361	1	73427149	G	A	0.508095	-0.0366252	0.00747574	9.60674e-07
rs12137869	1	73297576	G	A	0.565279	-0.0369688	0.0075416	9.60804e-07
rs1608923	1	73291735	G	A	0.434559	0.0369558	0.00753952	9.62664e-07
rs4391147:C	5	151898364	G	C	0.729868	0.0410065	0.00839314	9.63261e-07
rs4613693	5	151898365	T	G	0.270132	-0.0410065	0.00839314	9.63261e-07
rs4590631	1	73421810	T	C	0.491904	0.0366184	0.00747564	9.64793e-07
rs80034976	18	50893648	I	D	0.55989	-0.0364463	0.00743643	9.6549e-07
rs2790681	1	153976551	T	G	0.481286	0.036435	0.00743809	9.68608e-07
rs149278839	1	96430450	I	D	0.904267	0.0626156	0.0128775	9.71312e-07
rs11264736	1	153939130	T	C	0.47155	0.0363317	0.00742023	9.80877e-07
rs10758229	9	33769182	G	A	0.723353	0.0417299	0.00854805	9.81872e-07
rs56369925	5	124369435	G	A	0.815739	-0.046748	0.0095124	9.82712e-07
rs74035950	15	100409948	T	C	0.999897	-1.41859	0.254053	9.83632e-07
rs11210071	1	73286492	T	G	0.565443	-0.0369235	0.00754003	9.85529e-07
rs9633293	1	73622437	G	A	0.527959	0.0364766	0.0074552	9.86442e-07
rs79150208	3	69807059	T	A	0.773878	-0.0431989	0.00880001	9.90517e-07
rs543356	1	29426878	G	A	0.220832	-0.0445887	0.00914481	9.91365e-07
rs74035952	15	100411006	G	A	8.49189e-05	1.52844	0.274003	9.95805e-07
rs11210073	1	73287124	T	C	0.434574	0.0369071	0.00753984	9.95872e-07
rs7523688	1	73625777	G	A	0.475193	-0.0362202	0.0074063	9.98095e-07
rs34763548	14	99683260	I	D	0.42633	-0.037144	0.00759972	1.00149e-06
rs10635548	20	54664037	I	D	0.232522	-0.0431159	0.00884758	1.01175e-06
rs67133442	1	73302426	C	A	0.565752	-0.0370362	0.00757235	1.01627e-06
rs11578300	1	73302655	T	A	0.434221	0.037035	0.00757279	1.01855e-06
rs34067378	18	50916653	G	C	0.455208	-0.0366982	0.00751275	1.02106e-06
rs34412320	18	50916636	I	D	0.54805	0.036543	0.00748113	1.02122e-06
rs17635239	3	45306634	T	G	0.141969	-0.0524563	0.0107906	1.02184e-06
rs11086533	20	54672035	I	D	0.767235	0.0431667	0.00886191	1.023e-06
rs10502966	18	50748499	G	A	0.432085	0.0365185	0.00746832	1.02393e-06
rs17548854	5	151901555	C	A	0.729551	0.0408162	0.00837556	1.02664e-06
rs1834422	8	64833972	T	C	0.42035	0.0367265	0.00751152	1.02926e-06
rs57537586	3	69833100	T	C	0.219648	0.0436942	0.00891554	1.0345e-06
rs112578906	18	50917535	I	D	0.548873	0.0364767	0.00747202	1.03645e-06
rs61772284	1	73425760	T	A	0.492012	0.0365144	0.00747622	1.03745e-06
rs35720805	11	88889903	I	D	0.326795	0.0393493	0.00804303	1.04035e-06
rs62098043	18	50902578	G	A	0.433092	0.0367655	0.00752476	1.04282e-06
rs62098042	18	50902560	G	A	0.566908	-0.0367655	0.00752476	1.04282e-06
rs1025163	8	64824560	G	A	0.579568	-0.0367037	0.00751125	1.04428e-06
rs34005534	1	73297740	I	D	0.558413	-0.0365108	0.00747402	1.04706e-06
rs17451810	5	151901848	G	C	0.270195	-0.0408096	0.00838312	1.05422e-06
rs111453097	18	50915651	I	D	0.450998	-0.0364998	0.00748233	1.05573e-06
rs11288257	1	153940145	I	D	0.525454	-0.0361615	0.0074077	1.05686e-06
rs13043475	20	51209603	G	A	0.177614	-0.0478688	0.00985191	1.06006e-06
rs62098261	18	50945883	T	G	0.544544	0.0374193	0.00767264	1.06221e-06
rs375051009	18	50879649	I	D	0.441909	0.0364135	0.00746084	1.07062e-06
rs76609691	18	50916641	T	A	0.54847	0.0364567	0.00747792	1.0714e-06
rs12126688	1	73642486	G	A	0.505236	0.0364002	0.00746344	1.07147e-06
rs34989295	8	64832076	I	D	0.535014	-0.0363073	0.00744112	1.0718e-06
rs8098809	18	50664582	G	C	0.459701	0.0362028	0.00741963	1.07324e-06
rs4949973	1	96316274	T	C	0.898037	0.0604232	0.0124726	1.07391e-06
rs377270416	18	50952812	I	D	0.542677	0.037174	0.00762594	1.07561e-06
rs372844582	18	50952805	I	D	0.54268	0.0371709	0.00762564	1.07682e-06
rs59222873	1	73629420	I	D	0.476216	-0.0360675	0.00739787	1.07741e-06
rs62098285	18	50952810	T	A	0.457322	-0.0371702	0.00762579	1.07785e-06
rs17673470	15	27912483	T	C	0.91702	0.0665679	0.013758	1.0784e-06
rs62100765	18	50735418	T	C	0.410971	0.0367165	0.00752407	1.08218e-06
rs62001293	15	27909092	T	C	0.0841776	-0.066206	0.0136859	1.08605e-06
rs4958555	5	151903379	G	A	0.729829	0.0407599	0.00838363	1.08814e-06
rs4958554	5	151903294	T	G	0.729829	0.0407588	0.00838363	1.08884e-06
rs10830222	11	88882962	T	A	0.326811	0.0386164	0.00790847	1.09052e-06
rs13255222	8	65002075	G	C	0.496372	-0.0362497	0.0074381	1.09206e-06
rs529828	1	29463059	T	C	0.714009	0.0407523	0.00838269	1.09345e-06
rs3758118	8	133806138	T	C	0.681175	0.0389014	0.00799787	1.09463e-06
rs235426	8	133813884	G	A	0.324822	-0.0389793	0.00801418	1.09574e-06
esv3642560	18	50612385	T	C	0.637018	0.0379902	0.00780716	1.09592e-06
rs72795336	5	151903469	G	A	0.729829	0.0407491	0.00838396	1.0964e-06
rs4954828	2	141084336	T	C	0.482297	0.0362336	0.00743514	1.10112e-06
rs4737185	8	64720731	G	A	0.390724	0.0371174	0.00761035	1.10271e-06
rs9867045	3	69909425	T	C	0.817097	-0.0466462	0.00953742	1.10755e-06
rs34896933	1	73286616	I	D	0.441442	0.0363281	0.0074539	1.10874e-06
rs56097272	5	151899155	G	A	0.72985	0.0407592	0.00839003	1.10938e-06
rs72795340	5	151905013	G	C	0.729862	0.0407284	0.00838471	1.11272e-06
rs11351284	2	141078806	I	D	0.470654	0.0363519	0.00746242	1.11449e-06
rs17733099	20	51200352	T	G	0.822379	0.0477698	0.00985166	1.11523e-06
rs55947901	3	69832377	C	A	0.220899	0.0435221	0.00890885	1.11878e-06
rs35578487	1	73645150	G	C	0.505319	0.0363429	0.00746504	1.11978e-06
rs4592219	1	73644670	T	C	0.505318	0.0363349	0.0074644	1.12355e-06
rs4372758	18	50683306	T	C	0.542551	-0.0360389	0.00739975	1.12377e-06
rs4940251	18	50833082	C	A	0.366779	-0.0375749	0.00772938	1.125e-06
rs56028813	5	151915830	G	A	0.729573	0.0407561	0.00839518	1.12852e-06
rs61765597	1	73643869	G	A	0.504058	0.0364276	0.00748476	1.12862e-06
rs369931025	5	152036046	T	A	0.226904	-0.0455961	0.00939825	1.13148e-06
rs70985093	2	141113739	I	D	0.529226	-0.0363368	0.00746415	1.13257e-06
rs71621627	4	103385427	T	C	0.899271	-0.0626481	0.0127885	1.13285e-06
rs4503305	1	73644787	C	A	0.494673	-0.0363214	0.00746446	1.13411e-06
rs61765598	1	73643871	T	A	0.495941	-0.0364192	0.00748475	1.135e-06
rs142679755	1	73287456	I	D	0.558212	-0.0362705	0.00744953	1.13635e-06
rs12714757	3	69820782	T	C	0.776063	-0.0432509	0.00885952	1.13677e-06
rs544842993	7	5049543	G	A	0.999877	-1.39841	0.254204	1.13775e-06
rs6127621	20	54585264	G	C	0.194056	-0.0466574	0.00962634	1.13806e-06
rs4650197	1	73642992	T	G	0.505307	0.0363068	0.00746373	1.14265e-06
rs4855447	3	69803328	G	A	0.791813	-0.0440146	0.00901548	1.14283e-06
rs34266974	20	51197345	T	C	0.17763	-0.0477041	0.00985168	1.15391e-06
rs6657885	1	73642630	C	A	0.50492	0.0363303	0.00747211	1.15613e-06
rs10502971	18	50887961	G	A	0.556355	-0.0361293	0.00742657	1.15832e-06
rs7506784	18	50576221	T	A	0.638493	0.0380897	0.0078456	1.15864e-06
rs11210101	1	73450489	T	C	0.507853	-0.036436	0.00749387	1.16093e-06
rs36024356	20	51197607	T	C	0.177583	-0.0476854	0.00985222	1.16668e-06
rs11429576	1	153796725	I	D	0.511469	-0.0360051	0.00740819	1.17385e-06
rs3044065	20	54651269	I	D	0.233004	-0.0428258	0.0088411	1.17459e-06
rs74912731	6	34767268	G	A	0.777887	-0.0437639	0.00897645	1.1757e-06
rs72795339	5	151904788	C	A	0.270167	-0.0406227	0.00838349	1.18207e-06
rs35823251	18	50918705	I	D	0.451298	-0.0362589	0.00746713	1.18227e-06
rs12885251	14	99670791	G	A	0.551895	0.0364016	0.00749675	1.18319e-06
rs11082989:C	18	50918803	C	A	0.548704	0.0362526	0.00746696	1.18668e-06
rs200353756	1	96430452	T	A	0.904039	0.0619677	0.012852	1.1982e-06
rs6657881	1	73642627	G	A	0.504926	0.0362759	0.00747189	1.19855e-06
rs540459202	9	129859157	C	A	0.997587	0.422541	0.0924869	1.19872e-06
rs35967572	20	51198731	G	A	0.822429	0.0476325	0.00985213	1.19874e-06
rs56346646	5	151915603	G	A	0.729601	0.0406526	0.0083955	1.20255e-06
rs2452774	1	29566552	G	A	0.865251	0.055041	0.0114027	1.20341e-06
rs140269560	11	88957077	I	D	0.668184	-0.0392355	0.0080677	1.20477e-06
rs73142881	20	51196402	G	A	0.822427	0.0476253	0.00985314	1.20623e-06
rs73142880	20	51196269	T	C	0.177577	-0.0476208	0.00985323	1.20929e-06
rs1549746	3	69851350	T	C	0.188493	0.0459078	0.00942266	1.21329e-06
rs2452780	1	29476218	G	A	0.261265	-0.0442579	0.00914673	1.21721e-06
rs55953694	20	51196796	T	C	0.822438	0.0475984	0.00985276	1.22196e-06
1:25060202	1	25060202	G	A	0.999857	-1.36279	0.247037	1.2231e-06
rs12117216	1	73281285	C	A	0.575094	-0.0370926	0.00764074	1.22375e-06
rs77330972	15	27909435	I	D	0.915332	0.0657074	0.0136486	1.22442e-06
rs55948653	20	51196885	G	A	0.177557	-0.047594	0.00985273	1.22466e-06
rs12090194	1	112454822	T	C	0.309605	-0.0391718	0.0080916	1.22607e-06
rs62098262	18	50945893	T	C	0.4544	-0.0371869	0.00767037	1.229e-06
rs6508230	18	50884924	T	C	0.450207	0.0365736	0.00753632	1.22901e-06
rs497853	1	29461855	G	C	0.286107	-0.0405595	0.00838377	1.23294e-06
rs771910	9	1591091	C	A	0.529761	0.0363048	0.00748841	1.23387e-06
rs3910848	8	64944638	T	C	0.501343	0.0361824	0.00746113	1.23402e-06
rs17410557	18	50776391	T	C	0.599067	-0.0367446	0.00756978	1.23557e-06
rs9972608	15	27905337	T	C	0.0849146	-0.065466	0.0136035	1.23639e-06
rs56313217	20	51196950	T	C	0.177551	-0.0475751	0.00985299	1.23747e-06
rs34574160	20	51197139	T	C	0.822455	0.0475745	0.00985334	1.23887e-06
rs11210147	1	73623390	T	A	0.47719	-0.0358727	0.00740062	1.24233e-06
rs200466455	11	88897605	I	D	0.58253	-0.0363884	0.00749961	1.24414e-06
rs7523754	1	73625813	T	A	0.476677	-0.0360354	0.00743476	1.24463e-06
rs7872156:T	9	1582679	T	C	0.532816	0.0362769	0.007486	1.24746e-06
rs11210070	1	73286409	G	A	0.572356	-0.0366892	0.00756421	1.24973e-06
rs34931087	5	151908695	I	D	0.728893	0.0404324	0.00836448	1.25494e-06
rs17805843	20	51205902	T	A	0.177637	-0.047531	0.00985011	1.25692e-06
rs6471099	8	133792740	T	A	0.318783	-0.0386777	0.00799787	1.26141e-06
rs12136862	1	73287890	T	C	0.572341	-0.036668	0.0075639	1.26626e-06
rs6024619	20	54677950	G	A	0.76991	0.0428739	0.00888094	1.27566e-06
rs17746385	15	27911949	G	C	0.0843646	-0.0657711	0.0136855	1.27777e-06
rs12594389	15	27910388	C	A	0.917262	0.0662493	0.013787	1.27939e-06
rs1116725	8	64948937	C	A	0.502259	0.0360911	0.0074535	1.2799e-06
rs185864877	5	152035732	G	A	0.806887	0.0500389	0.0103729	1.28431e-06
rs77345208	9	9840620	G	A	0.999818	3.34569	1.28122	1.28629e-06
rs11821161	11	88888262	T	C	0.586708	-0.0366175	0.00755721	1.28777e-06
rs7951935	11	89030399	T	G	0.358015	0.0375122	0.0077376	1.28792e-06
rs1066037	9	1561582	T	C	0.437744	-0.0364917	0.00754278	1.28802e-06
rs4649972	1	73444790	C	A	0.497113	0.0365346	0.00754716	1.2893e-06
rs12142655	1	73284305	G	A	0.427717	0.0366408	0.0075642	1.29052e-06
rs71586987	1	73302360	I	D	0.441595	0.0362919	0.00749311	1.29215e-06
rs35645224	1	73622100	I	D	0.521285	0.035983	0.007436	1.29513e-06
rs11018509	11	88879205	T	A	0.675157	-0.0384308	0.00792603	1.29626e-06
rs62858761	11	88895963	C	A	0.580361	-0.0367944	0.00759603	1.29763e-06
rs488113	1	29440102	T	C	0.770983	0.0438878	0.00910097	1.30463e-06
rs8095327	18	50688080	T	C	0.459058	0.0359145	0.00742003	1.30774e-06
rs79502300	3	69856753	T	C	0.187164	0.0458654	0.00944402	1.312e-06
rs13039441	20	51203430	C	A	0.822347	0.0474431	0.00984924	1.31243e-06
rs34401212	8	64841576	I	D	0.529419	-0.0361254	0.00746561	1.31266e-06
rs11872565	18	50948741	G	A	0.450426	-0.036754	0.00760192	1.31352e-06
rs11872526	18	50948754	T	C	0.549572	0.0367552	0.00760227	1.31394e-06
rs11872503	18	50948749	T	A	0.549573	0.0367511	0.00760209	1.31683e-06
rs4811651	20	54701928	T	G	0.248016	-0.0432883	0.00897788	1.31695e-06
rs34966255	20	51193862	T	C	0.820472	0.047344	0.00983051	1.31946e-06
rs34174304	20	51193977	G	A	0.179528	-0.047344	0.00983051	1.31946e-06
rs11160502	14	99667179	G	A	0.573903	0.0366298	0.00757969	1.32153e-06
rs7623486	3	69909094	G	A	0.182685	0.0462073	0.00951656	1.32259e-06
rs192084998	5	152077481	G	A	0.710529	0.0402232	0.00833734	1.32363e-06
rs1899899	8	64949682	T	C	0.502247	0.0360396	0.00745352	1.32531e-06
rs17549488	5	151917354	C	A	0.727875	0.0404086	0.00837858	1.32713e-06
rs56099248	3	69857773	T	C	0.187154	0.0458408	0.00944398	1.32899e-06
rs2046563	2	141080797	C	A	0.474634	0.0360608	0.00745623	1.3293e-06
rs72692596	1	112455415	T	C	0.309738	-0.0390149	0.0080859	1.3294e-06
rs7014553	8	64990860	T	A	0.496324	-0.0359396	0.00743477	1.3332e-06
rs10830232	11	88895962	T	A	0.580413	-0.0367478	0.00759596	1.33791e-06
rs55802718	5	151916541	G	A	0.727863	0.0403922	0.0083792	1.34278e-06
rs12104972	2	141008669	G	C	0.331328	0.0382851	0.00790787	1.34569e-06
rs72916414	18	50945910	T	C	0.545611	0.0370033	0.00766268	1.3531e-06
rs72795364	5	151918935	G	A	0.727884	0.0403732	0.00837858	1.35572e-06
rs2356370	8	64966359	T	C	0.504794	0.035798	0.00741184	1.3615e-06
rs540403968	17	6219152	I	D	0.14661	-0.0526079	0.0109457	1.36346e-06
rs6068177	20	51047027	C	A	0.277725	-0.0409082	0.00849264	1.36697e-06
rs10814041	9	33741592	G	C	0.739217	0.0412135	0.00855719	1.36817e-06
rs62253177	3	69906267	T	C	0.81847	-0.0463155	0.00955299	1.37134e-06
rs11523735	9	33743488	G	A	0.73911	0.0412027	0.00855601	1.37239e-06
rs67735027	20	51195567	T	C	0.820475	0.047268	0.00983062	1.37257e-06
rs623670	2	141085370	G	A	0.480888	0.0358459	0.00742234	1.37362e-06
rs35679975	20	51194941	T	C	0.820488	0.0472609	0.00983033	1.3766e-06
rs78449893	9	9840366	T	A	0.000181749	-3.31661	1.26671	1.37688e-06
rs140158618	11	88893056	I	D	0.413578	0.0362989	0.00751249	1.37838e-06
rs72692597	1	112455442	T	G	0.30971	-0.0389564	0.00808602	1.37932e-06
rs1765357	9	33754112	T	C	0.277277	-0.0411186	0.00854045	1.38209e-06
rs10036750	5	151920039	T	C	0.727726	0.0403937	0.00838966	1.38294e-06
rs12641097	4	20086129	T	G	0.0737785	0.0818386	0.0168138	1.38349e-06
rs10060900	5	106070317	T	C	0.999646	-0.816942	0.154314	1.38606e-06
rs3085124	1	73302941	I	D	0.441337	0.0361709	0.00749042	1.38924e-06
rs12591822	15	27911483	T	C	0.915619	0.0655187	0.0136846	1.40165e-06
rs7506999	18	50576312	T	G	0.361376	-0.0377903	0.00784562	1.40502e-06
rs55944318	17	6224717	G	A	0.846078	0.0501288	0.0104438	1.41197e-06
rs10971676	9	33748874	T	C	0.2609	-0.041138	0.00855264	1.41217e-06
rs60244632	7	113587905	I	D	0.335037	0.0398212	0.00824342	1.41826e-06
rs1127091	1	153779412	G	A	0.510057	-0.0356711	0.00739692	1.41948e-06
rs11577664	1	73447142	T	G	0.501107	0.0359711	0.00746185	1.42748e-06
rs57071021	19	52252221	G	A	0.717432	-0.0399111	0.00826114	1.43445e-06
rs12549559	8	65002925	G	C	0.496455	-0.0358566	0.00744037	1.436e-06
rs12547376	8	64999649	G	C	0.506888	0.0358675	0.00744368	1.44089e-06
rs113722489	3	162433921	T	C	0.000138857	-5.30834	1.8495	1.44186e-06
rs71746777	1	73509081	I	D	0.535867	0.0360445	0.00748319	1.44385e-06
rs34957979	20	51191639	C	A	0.82058	0.0471685	0.00983137	1.44733e-06
rs13249795	8	64865636	T	C	0.336384	0.0377441	0.00782097	1.44801e-06
rs66460909	20	51195387	G	A	0.820442	0.047153	0.00983019	1.4547e-06
rs1837027	20	54592724	T	C	0.191933	-0.046281	0.00964701	1.4605e-06
rs7947287	11	88899362	T	C	0.581397	-0.036443	0.00756046	1.46115e-06
rs2961741	5	151919607	T	C	0.727301	0.0402245	0.00837397	1.46334e-06
rs2426603	20	54690686	T	A	0.238444	-0.0422364	0.00879779	1.46424e-06
rs34719239	1	73640680	G	A	0.505313	0.0359187	0.00745963	1.46494e-06
rs10890012	1	73639581	T	G	0.505313	0.0359186	0.00745963	1.46504e-06
rs10890014	1	73639819	G	A	0.494687	-0.0359186	0.00745963	1.46504e-06
rs6698500	1	73639316	T	C	0.494683	-0.0359183	0.00745965	1.46539e-06
rs6683380	1	73639192	G	C	0.505301	0.0359126	0.00745847	1.46541e-06
rs28716827	2	161140731	G	A	0.939463	0.0782803	0.0164108	1.46699e-06
rs7011337	8	64964410	G	A	0.503313	0.0358059	0.00743643	1.46724e-06
rs6658012	1	73639010	G	A	0.494701	-0.0359104	0.00745848	1.46766e-06
rs61671192	17	6223941	G	C	0.846148	0.05005	0.010444	1.46774e-06
rs17488580	18	50757261	T	G	0.431966	0.0360588	0.00748379	1.46784e-06
rs36051652	1	73641001	T	C	0.505307	0.0359159	0.00745969	1.46794e-06
rs34956095	1	73640940	T	A	0.505307	0.0359159	0.00745969	1.46794e-06
rs35286654	1	73641059	T	A	0.505307	0.0359159	0.00745969	1.46794e-06
rs36053729	1	73641024	T	A	0.494693	-0.0359159	0.00745969	1.46794e-06
rs34868208	1	73640914	T	A	0.505305	0.0359154	0.00745967	1.46834e-06
rs10890015	1	73639926	T	C	0.505314	0.0359136	0.00745964	1.47e-06
rs2452784	1	29540063	G	C	0.134024	-0.0545739	0.0114007	1.47527e-06
rs140771576	14	63722574	I	D	0.101041	-0.0617818	0.0129197	1.47609e-06
rs557859510	8	64853479	I	D	0.33807	0.0392428	0.00813778	1.4775e-06
rs77645319	3	19425753	T	G	0.99992	-1.54529	0.283326	1.47792e-06
rs3910844	8	64901019	T	C	0.453051	-0.0361746	0.00751963	1.48335e-06
rs1425794	8	64806567	T	G	0.427362	0.0360636	0.00748776	1.48395e-06
rs34179461	14	99678673	I	D	0.563644	0.0358834	0.00746051	1.48502e-06
rs551855807	1	73616023	I	D	0.463124	-0.0359384	0.00747317	1.50142e-06
rs13001299	2	141013579	T	G	0.508932	0.0359817	0.00748011	1.50275e-06
rs55960712	1	73645693	I	D	0.496921	-0.0361883	0.00752402	1.50618e-06
rs72692602	1	112458833	T	C	0.690512	0.0388148	0.00808622	1.50725e-06
rs7924538	11	89030529	C	A	0.642536	-0.0372838	0.00774062	1.50734e-06
rs4246030	5	151906048	T	C	0.270296	-0.0402132	0.00838249	1.50879e-06
rs61551127	2	140986571	I	D	0.571093	0.0371431	0.00772814	1.51032e-06
rs12133923	1	153773240	C	A	0.49258	0.0357262	0.0074275	1.51045e-06
rs201037407	2	140986565	I	D	0.571094	0.0371409	0.00772798	1.5117e-06
rs72694603	1	112458893	T	C	0.309539	-0.0388037	0.00808523	1.51325e-06
rs949539	11	88902724	T	A	0.582175	-0.0364075	0.00756427	1.51436e-06
rs6739332:T	2	140986567	T	G	0.428907	-0.0371383	0.00772809	1.5148e-06
rs10045463	5	151920194	T	C	0.272219	-0.0402406	0.00838999	1.5175e-06
rs62100020	18	50927107	G	C	0.459109	-0.0361313	0.00751889	1.52399e-06
rs6670428	1	73454240	G	A	0.484158	-0.0359552	0.00748198	1.53388e-06
rs566894672	5	151934431	I	D	0.675263	0.0385267	0.00803111	1.53537e-06
rs11853117	15	27910801	T	C	0.915604	0.0652453	0.0136797	1.53822e-06
rs144037090	20	51199808	I	D	0.178527	-0.0473062	0.00988563	1.53985e-06
rs6069539	20	54614362	T	A	0.231877	-0.0428855	0.00895481	1.55153e-06
rs2212751	11	88894922	G	A	0.581542	-0.0363771	0.00756622	1.55454e-06
rs17488727	18	50760933	C	A	0.431545	0.0360525	0.0075004	1.55483e-06
rs73142879	20	51195932	T	C	0.179546	-0.0470192	0.00983027	1.55848e-06
rs71940138	18	50951014	I	D	0.548616	0.0365206	0.0076074	1.55946e-06
rs11160506	14	99683297	C	A	0.435363	-0.0358845	0.00747819	1.57072e-06
rs11160505	14	99683291	C	A	0.564638	0.0358838	0.00747805	1.57073e-06
rs11160507	14	99683302	T	A	0.564636	0.0358841	0.00747834	1.57195e-06
rs34860046	9	33778046	I	D	0.268548	-0.0408067	0.00852218	1.57763e-06
rs11018506	11	88873421	T	C	0.674186	-0.0383134	0.00796678	1.57915e-06
rs71733851	1	73309231	I	D	0.516889	-0.0363057	0.00756223	1.58173e-06
rs1549442	8	64803288	T	C	0.427403	0.0359481	0.00748459	1.58668e-06
rs10957299	8	64795941	T	G	0.571245	-0.0358111	0.00745609	1.58671e-06
rs4456576	18	50762855	G	C	0.431221	0.0360438	0.00750537	1.58899e-06
rs10091267	8	64810701	T	A	0.427529	0.0359631	0.0074893	1.59466e-06
rs10830231	11	88895388	T	C	0.581878	-0.0363113	0.0075608	1.59593e-06
rs140101367	15	77478670	T	G	6.05636e-05	2.10608	0.381982	1.59609e-06
rs8087205	18	50841859	T	C	0.36137	-0.0372505	0.00777418	1.59609e-06
rs12742692	1	73629676	T	A	0.494748	-0.0357448	0.00745041	1.5979e-06
rs11210162	1	73629341	G	A	0.505241	0.0357414	0.00745025	1.60079e-06
rs11210160	1	73629044	G	A	0.505241	0.0357403	0.00745025	1.60188e-06
rs11210161	1	73629113	T	C	0.505241	0.0357403	0.00745025	1.60188e-06
rs11210164	1	73630073	C	A	0.494759	-0.0357403	0.00745025	1.60188e-06
rs11210163	1	73629507	T	G	0.505241	0.0357403	0.00745025	1.60188e-06
rs11210157	1	73627058	T	C	0.505222	0.035738	0.00745029	1.60463e-06
rs6666765	1	73628722	T	C	0.505234	0.0357374	0.00745035	1.60558e-06
rs4294371	1	73628283	T	G	0.505234	0.0357362	0.00745035	1.60689e-06
rs4579710	1	73627804	T	A	0.505234	0.0357357	0.00745035	1.60743e-06
rs1175180	1	29438038	T	G	0.778805	0.0438128	0.00916589	1.61029e-06
rs35133930	1	73638323	G	A	0.505247	0.0357318	0.00745025	1.61111e-06
rs1942481	11	88899728	G	A	0.418714	0.0362916	0.00755996	1.61224e-06
rs6695460	1	73638840	G	A	0.505253	0.0357301	0.00745022	1.61277e-06
rs6695455	1	73638834	C	A	0.505253	0.0357301	0.00745022	1.61277e-06
rs11210156	1	73627002	G	A	0.494771	-0.0357291	0.00745043	1.61496e-06
rs4537504	1	73631994	T	C	0.505241	0.0357261	0.00745009	1.61646e-06
rs542696506	6	34749526	I	D	0.240277	0.0415616	0.00864043	1.61794e-06
rs4342320	5	151909029	T	A	0.729678	0.0400869	0.00838064	1.61888e-06
rs6697098	1	73630771	G	A	0.494778	-0.0357253	0.00745042	1.61903e-06
rs11895946	2	141004513	T	C	0.667926	-0.0379698	0.00790333	1.61904e-06
rs56291455	18	50830973	C	A	0.634883	0.0371404	0.00775556	1.62026e-06
rs72795349	5	151909994	T	C	0.7299	0.0401078	0.00838545	1.62081e-06
rs36113798	11	88815311	I	D	0.36231	0.0374153	0.00779253	1.62585e-06
rs200146587	1	29337635	I	D	0.770956	0.0429898	0.00899541	1.62684e-06
rs2640466	1	29557224	T	C	0.865477	0.0543354	0.0113969	1.62718e-06
rs149631088	14	88607624	T	C	0.00428621	0.266825	0.053829	1.62777e-06
rs11210134	1	73595127	G	A	0.530269	-0.0376731	0.00785673	1.62893e-06
rs72795344	5	151906598	T	A	0.729709	0.0400829	0.00838204	1.62918e-06
rs6684331	1	73634128	T	C	0.505249	0.0357129	0.00745025	1.63168e-06
rs11210165	1	73633408	G	A	0.494751	-0.0357113	0.00745026	1.63345e-06
rs12132544	1	73595106	G	A	0.530264	-0.0376652	0.00785683	1.63764e-06
rs6700625	1	73631812	G	C	0.494749	-0.0357061	0.00745004	1.63792e-06
rs35899263	11	88891409	I	D	0.414188	0.0361317	0.00753186	1.63877e-06
rs148544768	18	50930079	I	D	0.453561	-0.0360489	0.00752478	1.64007e-06
rs35531383	1	73445167	G	A	0.507255	-0.0360197	0.00751565	1.6429e-06
rs11018515	11	88894768	G	A	0.581775	-0.036287	0.00756497	1.64322e-06
rs7949891	11	88907162	G	A	0.418645	0.0363196	0.00757197	1.6439e-06
rs6064318	20	54584410	T	C	0.171812	-0.0480391	0.0100675	1.64504e-06
rs1942498	11	88903317	G	A	0.418787	0.036273	0.00756292	1.64742e-06
rs146825675:CAA	1	73634223	I	D	0.474619	-0.0356261	0.00743642	1.64897e-06
rs539563411	2	140985691	I	D	0.572506	0.0365717	0.00763739	1.64999e-06
rs35062925	18	50952848	I	D	0.548193	0.0365188	0.00762511	1.65083e-06
rs371862490	4	183640555	T	C	0.999737	-1.11568	0.212374	1.65333e-06
rs4650195	1	73637641	G	A	0.494776	-0.0356929	0.00745056	1.65521e-06
rs17203653	20	51157317	T	C	0.821482	0.0469445	0.00983997	1.65729e-06
rs4344272	1	73446101	T	G	0.492738	0.0360066	0.0075158	1.65815e-06
rs151390	4	103183510	T	C	0.284761	0.0393492	0.00819447	1.65868e-06
rs6674404	1	73631632	T	C	0.508216	0.0354853	0.00740825	1.6607e-06
rs6802887	3	114912616	G	A	0.847038	0.0499923	0.0104866	1.66129e-06
rs35428859	18	50952845	I	D	0.548111	0.0365007	0.00762351	1.66221e-06
rs17385640	2	141012554	G	A	0.491015	-0.0358392	0.00748246	1.66522e-06
rs12327206	18	50921701	G	A	0.458912	-0.0360026	0.00752018	1.66691e-06
rs12129026	1	73315916	G	A	0.483347	0.0361146	0.00753924	1.66695e-06
rs6894808	5	124367368	T	C	0.811127	-0.0453137	0.00942442	1.66797e-06
rs17549307	5	151914462	T	C	0.729616	0.0400323	0.00837991	1.66914e-06
rs5824991	18	50678954	I	D	0.45542	0.0355441	0.00741824	1.66956e-06
rs28558511	8	64311331	G	A	0.853954	-0.049791	0.010346	1.6705e-06
rs13273889	8	64929717	T	C	0.496386	-0.0355845	0.0074305	1.67101e-06
rs182682053	1	150579687	T	G	0.00140888	0.56246	0.111066	1.67297e-06
rs597222	2	141081025	G	A	0.526149	-0.0357162	0.0074564	1.67636e-06
rs7506909	18	50620087	G	A	0.603697	0.036438	0.00761783	1.67746e-06
rs968807	18	50935815	G	A	0.543634	0.0359984	0.00752184	1.67934e-06
rs1400871	5	124678629	C	A	0.751914	0.0414509	0.00868259	1.68298e-06
rs1838424	8	64985339	G	A	0.504092	0.0355732	0.00743076	1.68414e-06
rs7108473	11	88896425	T	C	0.581892	-0.036224	0.00756056	1.68907e-06
rs10164054	18	50921299	G	A	0.458685	-0.0359722	0.00751831	1.6907e-06
rs111868030	6	34651306	T	C	0.271323	0.0402844	0.00839427	1.6917e-06
rs61311413	1	153767974	I	D	0.4815	0.0358178	0.00748141	1.692e-06
rs10124307	9	33803408	T	C	0.633048	0.0372671	0.00779612	1.69345e-06
rs682371	2	141092853	T	C	0.503452	-0.0356032	0.00743768	1.69375e-06
rs4409593	1	73437575	T	C	0.507223	-0.0359694	0.00751519	1.69626e-06
rs61767506	1	73624464	C	A	0.494819	-0.0356612	0.00745159	1.69634e-06
rs12924572	16	89748736	G	A	0.567591	-0.0360787	0.00753334	1.69653e-06
rs72795350	5	151909997	G	A	0.729671	0.040005	0.00837996	1.69677e-06
rs116972937	9	34069287	T	C	0.838368	0.0488317	0.0102498	1.69821e-06
rs11082990	18	50921646	G	A	0.458907	-0.0359724	0.0075198	1.69856e-06
rs10814067	9	34072674	G	A	0.161376	-0.0488758	0.0102592	1.69872e-06
rs35486674	11	88873294	G	C	0.324656	0.0382333	0.00797522	1.70285e-06
rs10830230	11	88894537	T	C	0.581771	-0.0362333	0.00756538	1.70449e-06
3:54714192	3	54714192	T	A	0.000233377	1.13736	0.212792	1.70765e-06
rs36068098:T	18	50927529	T	G	0.547891	0.0358673	0.00749997	1.7099e-06
rs2018264	8	64985827	C	A	0.495907	-0.0355496	0.00743057	1.71006e-06
rs6659679	1	73450851	G	A	0.507232	-0.0359767	0.00751928	1.71007e-06
rs12327199	18	50921872	T	C	0.541423	0.0359535	0.00751801	1.71013e-06
rs11210151	1	73625449	T	C	0.494761	-0.0356439	0.00745086	1.71211e-06
rs11210152	1	73625468	C	A	0.494761	-0.0356439	0.00745086	1.71211e-06
rs4462678	18	50622395	G	A	0.603462	0.0364207	0.00762087	1.71284e-06
rs62099981	18	50922194	G	A	0.54147	0.0359534	0.00751862	1.71349e-06
rs4308929	1	73624914	G	A	0.494753	-0.0356413	0.00745068	1.71403e-06
rs2355591	8	64930921	T	G	0.497977	-0.0356575	0.00745377	1.71451e-06
rs35446706	1	73626418	G	A	0.494743	-0.0356402	0.00745068	1.71535e-06
rs7540296	1	73447725	T	A	0.492489	0.035955	0.00751579	1.71584e-06
rs528971696	22	29674813	I	D	0.331324	0.0391309	0.0081661	1.71818e-06
rs6676166	1	73598083	G	A	0.461523	-0.0357839	0.00748312	1.71911e-06
rs72795352	5	151911070	G	A	0.729656	0.0399799	0.00837953	1.72035e-06
rs11210150	1	73625365	T	C	0.494749	-0.0356338	0.00745073	1.72291e-06
rs4483359	1	73624757	G	A	0.505249	0.0356334	0.00745073	1.72341e-06
rs11210155	1	73626794	T	G	0.494749	-0.0356326	0.00745059	1.72356e-06
rs11874624	18	50922580	T	C	0.458565	-0.035944	0.00751854	1.72382e-06
rs12120825	1	73621409	G	A	0.505226	0.0356331	0.00745111	1.72585e-06
rs874777	8	64984947	T	C	0.495739	-0.0355274	0.00742883	1.72596e-06
rs200947852	1	73645693	G	A	0.805154	-0.0615866	0.0128319	1.72609e-06
rs7538421	1	73622124	G	A	0.494784	-0.0356334	0.00745125	1.72627e-06
rs11210148	1	73623827	C	A	0.494784	-0.0356334	0.00745125	1.72627e-06
rs67385562	20	51157308	T	C	0.17852	-0.0468626	0.00983965	1.7268e-06
rs36118829	1	73623853	G	A	0.505214	0.0356328	0.00745123	1.72687e-06
rs12406002	1	73623431	T	C	0.505214	0.0356328	0.00745123	1.72687e-06
rs59705637	9	34129413	T	G	0.838064	0.0487977	0.0102499	1.72748e-06
rs917489	17	6210828	C	A	0.154799	-0.0494628	0.0103916	1.72798e-06
rs201913262	1	73625642	I	D	0.505177	0.03563	0.00745086	1.72892e-06
rs11210158	1	73627224	G	C	0.503737	0.0356887	0.0074637	1.73154e-06
rs35489458	1	73626421	G	A	0.494745	-0.0356254	0.00745064	1.73214e-06
rs10971948	9	34133439	C	A	0.838069	0.0487911	0.0102499	1.73334e-06
rs2802292	6	108908518	T	G	0.615646	0.0365895	0.00766132	1.73373e-06
rs706136	9	33733860	T	G	0.280088	-0.0406149	0.00851601	1.73722e-06
rs6681999	1	73598783	T	C	0.538485	0.0357682	0.00748315	1.73725e-06
rs6700115	1	153781888	G	A	0.491621	0.0354918	0.00742208	1.73769e-06
rs7943603	11	89053387	T	C	0.653261	-0.0381003	0.00795661	1.73842e-06
rs1832582	1	154025492	G	A	0.636721	0.0375542	0.00786617	1.74395e-06
rs3099438	5	87557207	G	A	0.520821	0.0360799	0.00754956	1.74544e-06
rs6670128	1	73328776	G	C	0.517833	-0.0360046	0.00753092	1.74649e-06
rs6825870	4	42188603	G	A	0.855048	0.0521337	0.0109609	1.74673e-06
rs554051217	9	34100667	I	D	0.16884	-0.0487714	0.0102482	1.74742e-06
rs61554557	9	34115189	T	G	0.161628	-0.0487895	0.0102535	1.74895e-06
rs2356371	8	64970534	G	A	0.49612	-0.0355386	0.00743545	1.74989e-06
rs11082991	18	50924120	G	A	0.541423	0.0359096	0.00751609	1.74991e-06
rs113550080	1	73621082	T	C	0.51881	0.0355906	0.00744727	1.7502e-06
rs10164049	18	50921268	T	C	0.541308	0.0359204	0.00751847	1.7507e-06
rs16955783	17	6209386	G	C	0.154267	-0.0496041	0.0104271	1.75135e-06
rs72790748	2	34349805	T	C	0.0517634	-0.0837286	0.0176994	1.75221e-06
rs5834737	2	141091566	I	D	0.475186	0.0355787	0.0074429	1.75823e-06
rs1518450	2	141111249	T	C	0.47294	0.035514	0.00742941	1.76036e-06
rs2961745	5	151916826	T	C	0.273257	-0.0398548	0.00836222	1.7661e-06
rs6671028	1	73630701	T	C	0.504839	0.0356111	0.00745379	1.76653e-06
rs17505685	18	50920453	T	C	0.541489	0.0359017	0.00751746	1.76677e-06
rs563061	1	29450955	T	C	0.779647	0.0437545	0.00918964	1.76807e-06
rs35928113	1	73625658	I	D	0.503372	0.0356734	0.00746692	1.76835e-06
rs11210145	1	73621669	G	A	0.494789	-0.035595	0.0074511	1.77027e-06
rs11210167	1	73636689	T	C	0.461902	-0.035684	0.00747163	1.77148e-06
rs7229129	18	50804372	T	C	0.376331	-0.0366458	0.00768007	1.7716e-06
rs35799874	20	51157222	G	A	0.821329	0.0468074	0.00983897	1.77323e-06
rs10511915	9	34107310	G	A	0.838204	0.0487396	0.0102494	1.77507e-06
rs3099439	5	87545318	T	C	0.52037	0.0360756	0.00755406	1.77536e-06
rs2083997	8	64978824	G	A	0.504145	0.0354751	0.00742674	1.77563e-06
rs12326053	18	50944037	T	A	0.451303	-0.0361404	0.00757005	1.78043e-06
rs12327184	18	50921550	G	C	0.5415	0.0358886	0.00751723	1.78081e-06
rs12117582	1	73364446	G	A	0.463954	0.0359615	0.00752695	1.78213e-06
rs199823695	18	50933087	G	A	0.451855	-0.0360035	0.00754179	1.7832e-06
rs12126062	1	73626031	G	A	0.505239	0.03558	0.00745086	1.78674e-06
rs6686255	1	73630650	T	A	0.494991	-0.0355884	0.00745264	1.78687e-06
rs12327369	18	50922036	G	A	0.458503	-0.0358824	0.00751735	1.78884e-06
rs968806	18	50935821	G	A	0.543568	0.0359021	0.00752192	1.79039e-06
rs5825019	18	50931114	I	D	0.45256	-0.0358314	0.00750709	1.79112e-06
rs111628054	1	73621078	G	C	0.518802	0.0355559	0.00744726	1.79113e-06
rs749404868	4	145276802	G	A	9.36656e-05	1.88236	0.350371	1.79218e-06
rs2964248	5	151916767	G	A	0.72702	0.0398743	0.00837151	1.79244e-06
rs201445912	18	50954213	I	D	0.548998	0.0365704	0.00766253	1.79347e-06
rs2819606	1	29556399	G	A	0.865625	0.0540976	0.0113937	1.79561e-06
rs6694634	1	73630707	G	A	0.495164	-0.0355842	0.00745379	1.7986e-06
rs7101579	11	89056614	G	A	0.34664	0.0380599	0.00796076	1.80483e-06
rs12708016	8	64930670	G	A	0.49761	-0.0355807	0.00745406	1.80615e-06
rs113072821	18	50953020	I	D	0.549936	0.0364378	0.00763711	1.80643e-06
rs34934226	1	73642348	I	D	0.511351	0.0354003	0.00741674	1.8068e-06
rs62100019	18	50927104	T	G	0.458818	-0.0358627	0.00751655	1.80784e-06
rs12421727	11	88904971	T	A	0.418688	0.0361618	0.00756932	1.80831e-06
rs61786542	1	96426944	T	C	0.903845	0.0607324	0.012811	1.80832e-06
rs12326478	18	50921859	T	G	0.458599	-0.0358664	0.00751803	1.81185e-06
rs1972043	18	50931120	T	A	0.547503	0.0358073	0.00750634	1.81575e-06
rs142089733	2	210367724	I	D	0.672688	-0.040081	0.00838315	1.81667e-06
rs2964249	5	151916766	T	G	0.273038	-0.0398421	0.0083698	1.81844e-06
rs11876967	18	50934047	T	A	0.541254	0.0358283	0.00751123	1.81865e-06
rs550712	1	29439623	C	A	0.221106	-0.0436028	0.00916954	1.82354e-06
rs142222590	9	34141801	I	D	0.837057	0.0491171	0.0103409	1.82588e-06
rs6069552	20	54635832	T	G	0.771161	0.0427427	0.00898641	1.82598e-06
rs11210166	1	73636583	T	C	0.538004	0.0356359	0.00747111	1.82608e-06
rs528368837	15	35303627	T	C	0.000748486	0.655825	0.127899	1.82613e-06
rs112447763	18	50903723	I	D	0.333983	-0.0423033	0.00887988	1.82644e-06
rs1393331	18	50918311	G	A	0.541506	0.0358495	0.00751744	1.82874e-06
rs1963070	18	50837689	T	C	0.363975	-0.0369245	0.00775039	1.83184e-06
rs200354051	18	50930647	I	D	0.547561	0.0357878	0.00750517	1.83242e-06
rs569833518	1	153804692	I	D	0.557856	0.0361915	0.00759061	1.83387e-06
rs59355151	11	88843477	I	D	0.64931	-0.0378045	0.00791248	1.834e-06
rs57074668	18	50920231	T	C	0.541553	0.035842	0.00751688	1.83461e-06
rs6010134	22	50954232	G	A	0.000105302	1.28339	0.238102	1.83513e-06
rs10163659	18	50919434	T	C	0.541553	0.0358415	0.00751688	1.83518e-06
rs12122901	1	73647680	T	A	0.485799	-0.0359825	0.00754437	1.83562e-06
rs10164052	18	50919587	T	C	0.458446	-0.0358409	0.00751689	1.83592e-06
rs200765187	18	50933091	G	A	0.451727	-0.0359314	0.00753633	1.83827e-06
rs11210159	1	73627225	C	A	0.496267	-0.0356003	0.00746403	1.83854e-06
rs34911327	1	73645103	I	D	0.5111	0.035412	0.007425	1.84059e-06
rs2355592	8	64930900	G	A	0.497856	-0.0355527	0.00745433	1.84183e-06
rs7821329	8	64897046	T	A	0.545565	0.0358144	0.00751254	1.84272e-06
rs3750923	11	89057130	T	G	0.654039	-0.0380506	0.00796584	1.84334e-06
rs11876922	18	50916702	G	A	0.458632	-0.0358631	0.00752282	1.84347e-06
rs34550431	18	50924346	I	D	0.451415	-0.035724	0.00749457	1.84838e-06
rs10514827	9	33721935	G	A	0.263803	-0.0404456	0.00850341	1.84952e-06
rs1972047	18	50930881	T	C	0.452404	-0.0357689	0.00750508	1.85504e-06
rs1393333	18	50918468	T	C	0.458464	-0.0358249	0.00751708	1.85664e-06
rs11876878	18	50916588	G	A	0.458527	-0.0358501	0.00752251	1.85748e-06
rs11874038	18	50916564	T	G	0.458527	-0.0358501	0.00752251	1.85748e-06
rs5825003	18	50808436	I	D	0.620348	0.0365303	0.00767102	1.85763e-06
rs112418108	18	50946196	I	D	0.450169	-0.0362532	0.00760777	1.85998e-06
rs62099231	18	50724899	G	A	0.475889	-0.0354587	0.00743958	1.86159e-06
rs855443	9	33739700	T	G	0.277374	-0.0406315	0.00854521	1.86463e-06
rs17414727	18	50923305	T	C	0.458576	-0.0358136	0.0075168	1.86891e-06
rs17414252	18	50916859	G	A	0.45856	-0.0358133	0.00751703	1.87066e-06
rs6024620	20	54680125	T	G	0.770742	0.0423897	0.008922	1.87458e-06
rs12604759	18	50924303	G	A	0.541317	0.0358018	0.00751586	1.87793e-06
rs655308	2	141105329	G	A	0.43598	0.035711	0.00748825	1.87808e-06
rs855444	9	33739740	T	C	0.277381	-0.0406157	0.00854496	1.8806e-06
rs3794918	18	50914414	G	A	0.458426	-0.0358314	0.00752254	1.88069e-06
rs143814490	9	34116909	G	A	0.838364	0.0486369	0.0102532	1.88307e-06
rs116784978	9	34066045	G	A	0.838404	0.0486269	0.0102517	1.88593e-06
rs62099979	18	50915355	T	A	0.458505	-0.035826	0.00752229	1.88598e-06
rs13021003	2	141013919	T	C	0.688423	-0.0383497	0.00803254	1.88936e-06
rs11400285	4	31151455	I	D	0.406535	-0.0362866	0.00762301	1.88949e-06
rs13381915	18	50917748	G	A	0.541461	0.0357946	0.0075168	1.89246e-06
rs13381929	18	50917790	G	A	0.458539	-0.0357946	0.0075168	1.89246e-06
rs11874642	18	50922667	T	C	0.4585	-0.0358028	0.00751871	1.89357e-06
rs988590	20	54703384	T	C	0.768768	0.0424697	0.00894256	1.89376e-06
rs860618	9	33748127	T	C	0.722874	0.0405621	0.00853621	1.89381e-06
rs11082988	18	50914849	G	A	0.458499	-0.0358191	0.00752229	1.8946e-06
rs12604262	18	50917982	T	C	0.541467	0.0357928	0.00751686	1.89513e-06
rs10971837	9	33992678	G	A	0.62579	0.037065	0.00779076	1.8977e-06
rs139200167	17	6220158	G	C	0.844563	0.0493678	0.0104128	1.89923e-06
rs11082992	18	50924132	T	C	0.458651	-0.0357807	0.00751569	1.90336e-06
rs12023348	1	96429745	T	G	0.903877	0.060615	0.012814	1.90417e-06
rs143599357	21	34282843	G	A	0.00275453	0.368748	0.0743043	1.90803e-06
rs1546300	18	50933523	C	A	0.458713	-0.035754	0.00751097	1.90863e-06
rs3794919	18	50914346	T	C	0.541569	0.0358059	0.00752259	1.91294e-06
rs13020530	2	141013698	T	C	0.688318	-0.0383318	0.00803359	1.9162e-06
rs12692041	2	141013454	T	G	0.688294	-0.0383366	0.00803467	1.91659e-06
rs35638381	18	50846236	I	D	0.63826	0.0370826	0.00779899	1.91776e-06
rs10163694	18	50920910	T	C	0.458414	-0.0357804	0.00751838	1.91978e-06
rs35858106	1	73639467	I	D	0.511194	0.0352341	0.00740099	1.92052e-06
rs58970888	20	54719361	I	D	0.230229	-0.0432567	0.00911404	1.92058e-06
rs17505951	18	50923115	T	C	0.541436	0.0357669	0.00751647	1.9254e-06
rs62099982	18	50923287	C	A	0.541357	0.0357682	0.00751727	1.92868e-06
rs12042085	1	73602245	T	G	0.53825	0.0355945	0.00747987	1.92972e-06
rs17341977	9	34098257	G	C	0.838357	0.0485739	0.0102506	1.93009e-06
rs17506154	18	50924832	G	C	0.541364	0.0357582	0.0075155	1.93068e-06
rs11410224	8	64945693	I	D	0.506389	0.0354287	0.00744339	1.93189e-06
rs12795279	11	88905261	T	C	0.581243	-0.0360582	0.00756896	1.933e-06
rs62100016	18	50923502	G	A	0.540536	0.0357995	0.00752484	1.93484e-06
rs113958073:AAAAAAAG	18	50932779	I	D	0.546662	0.0357726	0.00751938	1.93589e-06
rs2945572	2	141096291	C	A	0.434989	0.0355817	0.00747076	1.93617e-06
rs559075977	1	29342090	I	D	0.206371	-0.0454919	0.00959235	1.93736e-06
rs62100015	18	50923500	T	A	0.459477	-0.0357981	0.00752498	1.93741e-06
rs17506372	18	50926928	T	C	0.541357	0.0357533	0.00751567	1.93795e-06
rs2069191	18	50723460	T	C	0.475907	-0.0353993	0.00743996	1.93907e-06
rs998782	20	54676947	T	C	0.770768	0.0423314	0.00892281	1.94088e-06
rs7528640	1	73622669	C	A	0.504972	0.0354685	0.00745355	1.94104e-06
rs570817202	11	88890147	G	A	0.427299	0.0363671	0.00763607	1.94139e-06
rs35066245	1	73641955	I	D	0.511436	0.0352716	0.00741235	1.94187e-06
rs11210100	1	73435629	G	A	0.449192	-0.0357798	0.00752185	1.94286e-06
rs4998767	11	88891876	T	A	0.417341	0.0357615	0.00750867	1.94307e-06
rs1010453	18	50925525	T	A	0.458624	-0.0357455	0.00751528	1.94556e-06
rs62100018	18	50926362	T	A	0.541369	0.0357451	0.0075153	1.94623e-06
rs117622511	9	34098869	T	C	0.161636	-0.048558	0.0102509	1.94637e-06
rs575714662	11	88958097	I	D	0.279016	0.0400861	0.00840453	1.94682e-06
rs72828619	17	6219954	T	G	0.846207	0.0494747	0.0104467	1.94799e-06
rs17415140	18	50927001	T	C	0.541356	0.0357447	0.00751571	1.94928e-06
rs1257414	14	99700454	T	C	0.357679	0.0372627	0.00782028	1.95162e-06
rs1010454	18	50925580	G	A	0.458636	-0.0357408	0.00751543	1.9525e-06
rs72828617	17	6219518	G	A	0.153788	-0.0494705	0.0104468	1.95251e-06
rs200014293	18	50644062	I	D	0.542872	-0.0352853	0.00741383	1.95705e-06
rs745532	9	33927325	G	A	0.62544	0.0367302	0.00773017	1.9571e-06
rs62099977	18	50915179	G	A	0.457982	-0.0357903	0.00752734	1.96153e-06
rs12540755	7	113657853	G	A	0.649932	-0.038973	0.00818033	1.96234e-06
rs10399828	1	73619432	T	G	0.462452	-0.0355412	0.0074743	1.96448e-06
rs10693566	1	73632323	I	D	0.511525	0.0351768	0.00739615	1.9651e-06
rs2790729	9	33745603	T	G	0.722577	0.0405287	0.00854338	1.96984e-06
rs62099978	18	50915294	G	A	0.458522	-0.0357565	0.00752233	1.9747e-06
rs150804130	9	34099311	T	C	0.838359	0.0485271	0.0102507	1.97526e-06
rs10889993	1	73288601	T	A	0.490306	-0.0355401	0.00747401	1.97756e-06
rs11876853	18	50916480	G	A	0.458764	-0.035764	0.00752436	1.97757e-06
rs9426935	1	153769400	T	C	0.510881	-0.0350527	0.00737072	1.97921e-06
rs9380456	6	34690801	T	G	0.794677	-0.045104	0.00945313	1.98446e-06
rs2879514	18	50846240	T	G	0.361831	-0.0368842	0.00776894	1.98713e-06
rs969467	18	50932063	T	C	0.458711	-0.0356962	0.00751176	1.98777e-06
rs151157954	20	51171126	I	D	0.163596	-0.0494682	0.0104513	1.98901e-06
rs17506126	18	50924654	T	A	0.458642	-0.035713	0.00751554	1.98936e-06
rs17506491	18	50927948	G	C	0.458625	-0.0357115	0.0075154	1.99039e-06
rs2283854	22	29785918	G	A	0.269729	0.0395157	0.00829224	1.9947e-06
rs11210144	1	73618176	G	A	0.538008	0.0355059	0.0074718	1.9951e-06
rs146520250	12	130971920	I	D	0.010775	0.178761	0.0367924	1.99938e-06
rs12566027	1	73281986	G	A	0.505835	0.035278	0.00742234	1.99945e-06
rs13127398	4	102921704	T	A	0.926116	-0.0681807	0.0142342	2.00473e-06
rs7230285	18	50723080	G	A	0.48026	-0.0353284	0.00743524	2.00482e-06
rs113115529	18	50943821	I	D	0.548656	0.0359619	0.00757082	2.00621e-06
rs1546301	18	50931903	C	A	0.458733	-0.0356802	0.00751167	2.00836e-06
rs17506295	18	50926622	C	A	0.541367	0.0356986	0.00751556	2.00848e-06
rs6069586	20	54685683	T	G	0.228772	-0.0422802	0.00892521	2.00964e-06
rs62100023	18	50929574	T	C	0.458724	-0.0356777	0.00751158	2.01117e-06
rs10502973	18	50932419	G	A	0.541266	0.0356768	0.00751169	2.01303e-06
rs1972049	18	50928909	T	G	0.458725	-0.0356757	0.0075116	2.01387e-06
rs1257437	14	99675579	G	A	0.566332	0.0356141	0.00749996	2.01486e-06
rs3794915	18	50916385	C	A	0.459366	-0.0357587	0.00752948	2.01667e-06
rs12967910	18	50931300	G	A	0.458724	-0.0356727	0.00751158	2.01774e-06
rs62100024	18	50930576	T	C	0.541276	0.0356722	0.00751158	2.01844e-06
rs79678639	18	50930631	I	D	0.541649	0.0359092	0.0075614	2.01893e-06
rs596258	2	141086882	G	A	0.564314	-0.0355659	0.00748082	2.01946e-06
rs35608906	9	1582537	I	D	0.47214	-0.0357637	0.0075304	2.02468e-06
rs201265600	6	34727889	I	D	0.733215	-0.0410167	0.00861244	2.03063e-06
rs531668	1	29442783	T	C	0.778819	0.0433945	0.00916754	2.03191e-06
rs10971881	9	34065951	G	A	0.838315	0.0484728	0.0102516	2.03252e-06
rs7230446	18	50723179	G	A	0.480278	-0.0353062	0.00743505	2.03341e-06
rs3794916	18	50916375	T	C	0.540706	0.0357409	0.00752869	2.03536e-06
rs10971880	9	34065573	T	C	0.161379	-0.048506	0.0102604	2.04073e-06
rs834027	9	33988235	T	C	0.371977	-0.0366452	0.00772687	2.04471e-06
rs13273490	8	64995078	G	A	0.494069	-0.0351891	0.00741109	2.04504e-06
rs111541445	18	50955507	T	A	0.5513	0.0374966	0.00790083	2.04624e-06
rs145415095	18	50955582	I	D	0.448701	-0.0374953	0.00790091	2.04835e-06
4:12684169	4	12684169	G	C	0.000268732	-2.43086	0.762098	2.04924e-06
rs72916471	18	50955600	G	A	0.448701	-0.0374931	0.007901	2.05171e-06
rs12044362	1	73282801	C	A	0.490451	-0.0354821	0.00747382	2.05369e-06
rs11873742	18	50928665	T	C	0.458707	-0.0356469	0.00751225	2.05669e-06
rs371037206	1	153779090	I	D	0.475746	0.0357779	0.0075353	2.0588e-06
rs34442427	20	50953733	T	C	0.180384	-0.0466212	0.00986161	2.06103e-06
rs60006702	18	50955780	I	D	0.448577	-0.0374881	0.00790192	2.06374e-06
rs7424028	2	141011136	G	A	0.688194	-0.0382126	0.00803404	2.06424e-06
rs7707447	5	124667280	G	A	0.755982	0.0412158	0.00870893	2.06665e-06
rs11876805	18	50916488	T	C	0.541215	0.0356971	0.00752445	2.06716e-06
rs307651	9	33935073	C	A	0.628859	0.0367102	0.00774465	2.06987e-06
rs67857905	2	141088268	I	D	0.475087	0.0353161	0.00743969	2.07316e-06
rs17487484	18	50723283	T	G	0.480298	-0.0352775	0.00743525	2.07391e-06
rs10789355:T	1	73615127	T	C	0.462041	-0.0354415	0.00747072	2.07507e-06
rs36171032	14	99683700	T	C	0.564929	0.0355343	0.0074928	2.07659e-06
rs113878421	18	50929658	I	D	0.453409	-0.0356364	0.00751336	2.07816e-06
rs6424521	1	73614389	T	C	0.46204	-0.0354379	0.0074707	2.07986e-06
rs5005746	2	141086388	G	A	0.521166	-0.0352871	0.0074349	2.08133e-06
rs35008140	9	33770139	I	D	0.735414	0.0405211	0.00856216	2.08165e-06
rs1852233	1	73283837	T	C	0.490425	-0.0354548	0.00747375	2.0906e-06
rs28868998	18	50842731	T	C	0.640723	0.0369076	0.0077918	2.09738e-06
rs6664120	1	73628556	T	C	0.508478	0.0353023	0.00744353	2.10076e-06
rs573563	9	33978595	G	A	0.371897	-0.036602	0.00772748	2.10608e-06
rs6687721	1	73628557	G	A	0.491505	-0.0352972	0.00744327	2.10611e-06
rs634110	9	33978635	C	A	0.628103	0.0365996	0.00772731	2.10813e-06
rs2781279	9	33979798	G	A	0.628104	0.0365992	0.0077273	2.10862e-06
rs2781280	9	33980067	T	C	0.371895	-0.036599	0.00772734	2.10911e-06
rs633706	9	33978715	T	G	0.371902	-0.0365992	0.0077274	2.10933e-06
rs7552761	1	73614081	T	C	0.462034	-0.035416	0.00747064	2.10986e-06
rs307686	9	33975527	T	C	0.3719	-0.0365976	0.00772725	2.11053e-06
rs10890008	1	73613006	T	C	0.462037	-0.035414	0.00747064	2.11263e-06
rs17414993	18	50926432	G	A	0.458582	-0.0356249	0.00751644	2.11408e-06
rs35016324	11	88889886	T	C	0.580645	-0.0359087	0.00756648	2.11459e-06
rs2781277	9	33977790	G	A	0.628114	0.0365947	0.00772744	2.11568e-06
rs4268306	1	73611750	T	A	0.462037	-0.0354106	0.00747063	2.1173e-06
rs34519740	4	42186398	G	C	0.145221	-0.0515295	0.010922	2.11783e-06
rs35272120	1	73625721	I	D	0.489596	-0.0350841	0.00740089	2.1226e-06
rs11743821	5	124660815	T	C	0.749044	0.0408624	0.00864447	2.13051e-06
rs12363323	11	88856292	G	A	0.67169	-0.0376811	0.00793541	2.1306e-06
rs6063776	20	50958166	T	C	0.180617	-0.0465473	0.00986037	2.13329e-06
rs6745908	2	141010669	T	C	0.688229	-0.0381602	0.00803458	2.13499e-06
rs5842095	20	54698436	I	D	0.215729	-0.0429732	0.00909772	2.13742e-06
rs10399932	1	73619229	T	A	0.538009	0.0353927	0.00747097	2.14478e-06
rs1806319	11	89037936	T	C	0.636835	-0.0362426	0.00763766	2.14652e-06
rs6014591	20	54647175	T	C	0.77127	0.0422134	0.00893622	2.14717e-06
rs7707387	5	124667524	T	A	0.243977	-0.0411478	0.00870906	2.14913e-06
rs1949888	1	73282691	T	G	0.512008	-0.0354215	0.00747402	2.14966e-06
rs3794917	18	50916342	T	G	0.540917	0.0356468	0.00752645	2.15006e-06
rs143649765	13	58859043	G	A	0.172778	0.0466877	0.0098127	2.15103e-06
rs13040169	20	50939536	G	A	0.180642	-0.0464715	0.00984785	2.15118e-06
rs66460578	7	104935658	I	D	0.211867	0.0459898	0.00967204	2.15236e-06
rs4564089	1	73608924	G	A	0.537975	0.0353862	0.00747079	2.15277e-06
rs6096886	20	50951298	G	A	0.180969	-0.0464713	0.00984843	2.15508e-06
rs11786760	8	64909013	C	A	0.49845	-0.0353512	0.00746209	2.15829e-06
rs307697	9	33982587	T	C	0.62797	0.0365589	0.00772693	2.16146e-06
rs10853630	18	50936601	T	C	0.544003	0.0355754	0.00751341	2.16226e-06
rs61803655	1	153769332	G	A	0.492801	0.0351655	0.00742287	2.16559e-06
rs145471447	3	167705681	I	D	0.999669	-0.868699	0.166803	2.16706e-06
rs34287828	7	104987304	I	D	0.56821	-0.0427883	0.00902525	2.16891e-06
rs80101656	18	50937507	G	A	0.450493	-0.0357185	0.00754463	2.16894e-06
rs375226983:G	5	124357317	G	C	0.160669	0.0472057	0.00992304	2.17277e-06
rs2064776	20	54611746	C	A	0.236666	-0.0421169	0.00891991	2.17656e-06
rs2802290	6	108905680	G	A	0.384238	-0.0362301	0.00765979	2.17847e-06
rs2229082	18	50936994	T	C	0.456047	-0.0355638	0.00751382	2.18167e-06
rs34234634	22	29761232	T	C	0.26831	0.0394945	0.0083197	2.18273e-06
rs307694	9	33925368	T	A	0.625329	0.0365506	0.00772907	2.18862e-06
rs62100025	18	50932656	G	A	0.543857	0.035561	0.00751625	2.20224e-06
rs10502974	18	50937861	C	A	0.455975	-0.0355442	0.00751313	2.20506e-06
rs147205025	18	50937500	I	D	0.549302	0.0357092	0.00754858	2.20907e-06
rs307688	9	33929510	G	A	0.374616	-0.0365358	0.00772926	2.21056e-06
rs10527654	14	99683755	G	A	0.563639	0.0353377	0.00747199	2.21574e-06
rs17794906	20	50955569	C	A	0.180673	-0.0464601	0.00985784	2.21583e-06
rs567238919	1	43295280	T	C	0.000293696	1.02431	0.196804	2.22318e-06
rs6014592	20	54648677	T	C	0.771417	0.0421571	0.00893832	2.22746e-06
rs953122	18	50938695	G	C	0.544033	0.0355265	0.00751316	2.23101e-06
rs148787377	18	50937258	I	D	0.550396	0.0356991	0.00754974	2.23131e-06
rs953121	18	50938824	C	A	0.455968	-0.0355238	0.00751317	2.23515e-06
rs5825020	18	50939021	I	D	0.549069	0.0356946	0.0075501	2.24075e-06
rs201176583	11	89050193	G	C	0.360421	0.0370794	0.00782902	2.24525e-06
rs10502975	18	50938241	G	C	0.544035	0.0355148	0.00751314	2.24816e-06
rs11082994	18	50938136	T	C	0.455964	-0.0355142	0.00751312	2.24886e-06
rs12127282	1	73396632	G	A	0.511283	-0.0353422	0.00747279	2.24984e-06
rs34628885	18	50942184	I	D	0.452433	-0.0357953	0.00757299	2.25235e-06
rs543878284	17	6220404	T	C	0.846137	0.0493065	0.010476	2.25334e-06
rs555867482	2	101312546	I	D	0.211714	0.0450251	0.00948749	2.25358e-06
rs12760667	1	73398884	T	C	0.488725	0.0353373	0.00747237	2.25411e-06
rs7822258	8	64897415	G	A	0.453993	-0.0354862	0.00750838	2.25798e-06
rs34299337	7	113650897	T	G	0.650384	-0.0387318	0.00817941	2.26316e-06
rs650706	2	141090347	T	G	0.56412	-0.0354028	0.00748336	2.26647e-06
rs36155392	14	99683639	I	D	0.563718	0.0352987	0.0074715	2.27001e-06
rs541619369	3	158607520	T	C	0.00110675	-0.697317	0.163253	2.273e-06
rs11873595	18	50937336	T	A	0.543959	0.0355003	0.00751363	2.27304e-06
rs6472128	8	64916524	T	C	0.497726	-0.0352799	0.00746375	2.27368e-06
rs72279626	1	73620418	I	D	0.533152	0.0351845	0.00744615	2.27776e-06
rs6943111	7	113621296	T	C	0.351535	0.0385624	0.00814634	2.27932e-06
rs11210095	1	73418456	C	A	0.511523	-0.0353119	0.0074719	2.28886e-06
rs140408426	1	29334397	I	D	0.787991	0.0431162	0.00915548	2.28908e-06
rs682817	2	141099519	T	A	0.564057	-0.0353909	0.00748424	2.29052e-06
rs2781	9	33921977	G	C	0.625407	0.0364859	0.00773085	2.29317e-06
rs61772328	1	73456177	G	A	0.515031	0.0353189	0.00747562	2.29411e-06
rs12458029	18	50933944	C	A	0.561224	0.0372712	0.00789224	2.29493e-06
rs4081455	11	88891543	T	C	0.580571	-0.0357842	0.00756701	2.29659e-06
rs12738361	1	153768740	T	C	0.507335	-0.0350873	0.0074253	2.29833e-06
rs2764261	6	108927842	G	A	0.619586	0.0363348	0.00770028	2.30334e-06
rs2356133	8	64918143	T	C	0.502285	0.0352586	0.00746359	2.30467e-06
rs1769723	9	33731379	T	C	0.281725	-0.0400618	0.00850118	2.30475e-06
rs6069571	20	54659105	G	A	0.229134	-0.0420089	0.00892033	2.30768e-06
rs6430898	2	141125182	G	A	0.526408	-0.0351898	0.00744686	2.30776e-06
rs10830227	11	88890822	G	A	0.419405	0.0357765	0.00756695	2.30778e-06
rs35076142	1	73611098	I	D	0.516483	0.0351464	0.00744138	2.3093e-06
rs6682845	1	73415845	T	G	0.511218	-0.0352649	0.00746496	2.31036e-06
rs6674333	1	73631558	C	A	0.48917	-0.0348846	0.0073864	2.31626e-06
rs6961668	7	104677739	C	A	0.311236	0.0378808	0.00800461	2.31875e-06
rs72347272	1	73627164	I	D	0.491577	-0.0350025	0.00741193	2.32102e-06
rs3994992	14	99679507	T	C	0.434372	-0.0352312	0.00746505	2.32584e-06
rs11874152	18	50933964	T	A	0.455209	-0.0355291	0.00752735	2.32714e-06
rs111412152	17	6220260	G	A	0.846082	0.0490851	0.0104436	2.32996e-06
rs7148256	14	99664984	G	A	0.408663	0.0353801	0.0074857	2.33048e-06
rs549666753	13	88251417	C	A	0.000354606	-1.71132	0.451041	2.33105e-06
rs72795366	5	151920076	T	A	0.72513	0.0395855	0.00840507	2.33751e-06
rs4817	9	33917498	T	C	0.62527	0.036441	0.00772878	2.34513e-06
rs542538375	13	58802057	I	D	0.144385	0.0503617	0.0106163	2.34698e-06
rs72795351	5	151910821	G	A	0.728112	0.0394226	0.00837222	2.34753e-06
rs1998705	9	33940732	G	A	0.628321	0.0364618	0.00773386	2.34815e-06
rs67437638	1	73644010	T	G	0.484619	-0.0352788	0.00747521	2.3498e-06
rs4650165	1	73396732	G	A	0.511257	-0.0352786	0.00747341	2.35056e-06
rs13381167	18	50937593	G	A	0.455992	-0.0354457	0.00751332	2.35376e-06
rs4692500	4	31147272	C	A	0.410025	-0.0355435	0.00753723	2.35542e-06
rs7020042	9	33958344	G	A	0.371583	-0.0364558	0.0077339	2.35751e-06
rs307676	9	33970812	G	A	0.371524	-0.0364603	0.00773522	2.36016e-06
rs4939727	18	50792914	G	A	0.614026	0.0359721	0.007631	2.36284e-06
rs307683	9	33973448	C	A	0.371524	-0.0364579	0.0077352	2.36356e-06
rs11210099	1	73429567	T	C	0.548462	0.0354045	0.0075059	2.36719e-06
rs13023477	2	161111887	T	C	0.191804	-0.0451373	0.0096023	2.36781e-06
rs6476428	9	33913381	T	C	0.625428	0.0364473	0.00773352	2.36923e-06
rs12136682	1	73361193	G	A	0.513954	-0.035408	0.0075033	2.37004e-06
rs5775165	1	73628086	I	D	0.489118	-0.0348588	0.00738867	2.37325e-06
rs12128225	1	73390331	G	A	0.488722	0.0352755	0.00747731	2.38409e-06
rs7516673	1	73429853	G	A	0.451532	-0.0353941	0.00750601	2.38425e-06
rs56132959	18	50612329	T	C	0.637043	0.0369523	0.00784481	2.38821e-06
rs12724056	1	73407650	T	A	0.511183	-0.0352169	0.00746549	2.38855e-06
rs71586995	1	73626498	I	D	0.510949	0.0348883	0.00739795	2.39565e-06
rs4650167	1	73406216	C	A	0.511144	-0.0352132	0.00746588	2.39722e-06
rs376977871	18	50877662	I	D	0.370389	-0.0391306	0.00830841	2.3977e-06
rs12745861	1	73415014	T	C	0.488812	0.0352071	0.00746542	2.40338e-06
rs1257434	14	99666400	T	C	0.587628	-0.0355691	0.00753593	2.40516e-06
rs11210092	1	73389235	T	C	0.511315	-0.0352683	0.00747864	2.40534e-06
rs112918773	18	50933102	G	A	0.453412	-0.0354649	0.00752431	2.40609e-06
rs917488	17	6210520	T	G	0.151748	-0.0492641	0.0104969	2.40654e-06
rs56286049	3	69824230	G	C	0.224667	0.0419071	0.0088592	2.40741e-06
rs12685300	9	33698804	T	G	0.263638	-0.0400179	0.00850858	2.40778e-06
rs7674790	4	31149277	T	A	0.372415	-0.0362261	0.00769344	2.41653e-06
rs4341393	1	153776666	T	C	0.509182	-0.0348759	0.00739681	2.41885e-06
rs2068861	18	50806973	G	A	0.623449	0.0361569	0.00767884	2.41977e-06
rs12992137	2	141095907	G	A	0.522073	-0.0350111	0.00742488	2.4219e-06
rs16884451	4	31148688	T	C	0.410939	-0.0354293	0.00752218	2.42309e-06
rs34653561	18	50850329	I	D	0.63843	0.0366097	0.00777704	2.42432e-06
rs641780	2	141084070	G	C	0.527086	-0.0351836	0.0074614	2.42434e-06
rs307645	9	33931398	G	A	0.628238	0.036409	0.007734	2.42954e-06
rs4233091	1	73385848	T	C	0.488699	0.035252	0.00747847	2.43003e-06
rs2762684	1	29380292	T	C	0.787225	0.0429458	0.0091428	2.43099e-06
rs1044352	4	31147874	T	G	0.409084	-0.0355761	0.00755467	2.4329e-06
rs7231178	18	50753741	G	A	0.456442	-0.0352072	0.00747367	2.43657e-06
rs6513190	20	54668307	C	A	0.230084	-0.0419306	0.00892482	2.43896e-06
rs11210091	1	73386705	G	A	0.488697	0.0352462	0.00747859	2.44014e-06
rs2426604	20	54690687	G	A	0.246602	-0.0421579	0.00897339	2.44114e-06
rs13381767	18	50574947	G	A	0.36438	-0.0368717	0.00783541	2.44456e-06
rs6656687	1	73307570	T	C	0.48651	0.0355826	0.00755075	2.44703e-06
rs667446	2	141098428	T	A	0.563552	-0.0352891	0.00748428	2.44879e-06
rs1400873	5	124674883	T	C	0.754936	0.0408489	0.00869557	2.45811e-06
rs4269731	1	73428581	G	A	0.451598	-0.0353469	0.00750622	2.46077e-06
rs17487277	18	50718944	G	C	0.415475	0.0354444	0.00751797	2.46158e-06
rs10971934	9	34117710	T	C	0.161791	-0.0480532	0.0102472	2.46626e-06
rs576746637	20	8371262	G	A	0.000133509	-5.83595	2.2493	2.4698e-06
rs307667	9	33962501	G	A	0.371533	-0.0363879	0.00773506	2.47024e-06
rs307668	9	33962862	G	A	0.628463	0.0363837	0.00773509	2.47707e-06
rs2985338	1	29369884	G	A	0.210734	-0.0430698	0.0091774	2.48097e-06
rs1126809	11	89017961	G	A	0.718455	-0.0387625	0.00821331	2.48845e-06
rs560628271	17	6220406	T	C	0.846196	0.0490981	0.0104764	2.48948e-06
rs6951691	7	113676485	T	G	0.650491	-0.0386393	0.00819382	2.49157e-06
rs6068216	20	51156432	G	A	0.722082	0.0396068	0.00843292	2.49176e-06
rs6024611	20	54662933	G	C	0.771144	0.04191	0.00892883	2.49203e-06
rs544416002	17	6220408	I	D	0.153805	-0.0490928	0.0104764	2.49571e-06
rs35860385	1	73618261	I	D	0.532408	0.0349705	0.00743033	2.49785e-06
rs573931153	17	6220417	T	C	0.846195	0.0490911	0.0104764	2.49791e-06
rs4650157	1	73319499	T	A	0.513666	-0.0354501	0.00752933	2.49802e-06
rs12735281	1	73318108	G	A	0.486334	0.0354501	0.00752933	2.49802e-06
rs547855247	17	6220421	I	D	0.153805	-0.0490899	0.0104764	2.49935e-06
rs1386355	2	141106115	G	A	0.521082	-0.0350455	0.00744246	2.50059e-06
rs7124483	11	88896664	G	A	0.577686	-0.0356	0.00755609	2.50151e-06
rs723911	20	54707622	T	C	0.231545	-0.0420452	0.00895898	2.50204e-06
rs12752778	1	73349414	T	C	0.486016	0.0353249	0.00750327	2.50234e-06
rs560043486	17	6220426	T	C	0.153805	-0.0490839	0.0104765	2.50665e-06
rs551760522	17	6220431	T	C	0.153804	-0.0490841	0.0104765	2.50669e-06
rs13280431	8	64904323	T	A	0.610426	-0.0360164	0.00764325	2.50725e-06
rs528731346	17	6220428	T	C	0.153804	-0.0490812	0.0104765	2.51002e-06
rs307662	9	33960639	G	A	0.371547	-0.0363577	0.00773432	2.51261e-06
rs565100330	17	6220436	T	C	0.846196	0.0490782	0.0104765	2.51374e-06
rs83921	9	33797056	T	A	0.616983	0.0367245	0.00781284	2.51641e-06
rs28498976	4	31151357	G	A	0.603363	0.0356212	0.00757746	2.52516e-06
rs2348645	5	151887948	T	A	0.678486	0.0376333	0.00801335	2.5309e-06
rs3736896	6	34735883	T	C	0.782369	-0.042315	0.00896364	2.53107e-06
rs58768910	18	50881180	I	D	0.369351	-0.0365789	0.00778465	2.53245e-06
rs1364960	8	64876494	G	C	0.333568	0.0368971	0.00782881	2.53314e-06
rs7127661	11	88896609	T	G	0.41773	0.0353067	0.00749798	2.53384e-06
rs83922	9	33797761	G	A	0.383081	-0.0367095	0.00781229	2.53616e-06
rs307648	9	33932688	G	C	0.628303	0.0363334	0.00773379	2.54766e-06
[truncated: 8,003 more rows]

## Sheet: Supplementary Data 3
Supplementary Data 3. Top 10,000 SNPs in the AFR male self-reported stuttering genome-wide association analysis.
The AFR male GWAS represents the African genetic ancestries male self-reported stuttering genome-wide association analysis that was conducted via logistic regression (see Methods). CHR: chromosome POS_b37: position in build 37 EA: effect allele NEA: non-effect allele EFFECT: effect estimate (beta) STDERR: standard error of the effect estimate p-value: p-value associated with the SNP effect
rsid	CHR	POS_b37	EA	NEA	EAF	EFFECT	STDERR	p-value
rs192857772	22	37824152	G	A	0.998234	-1.82654	0.32013	2.24049e-08
rs115801308	22	37872623	G	A	0.00216153	1.76357	0.310025	3.00101e-08
rs7333000	13	26535079	G	A	0.915039	0.338856	0.0639439	4.29417e-08
rs541395135	12	80825417	I	D	0.944504	-0.424783	0.0754131	4.35718e-08
rs76347047	3	143201440	G	A	0.00251772	-9.88947	5.5452	5.42163e-08
rs148428764	16	56239521	G	A	0.00394541	-3.55518	1.11771	9.97953e-08
rs143361782	12	5178352	T	C	0.00454655	-2.37398	0.641809	1.00991e-07
rs566319585	2	38910943	G	A	0.997407	3.54976	1.10887	2.50091e-07
rs186720785	4	172582961	T	G	0.996793	-1.34464	0.250622	2.56686e-07
rs115079879	7	83165997	T	A	0.0177044	-0.740925	0.157887	2.70864e-07
rs6553953	4	177312611	T	C	0.98232	-0.596711	0.111668	2.8264e-07
rs140990730	14	69327158	G	A	0.930564	-0.306062	0.0584912	3.02354e-07
rs593690	11	94337220	T	C	0.748307	0.206321	0.0407812	3.0943e-07
rs756997653	5	68143094	I	D	0.0167109	-0.769229	0.165871	3.45311e-07
rs10023326	4	177301080	T	C	0.0213246	0.537917	0.10214	3.83298e-07
rs7105524	11	94326442	G	A	0.745958	0.204084	0.0407152	3.99024e-07
rs7946089	11	94327494	T	C	0.723405	0.196266	0.039125	4.02869e-07
rs7120907	11	94326980	T	C	0.723791	0.196224	0.0391186	4.03169e-07
rs608972	11	94336130	T	C	0.259867	-0.203866	0.0407356	4.20048e-07
rs7675268	4	177310957	G	A	0.977787	-0.527901	0.101019	4.6509e-07
rs151201396	4	172580347	G	A	0.996876	-1.31233	0.250409	5.00666e-07
rs7670170	4	177304689	T	A	0.977838	-0.522952	0.100965	5.83007e-07
rs6825628	4	177303826	T	C	0.0221515	0.522622	0.100991	5.96204e-07
rs34383605	4	177303607	I	D	0.0221475	0.522661	0.100999	5.96401e-07
rs1026335	4	177302834	G	A	0.977862	-0.522645	0.101018	5.99629e-07
rs149525846	4	177308264	I	D	0.975325	-0.51187	0.0991196	6.15459e-07
rs695043	11	94339088	T	C	0.72207	0.194714	0.039437	6.1557e-07
rs11020851	11	94326627	G	A	0.430594	-0.163739	0.0329775	6.19696e-07
rs576355858	2	134699111	T	C	0.00168877	-6.91059	3.03926	7.31881e-07
rs9622533	22	37411703	T	A	0.924263	0.343432	0.071739	7.39612e-07
rs147813683	4	172618876	T	C	0.00436586	1.12698	0.217966	8.34735e-07
rs536937993	7	2763367	I	D	0.997859	6.10326	4.59613	8.44024e-07
rs74145638	10	73525294	T	C	0.074573	0.288667	0.0574774	8.46958e-07
rs115316066	18	66540408	G	A	0.017257	0.570141	0.111364	8.4851e-07
rs192756047	7	2759587	T	G	0.997877	6.5928	5.47918	8.62593e-07
rs142233069	12	3247393	G	C	0.996027	2.67875	0.76479	9.23819e-07
rs540137385	7	2763434	C	A	0.00172468	-8.06159	5.84968	9.40689e-07
rs144252576	13	44847772	G	A	0.99498	-0.949557	0.184008	9.56225e-07
rs115854516	5	68131110	T	A	0.0151125	-0.777146	0.174562	9.8433e-07
rs145210374	4	115212134	G	A	0.0173801	0.542633	0.106764	1.00469e-06
rs193141213	2	38864842	T	C	0.00435449	-1.79366	0.482178	1.03126e-06
rs7680871	4	115206277	T	C	0.042501	0.426999	0.0849079	1.06397e-06
rs4599485	4	115208373	C	A	0.957499	-0.426999	0.0849079	1.06397e-06
rs10013304	4	115209988	G	A	0.957496	-0.426992	0.0849084	1.06452e-06
rs1257380	11	94326283	T	A	0.418019	-0.160879	0.0331168	1.06611e-06
rs489591	11	94336431	T	C	0.268778	-0.192615	0.0399081	1.084e-06
rs57463336	10	73523518	T	G	0.925744	-0.286136	0.0575752	1.0978e-06
rs556489	11	94333720	G	A	0.276878	-0.188417	0.0390531	1.10473e-06
rs649973	11	94333874	G	A	0.276717	-0.187849	0.0390627	1.1979e-06
rs74145646	10	73526506	T	C	0.928157	-0.289271	0.0584061	1.2049e-06
rs560432960	16	64096012	G	A	0.00613795	-1.42322	0.360111	1.2549e-06
rs12511645	4	177303402	T	C	0.0256765	0.477919	0.0954236	1.27293e-06
rs11302980	4	177304131	I	D	0.0259987	0.476505	0.0951529	1.27304e-06
rs6843096	4	177304068	G	A	0.0259986	0.47648	0.0951544	1.27503e-06
rs591584	11	94325839	G	A	0.414207	-0.158421	0.0328758	1.30151e-06
rs118080577	13	29824590	T	C	0.990178	1.12538	0.271696	1.45016e-06
rs638397	11	94334108	T	G	0.279982	-0.185626	0.0389437	1.49571e-06
rs61022501	2	98420027	G	C	0.0447327	-0.410035	0.0888267	1.49837e-06
rs12672238	7	62670218	G	A	0.97098	-0.458588	0.092194	1.52807e-06
rs558301813	8	115646462	C	A	0.0347699	-0.479844	0.105123	1.52869e-06
rs116074771	13	44848926	T	A	0.990067	-0.693481	0.13788	1.55599e-06
rs6553959	4	177339158	T	C	0.0166863	0.562754	0.112693	1.57147e-06
rs59891240	2	34187753	T	C	0.985563	0.732738	0.167411	1.59164e-06
rs567176203	20	35469463	G	A	0.990431	-0.719978	0.143411	1.62464e-06
rs112528740	1	166568590	T	C	0.00896432	0.730419	0.145417	1.63224e-06
rs148512672	14	37539134	T	G	0.00588908	-1.34123	0.343291	1.711e-06
rs12666959	7	62678168	T	C	0.0298249	0.452797	0.0915387	1.72122e-06
rs17079832	18	66544169	G	A	0.0226868	0.505041	0.102034	1.73329e-06
rs12666235	7	62670100	T	G	0.970868	-0.455689	0.0921341	1.74242e-06
rs6926739	6	77550887	G	C	0.0198987	-0.618558	0.139444	1.75153e-06
rs150699361	7	2773341	T	C	0.00215452	-4.38665	2.28152	1.83302e-06
rs117450362	7	62682473	T	C	0.970549	-0.455163	0.0925321	1.96384e-06
rs71402236:ATGTTTTGTTT	2	38799354	I	D	0.0043183	-1.74813	0.478231	2.01532e-06
rs79952259	17	6573361	T	C	0.00337824	-2.28298	0.671869	2.05848e-06
rs200714223	6	33466980	I	D	0.571145	0.168925	0.0357436	2.06676e-06
rs147658723	7	2756085	G	A	0.997906	4.77019	2.80838	2.0703e-06
rs76456680	4	10770556	T	C	0.929821	0.318709	0.0693223	2.07872e-06
rs377483068	22	37823696	G	C	0.998389	-1.63377	0.332775	2.09339e-06
rs73019622	1	166569120	G	C	0.990749	-0.707273	0.142364	2.09363e-06
rs138932524	8	123885780	G	A	0.992253	1.65064	0.418902	2.0959e-06
rs10028967	4	177295282	G	A	0.0160754	0.585476	0.118822	2.14849e-06
rs3923292	7	62677044	G	A	0.970551	-0.448104	0.0914677	2.16886e-06
rs60835838	2	34172992	T	G	0.985577	0.715575	0.165665	2.22874e-06
rs77938544	4	10771196	T	A	0.930027	0.317926	0.0693719	2.24113e-06
rs6483348	11	94327377	C	A	0.439294	-0.154728	0.0328557	2.29626e-06
rs556960112	2	38875344	C	A	0.00396898	-1.84299	0.516862	2.35788e-06
rs6832371	4	177334806	T	C	0.0188979	0.524791	0.107299	2.43499e-06
rs144287251	4	115217833	G	C	0.983071	-0.53955	0.110215	2.45309e-06
rs6553956	4	177335928	T	C	0.981102	-0.524312	0.10727	2.47083e-06
rs79360925	12	7529891	T	A	0.991846	-0.794868	0.160868	2.47702e-06
rs183295783	16	30638566	T	G	0.00304337	-2.65601	0.811644	2.58863e-06
rs139049139	2	230506507	G	A	0.992074	1.192	0.292422	2.59037e-06
rs189099478	5	39742932	T	G	0.991349	-0.773562	0.157068	2.6268e-06
rs192012194	5	39670688	T	C	0.990558	-0.71391	0.145079	2.63853e-06
rs115250585	2	38794695	G	A	0.00387962	-1.8574	0.527438	2.71233e-06
rs539955867	16	69811593	T	G	0.997901	3.85598	1.57399	2.80973e-06
rs181322597	1	161993812	G	C	0.00856828	-1.09067	0.266556	2.85308e-06
rs116426480	12	130314152	T	G	0.0117546	-0.927709	0.218642	2.8692e-06
rs187246167	2	177952406	T	C	0.997612	3.33061	1.21958	2.89038e-06
rs76859800	4	177349880	T	A	0.980775	-0.505761	0.104338	2.95705e-06
rs73884388	3	178103362	G	A	0.977116	0.606286	0.138342	2.97384e-06
rs144243399	5	68192510	T	C	0.0138349	-0.760873	0.178826	3.03353e-06
rs72868195	2	34171423	T	C	0.0142649	-0.709877	0.166314	3.03426e-06
rs183068875	3	184781989	T	C	0.00156489	1.92221	0.39714	3.03833e-06
rs151233766	4	177412027	G	A	0.0180734	0.511064	0.105559	3.07286e-06
rs527422125	15	80127556	C	A	0.00192361	-4.49957	2.07075	3.11501e-06
rs549477775	6	84494451	T	C	0.00198	-5.05459	2.05828	3.1451e-06
rs151125784	16	30594983	G	A	0.997009	2.60713	0.804837	3.21742e-06
rs145049932	1	161988511	G	C	0.991495	1.09208	0.268315	3.23441e-06
rs533599754	16	69823191	G	A	0.997905	3.76941	1.52369	3.26837e-06
rs114583642	2	38878523	T	G	0.00445129	-1.63905	0.446996	3.28006e-06
rs374125940:A_ATAAT	2	77260550	I	D	0.204019	0.179806	0.038329	3.35475e-06
rs60946262	2	34182319	G	A	0.014389	-0.705938	0.165979	3.42206e-06
rs182670193	2	38794277	G	C	0.995738	1.69369	0.469532	3.4393e-06
rs535797337	2	38921820	T	C	0.00611523	-1.36738	0.356152	3.51004e-06
rs148744447	2	134722965	G	A	0.997678	3.22485	1.09308	3.5895e-06
rs112226344	5	68189201	T	A	0.984019	0.721932	0.169876	3.68891e-06
rs189649420	1	161993507	T	G	0.00851553	-1.08149	0.266686	3.71551e-06
rs151022676	4	177375802	G	A	0.979289	-0.480001	0.100354	3.87205e-06
rs142991519	5	68163259	T	C	0.0146898	-0.730429	0.172818	3.87437e-06
rs549256143	16	69846451	G	A	0.997912	3.67859	1.47381	3.91689e-06
rs144145041	14	37521501	G	A	0.994288	1.28898	0.339516	3.96176e-06
rs114676994	8	115692173	C	A	0.974765	0.528176	0.121367	3.97535e-06
rs527915278	11	21873497	T	C	0.00449338	-1.69342	0.459426	4.00215e-06
rs376543645	17	6583985	G	A	0.995719	1.83262	0.498382	4.00417e-06
rs115930681	7	83160224	G	A	0.977559	0.57087	0.132254	4.01023e-06
rs148419625	1	161988439	G	A	0.991541	1.08408	0.268467	4.08715e-06
rs79853982	14	85649165	G	A	0.882549	-0.22673	0.0485012	4.09018e-06
rs144420286	1	161982227	C	A	0.993769	1.36219	0.349759	4.23264e-06
rs114941924	8	115709134	G	A	0.0251977	-0.52615	0.121436	4.40682e-06
rs112092058	20	48991002	T	C	0.0213568	0.471462	0.0991978	4.42849e-06
rs13408712	2	173114067	G	C	0.819137	-0.193948	0.0418741	4.47242e-06
rs79238326	17	70947734	T	C	0.976537	0.5997	0.139137	4.49312e-06
rs566211793	20	50267970	I	D	0.998545	9.74784	5.95131	4.52166e-06
rs527841584	2	38821275	T	C	0.00461627	-1.56666	0.427244	4.5611e-06
rs73118967	20	39023882	T	C	0.00205506	-5.54093	2.50387	4.57632e-06
rs73767916	6	122273079	T	C	0.934487	-0.294956	0.0630223	4.59549e-06
rs565410980	15	55785865	I	D	0.997108	2.7892	0.880458	4.61969e-06
rs532191502	9	2249662	I	D	0.997964	4.85243	2.84871	4.64264e-06
rs188465806	11	17267407	G	A	0.00261368	-2.56893	0.85493	4.71158e-06
rs371319564	4	109761255	G	A	0.995696	1.95115	0.5658	4.72351e-06
rs115046350	7	83159139	G	C	0.978114	0.570523	0.133301	4.78858e-06
rs7334398	13	26535016	T	C	0.115839	-0.2453	0.0547956	4.8176e-06
rs397852951	14	37531673	I	D	0.00591083	-1.24983	0.328461	4.82038e-06
rs562400291	2	38878292	G	A	0.995692	1.62792	0.449919	4.83449e-06
rs78970102	2	38814974	T	C	0.995388	1.53682	0.418776	4.84928e-06
rs184055034	2	38815498	T	C	0.995388	1.53682	0.418776	4.84928e-06
rs114380409	1	161987413	G	A	0.991674	1.08951	0.271748	4.85392e-06
rs185693988	11	17261050	T	A	0.997403	2.57542	0.858257	4.88629e-06
rs192295996	11	17261042	G	A	0.997403	2.57542	0.858257	4.88629e-06
rs374664041	11	17260536	T	C	0.00259726	-2.57542	0.858257	4.88629e-06
rs544188518	2	38855660	G	C	0.00422978	-1.64863	0.459343	4.92272e-06
rs1529257	2	36498447	G	A	0.783562	-0.181923	0.0395058	4.95799e-06
rs115648847	1	10765348	T	C	0.00411516	1.1039	0.230043	4.99466e-06
rs143960589	7	83157838	T	C	0.978144	0.56884	0.133171	5.02228e-06
rs558196960	16	69574910	T	C	0.00194058	-4.01796	1.64189	5.04042e-06
rs537352735	2	38786602	G	C	0.995475	1.57186	0.430898	5.10797e-06
rs1961142	18	8294814	G	A	0.745159	0.176149	0.0390226	5.14439e-06
rs2013074	18	8294874	G	A	0.745162	0.176133	0.0390224	5.15414e-06
rs144163210	8	115722052	G	A	0.974915	0.522305	0.121434	5.20037e-06
rs150708408	13	99430772	G	A	0.985403	-0.582892	0.122496	5.26743e-06
rs149278168	5	68172973	T	C	0.0148663	-0.716506	0.171499	5.26871e-06
rs149361775	10	58644854	I	D	0.71788	0.1756	0.0389016	5.30067e-06
rs76637732	8	115677227	G	A	0.0253121	-0.5195	0.120885	5.36478e-06
rs149417773	1	161994266	T	G	0.00877689	-1.03564	0.258361	5.45546e-06
rs8086604	18	8291410	G	A	0.74483	0.175443	0.0389967	5.53007e-06
rs184492036	16	63981020	T	G	0.00510727	-1.48373	0.400899	5.56766e-06
rs542004445	1	95543895	G	A	0.997927	3.40711	1.1472	5.59861e-06
rs140604563	20	214179	G	A	0.00352919	-2.12095	0.604896	5.6016e-06
rs11985964	8	19012270	G	A	0.0168773	0.568047	0.120483	5.63513e-06
rs189078118	2	38780714	T	C	0.00450292	-1.56831	0.431515	5.66604e-06
rs148664709	1	46900662	G	C	0.996389	2.13895	0.618672	5.68683e-06
rs571545750	16	84445859	I	D	0.993704	1.60484	0.420366	5.69251e-06
rs142618075	21	43949440	G	C	0.996867	-1.14308	0.238911	5.69616e-06
rs114501967	7	83159495	T	C	0.0223761	-0.558784	0.131371	5.70428e-06
rs533408186	2	38883254	T	G	0.995507	1.56571	0.431944	5.71269e-06
rs75623225	11	59843706	G	A	0.00322546	1.37707	0.284672	5.77927e-06
rs116615514	4	10113806	T	C	0.98805	-0.598463	0.126444	5.84312e-06
rs561425861	14	104304388	G	A	0.998124	7.42091	4.39244	5.84517e-06
rs116392382	2	38883477	T	C	0.995506	1.56166	0.431179	5.90347e-06
rs10775278	16	8855177	T	C	0.654846	0.161775	0.0359781	5.9803e-06
rs11827384	11	93627460	T	G	0.229726	0.171825	0.0376835	5.99402e-06
rs75112135	2	98348005	T	G	0.0494851	-0.36195	0.0829424	6.01927e-06
rs75544281	2	98348248	C	A	0.950499	0.361851	0.0829383	6.04963e-06
rs146171533	3	154184403	G	C	0.0147026	-0.790048	0.189709	6.05719e-06
rs114308415	12	130346899	T	C	0.0140142	-0.755138	0.182089	6.08862e-06
rs113697898	10	1230601	G	A	0.988814	-0.649757	0.137561	6.11419e-06
rs150212560	1	9059345	T	C	0.992571	-0.788595	0.166463	6.13107e-06
rs140975753	1	194512503	T	G	0.976362	-0.501664	0.10698	6.23739e-06
rs147265014	16	63962036	G	A	0.993768	1.23153	0.322578	6.24788e-06
rs10775277	16	8855173	T	C	0.6548	0.161373	0.0359743	6.29598e-06
rs116573394	13	26536373	C	A	0.124269	-0.231349	0.0522686	6.30338e-06
rs148835348	1	165792816	I	D	0.987539	0.833503	0.20354	6.33356e-06
rs575543474	19	34348921	I	D	0.00412667	-1.71762	0.485859	6.38268e-06
rs74563692	12	7638572	T	G	0.99169	-0.751083	0.158854	6.47868e-06
rs189756683	2	177981541	T	C	0.998406	6.25685	3.03826	6.50832e-06
rs576952338	5	68172641	T	A	0.0209279	-0.615198	0.146473	6.52172e-06
rs111527482	5	68181339	T	C	0.984502	0.697767	0.168085	6.52838e-06
rs111560698	5	68188159	T	C	0.015792	-0.699238	0.168388	6.54903e-06
rs2699186	2	36501640	T	A	0.2168	0.179707	0.0395406	6.56245e-06
rs531753618	3	73228655	T	C	0.0075143	-1.21055	0.308356	6.64149e-06
rs5836725	2	181154391	I	D	0.887569	-0.234468	0.0512736	6.65075e-06
rs141567021	14	68967041	G	C	0.988535	-0.608494	0.12942	6.70485e-06
rs191251120	2	38800200	G	A	0.00463409	-1.527	0.421131	6.76363e-06
rs184446319	17	5836968	G	A	0.00305629	-2.34396	0.709199	6.76962e-06
rs142144286	13	69214394	I	D	0.978613	0.588213	0.140394	6.78315e-06
rs28949896	2	51967625	T	G	0.0138641	-0.718706	0.174283	6.78515e-06
rs557302378	5	68183883	T	C	0.986099	0.733137	0.177834	6.79585e-06
rs116074508	20	61539268	T	C	0.0247327	0.424512	0.0913809	6.82561e-06
rs116666834	2	38877137	G	A	0.00425503	-1.59833	0.447252	6.85754e-06
rs556079206	7	75917640	G	A	0.00135868	-8.38537	3.26019	6.88105e-06
rs192196815	2	38832329	G	A	0.00470507	-1.49136	0.409031	6.91374e-06
rs569193221	11	17261556	T	C	0.00240592	-2.69901	0.916031	6.93836e-06
rs78388658	2	98457408	T	A	0.942218	0.334829	0.0769588	6.98376e-06
rs55942909	5	131785807	T	C	0.0468032	0.321931	0.0699517	7.09184e-06
rs529602988	5	118372491	T	C	0.00144551	-8.79104	4.92649	7.11427e-06
rs148040898:A	16	64092363	G	A	0.994365	1.51147	0.405576	7.14142e-06
rs73828017	3	41446278	G	A	0.99309	-0.782379	0.166035	7.14699e-06
rs555142937	1	165789025	I	D	0.993533	1.25591	0.327571	7.20981e-06
rs13174262:A	5	25611619	G	A	0.960669	0.405288	0.0946335	7.25016e-06
rs7127117	11	1079879	T	C	0.51025	-0.161997	0.0361658	7.31488e-06
rs574048519	10	379349	I	D	0.995323	1.60937	0.444597	7.33664e-06
rs148493973	15	55140298	C	A	0.0675665	-0.302607	0.0694961	7.3457e-06
rs8106908:C	19	34351348	C	A	0.00411783	-1.70412	0.484184	7.36055e-06
rs148678366	22	27506335	G	A	0.989494	0.970021	0.240185	7.51554e-06
rs563379319	12	130519215	G	A	0.00447444	-1.47179	0.408979	7.62552e-06
rs72720490	1	177548701	T	A	0.0123616	0.625034	0.133445	7.74915e-06
rs567470838	16	64073277	G	A	0.0049862	-1.49626	0.410821	7.78558e-06
rs116663643	2	38801163	G	A	0.00463689	-1.48818	0.411036	7.80429e-06
rs188793296	2	38790175	G	A	0.995374	1.51854	0.420964	7.82221e-06
rs140087107	10	1239106	T	C	0.0112807	0.645165	0.138239	7.82529e-06
rs112354102	6	122273331	I	D	0.939794	-0.296878	0.0650125	7.91603e-06
rs116149503	1	214805633	T	C	0.0113117	-0.828834	0.205157	7.98877e-06
rs76097679	15	55142551	T	C	0.932489	0.301505	0.069512	7.99268e-06
rs112042375	5	68182113	G	A	0.984636	0.691382	0.168038	7.99298e-06
rs369345252	2	177984851	G	A	0.00160432	-5.85141	2.80157	8.07999e-06
rs540728199	11	44700222	G	A	0.996355	2.07766	0.596607	8.12222e-06
rs11129549	3	33300764	G	A	0.169844	-0.198182	0.0451007	8.1859e-06
rs7827840	8	115661676	T	G	0.0254902	-0.507644	0.120296	8.19155e-06
rs80116434	11	57110622	G	A	0.950493	-0.357117	0.0781379	8.25789e-06
rs56012004	3	170776625	G	A	0.00563966	0.848607	0.181019	8.27347e-06
rs565196301	9	32764244	I	D	0.99698	2.56056	0.792586	8.33548e-06
rs142819999	15	55148340	G	C	0.932495	0.300855	0.0695016	8.34437e-06
rs77369973	15	55139735	T	C	0.932368	0.300823	0.0694966	8.34944e-06
rs6481237	10	58640650	C	A	0.719636	0.171966	0.0389187	8.37773e-06
rs12805396:T	11	93626156	T	C	0.230406	0.169012	0.0376747	8.42588e-06
rs561818470	1	111184665	C	A	0.996166	1.79949	0.519382	8.43351e-06
rs185543610	2	145782039	G	C	0.996009	-1.14179	0.241894	8.47455e-06
rs17165380	7	93047582	T	A	0.957839	-0.346031	0.075825	8.50926e-06
rs12783361:G	10	58647371	G	A	0.279251	-0.172428	0.0390605	8.5315e-06
rs148616522	8	107705048	G	A	0.997504	3.20486	1.26921	8.55523e-06
rs138961293	12	5178772	T	A	0.0025932	-3.01271	1.06448	8.63106e-06
rs1446696	2	77260688	G	A	0.797196	-0.172493	0.0384279	8.63391e-06
rs556230211	6	77389214	G	A	0.997861	3.54733	1.33744	8.67984e-06
rs2243925	2	36513791	G	A	0.206108	0.17956	0.0400223	8.69293e-06
rs183768642	2	60106790	T	C	0.996618	-1.01703	0.217369	8.70057e-06
rs116100436	2	98352656	T	A	0.0486467	-0.356916	0.0832155	8.74668e-06
rs530346674	21	46221932	T	C	0.997586	2.96109	0.991292	8.8763e-06
rs191978197	7	99825561	G	C	0.00154034	1.70431	0.363511	8.88292e-06
rs138509940	22	37847204	G	A	0.00165622	1.49803	0.323966	8.88493e-06
rs62639990	1	909363	C	A	0.0967641	-0.269144	0.0619695	8.88899e-06
rs113495035:G	10	23385401	T	G	0.969155	0.466976	0.110547	8.95047e-06
rs17702365	1	213661154	T	G	0.0187903	0.561681	0.121468	9.04535e-06
rs527556461	1	27163488	T	C	0.00174348	1.8853	0.407845	9.16968e-06
rs186263706	2	38840581	C	A	0.00476258	-1.45344	0.400822	9.17742e-06
rs116285374	20	13013032	G	C	0.998586	-1.98674	0.437718	9.19198e-06
rs143301152	9	9238153	T	C	0.998199	4.25935	1.92839	9.22829e-06
rs60576855	2	98454276	G	A	0.942444	0.330875	0.0770517	9.25405e-06
rs78461184	15	55139506	T	C	0.932244	0.299038	0.0694269	9.2941e-06
rs117794539	17	2893576	T	G	0.948268	-0.324386	0.0714516	9.4047e-06
rs143139416	14	33136377	G	A	0.98852	-0.62219	0.13477	9.46032e-06
rs142453954	10	7509164	G	A	0.996938	-1.16824	0.247749	9.48997e-06
rs543297188	2	38856561	G	A	0.0045227	-1.51192	0.42153	9.56599e-06
rs114455831	20	61551662	G	A	0.975321	-0.419669	0.0918466	9.57827e-06
rs114858264:T	15	55145945	T	G	0.0675982	-0.298527	0.0694251	9.63033e-06
rs17406416	2	77259869	G	A	0.20293	0.171586	0.0384444	9.70091e-06
rs190974723	9	74073090	T	A	0.00115821	2.06498	0.458236	9.70193e-06
rs11316228	11	93624164	I	D	0.7471	-0.164346	0.036923	9.71005e-06
rs535151082	6	7440889	I	D	0.0103698	0.665357	0.144175	9.73432e-06
rs117471307	13	99434489	T	C	0.0141235	0.57191	0.123825	9.81538e-06
rs115561456	20	15148692	T	C	0.97866	0.608572	0.147294	9.91551e-06
rs187306228	22	37930767	C	A	0.994865	-0.958858	0.206528	9.97745e-06
rs79092032	2	38842904	T	G	0.99522	1.44023	0.397864	1.00278e-05
rs6801124	3	33299135	C	A	0.17014	-0.195729	0.0449757	1.00315e-05
rs566204807	1	27133018	G	A	0.998199	-1.86075	0.403411	1.00345e-05
rs139516133	22	37924346	T	C	0.00430567	0.985928	0.211963	1.00484e-05
rs17703674	16	4881524	T	C	0.0385636	0.3926	0.0863886	1.00677e-05
rs187785710	11	34025919	G	A	0.00117223	1.86961	0.412319	1.00965e-05
rs185306743	10	353279	G	A	0.995924	1.79522	0.504346	1.01083e-05
rs71546026	6	77757953	I	D	0.861814	0.214268	0.0494412	1.01475e-05
rs143678429	15	55148192	G	A	0.0675993	-0.297666	0.0694034	1.01679e-05
rs651028	1	237358209	T	C	0.326315	-0.161708	0.0368737	1.01707e-05
rs2540243	2	39930986	G	A	0.752593	0.173464	0.0396558	1.02638e-05
esv3611589	6	164561390	I	D	0.00793207	0.771302	0.166642	1.02837e-05
rs75121595	2	145780784	G	A	0.00402314	1.12483	0.240617	1.03322e-05
rs73049519	3	33300129	C	A	0.169905	-0.195836	0.0450689	1.0351e-05
rs146401427	11	127283743	T	C	0.00248265	1.26989	0.274524	1.03724e-05
rs140441280	13	99434032	T	C	0.985837	-0.570067	0.123794	1.0407e-05
rs114537786	8	115642762	T	C	0.0253061	-0.504009	0.120782	1.04173e-05
rs117412863	8	75097160	T	A	0.998048	5.92987	4.60026	1.04452e-05
rs148387974	5	16373843	T	C	0.0105467	-0.871616	0.219689	1.04647e-05
rs113099899	5	103025813	T	C	0.0922638	0.250065	0.055862	1.05195e-05
rs3815065	5	131785692	G	C	0.0507739	0.304662	0.067573	1.05637e-05
rs148381163	2	78575757	T	C	0.998189	-1.77077	0.388282	1.0564e-05
rs72740082	15	80508139	T	A	0.0338967	0.385524	0.0849655	1.06279e-05
rs182069542	21	40547053	G	A	0.00148731	-9.65623	9.22439	1.06437e-05
rs116147425	7	93034183	T	C	0.0428569	0.34664	0.0768028	1.06564e-05
rs72958190	4	136171445	T	C	0.960023	0.387883	0.0919573	1.06882e-05
rs35792621	5	131733473	T	C	0.951367	-0.30754	0.0682562	1.0814e-05
rs563873018	2	36934400	G	A	0.00181264	-4.03455	1.75909	1.0915e-05
rs138445938	11	16992168	T	C	0.0229979	-0.568233	0.137006	1.09332e-05
rs375823374	18	45743428	T	G	0.00150878	-5.95711	3.0162	1.09609e-05
rs148144598	5	174050875	G	A	0.998539	6.33313	2.89434	1.09808e-05
rs149990398	10	83733685	G	A	0.0065128	1.06737	0.229189	1.10066e-05
rs117895696	1	165674633	G	A	0.992497	1.21423	0.325211	1.10805e-05
rs12525554	6	77663087	T	C	0.142616	-0.208322	0.0482485	1.11174e-05
rs75463736	3	41450414	G	A	0.00657929	0.773485	0.167733	1.11325e-05
rs148278879	9	74070400	G	A	0.00142952	1.95336	0.432184	1.11975e-05
rs553231985	12	130520648	T	C	0.00457152	-1.41901	0.395732	1.11994e-05
rs115637206	2	7091933	T	G	0.004241	1.16729	0.252707	1.12152e-05
rs114849863	14	78595833	T	A	0.0477149	-0.363684	0.0858594	1.12346e-05
rs118042276	13	29784753	G	A	0.991813	1.10537	0.29192	1.12584e-05
rs6772982	3	176561166	G	A	0.227311	0.166965	0.0377439	1.13235e-05
rs529155739	6	71946326	I	D	0.00262504	1.1783	0.255087	1.13993e-05
rs77300070	9	107777194	G	A	0.990099	0.853591	0.21761	1.15456e-05
rs78301391	10	121763351	G	A	0.972148	0.469702	0.112906	1.15571e-05
rs189200797	2	38846109	G	A	0.00479246	-1.42216	0.394413	1.15743e-05
rs79946745	2	38845813	T	C	0.00479246	-1.42216	0.394413	1.15743e-05
rs566129907	11	17324849	T	C	0.997926	3.16145	1.22702	1.16397e-05
rs6501704	17	72232918	G	A	0.568453	-0.145658	0.0331907	1.16765e-05
rs568417422	21	40528799	T	C	0.00148563	-8.7369	7.91946	1.16995e-05
rs2888336	2	36506690	T	G	0.780323	-0.174575	0.0395172	1.17112e-05
rs553465638:GATAC	2	36534135	I	D	0.261958	-0.18022	0.0414524	1.17198e-05
rs77120850	8	75085393	C	A	0.00186609	-6.94297	6.80061	1.17665e-05
rs142782552	7	97149046	G	A	0.997724	2.89075	1.0197	1.1793e-05
rs368785820	4	87126315	I	D	0.988229	-0.599766	0.130991	1.18242e-05
rs111668110	4	136172952	G	A	0.0398672	-0.386019	0.0919653	1.18535e-05
rs557055876	21	40530025	T	C	0.998513	8.6501	7.86186	1.18843e-05
rs10099264	8	25735738	C	A	0.678104	0.154586	0.0355384	1.18853e-05
rs76629469	3	170751277	G	A	0.994545	-0.844788	0.183425	1.1915e-05
rs76487872	7	93037078	T	C	0.0428259	0.341986	0.0762112	1.19214e-05
rs142192862	2	145712939	G	A	0.996407	-1.18674	0.255987	1.19691e-05
rs114334016	20	61554364	G	A	0.975194	-0.414878	0.0918328	1.19817e-05
rs2552036	2	36506995	G	A	0.776483	-0.172887	0.0391849	1.19874e-05
rs116547378	5	116875437	C	A	0.00718519	0.773354	0.167122	1.19921e-05
rs557171145	9	111528654	I	D	0.273152	-0.169486	0.0390721	1.20165e-05
rs186362402	6	12526166	G	A	0.998402	-1.51872	0.333451	1.21305e-05
rs143393765	7	2774725	G	A	0.997819	2.95458	1.16607	1.22177e-05
rs62047881	16	63863063	T	C	0.888453	0.237627	0.0554882	1.22485e-05
rs547288496	7	97170642	G	A	0.99774	2.91188	1.0324	1.22933e-05
rs557553988	5	131849975	G	A	0.963283	-0.348011	0.0775219	1.23341e-05
rs190884128	6	159607272	G	A	0.00433457	1.18873	0.258906	1.23482e-05
rs184115154	11	17267351	T	A	0.00235555	-2.62551	0.910168	1.2357e-05
rs11367716	8	115707240	I	D	0.974645	0.494111	0.119354	1.23728e-05
rs574384469	20	36823020	G	A	0.0243129	-0.608085	0.148887	1.24249e-05
rs534281605	3	26533337	T	C	0.994179	1.26608	0.346259	1.24269e-05
rs140171222	15	55148988	T	C	0.0665228	-0.297612	0.0700882	1.24461e-05
rs76581988	6	152707235	G	A	0.234064	0.169353	0.0385108	1.24874e-05
rs78564279	14	69332174	G	A	0.926943	-0.256174	0.0575503	1.2498e-05
rs577672670	16	69577739	C	A	0.00151047	-5.73551	2.81782	1.25867e-05
rs11635836	15	45299916	T	C	0.265519	-0.165415	0.0382087	1.25892e-05
rs79387179	6	77671360	G	A	0.141943	-0.20739	0.0483354	1.2591e-05
rs73884382	3	178087176	T	A	0.0262291	-0.509184	0.123075	1.25937e-05
rs546635015	19	33724685	C	A	0.997315	-1.41491	0.309702	1.28261e-05
rs145968555	2	145697381	G	A	0.996352	-1.17453	0.254107	1.28742e-05
rs186976489	7	97143664	G	C	0.0022913	-2.83993	0.996114	1.28837e-05
rs45544334	20	45315346	T	C	0.192022	0.178691	0.0406283	1.28947e-05
rs11634372	15	45305789	G	C	0.734174	0.164756	0.0381116	1.29606e-05
rs145135038	16	54021644	G	A	0.973116	0.489973	0.118577	1.29878e-05
rs72866570	2	34123502	G	A	0.0149102	-0.659162	0.163623	1.29934e-05
rs150235974	7	2795222	T	C	0.997824	2.91446	1.14658	1.30139e-05
rs192457690	2	98338086	G	A	0.0496287	-0.34843	0.0827539	1.30203e-05
rs117776557	14	40461125	T	C	0.0164289	0.5261	0.115904	1.30439e-05
rs181648908	21	46221163	T	C	0.00331217	-2.01153	0.599198	1.30463e-05
rs35277861	16	5618533	G	A	0.814511	-0.187223	0.0425703	1.30536e-05
rs114082225	7	97145152	T	C	0.00231865	-2.83079	0.991523	1.30695e-05
rs145681906	4	78126123	G	A	0.0138897	0.563532	0.124473	1.30785e-05
rs148610114	14	33144882	G	A	0.0101524	0.635021	0.139614	1.30863e-05
rs146018851	13	69123752	I	D	0.0213965	-0.575551	0.141488	1.30931e-05
rs114449843	4	177394356	G	A	0.0186102	0.469997	0.104129	1.3118e-05
rs190472529	8	124736291	T	A	0.994468	-0.985666	0.21579	1.31551e-05
rs7359215	15	45304339	C	A	0.734253	0.164587	0.0381122	1.32346e-05
rs139941782	5	143079542	C	A	0.997633	3.90979	1.52913	1.32356e-05
rs146965973	4	115180548	T	A	0.986727	-0.555359	0.122576	1.32593e-05
rs115310599	22	37919114	G	A	0.996581	-1.03483	0.22574	1.32845e-05
rs12883240	14	31421629	G	C	0.763662	-0.166885	0.0380473	1.32895e-05
rs552238652	15	27910727	I	D	0.989173	-0.634257	0.139662	1.33173e-05
rs2699191	2	36512609	T	C	0.825865	-0.185587	0.0421735	1.33407e-05
rs12659233	5	131778857	C	A	0.0869951	0.235092	0.0530858	1.33808e-05
rs11148778	13	69123573	T	G	0.0213349	-0.574778	0.141484	1.3461e-05
rs555471815	12	116801785	T	A	0.992826	-0.761596	0.167176	1.34728e-05
rs11148779	13	69123588	G	C	0.021336	-0.574725	0.141479	1.34789e-05
rs151299735	13	69126931	I	D	0.978626	0.574318	0.141366	1.34796e-05
rs9529364	13	69123625	T	A	0.978663	0.574588	0.141469	1.35297e-05
rs114773019	16	5342652	G	A	0.0482058	-0.382748	0.0911621	1.35429e-05
rs11148775	13	69123465	T	C	0.0213267	-0.574602	0.141491	1.35619e-05
rs71766752	13	69129025	I	D	0.978595	0.57373	0.141255	1.35756e-05
rs9529366	13	69126776	T	C	0.978629	0.574029	0.14136	1.36134e-05
rs7584604	2	50812891	T	G	0.381166	-0.147733	0.0341407	1.37156e-05
rs143022230	1	177635450	G	A	0.998685	-2.02862	0.455721	1.37556e-05
rs544847302	13	69121477	G	A	0.0185136	-0.641238	0.15905	1.39142e-05
rs116560689	7	97175066	T	G	0.00226745	-2.8587	1.00793	1.39283e-05
rs370968823	4	87080754	I	D	0.987127	-0.56893	0.125633	1.40692e-05
rs551543614	3	142491373	T	C	0.00375449	1.053	0.230531	1.40783e-05
rs1698851	12	128010163	T	G	0.21598	-0.203826	0.0474751	1.41153e-05
rs62047879	16	63859253	T	C	0.111239	-0.236268	0.0555613	1.41379e-05
rs12886419	14	31425437	T	C	0.762293	-0.16512	0.0377772	1.42302e-05
rs146861827	9	89209866	G	A	0.997399	-1.20548	0.262635	1.42431e-05
rs141899745	4	10085615	T	C	0.00154371	-7.81259	3.43489	1.42657e-05
rs73908976	20	45317026	G	A	0.808507	-0.177914	0.0406585	1.42683e-05
rs181036533	4	18384160	T	A	0.991524	1.0177	0.262754	1.42793e-05
rs8129036	21	44346929	G	C	0.720435	0.171697	0.0398988	1.42863e-05
rs74647328	9	107773965	T	G	0.00987473	-0.845626	0.217581	1.4288e-05
rs202131770	4	177373429	I	D	0.018815	0.464889	0.103472	1.43561e-05
rs113779510	4	81431015	I	D	0.790439	-0.191812	0.0438189	1.44491e-05
rs182966004	17	65804536	T	C	0.00836528	-1.01077	0.26428	1.45009e-05
rs180844585	4	125868383	C	A	0.00400167	0.949003	0.207026	1.45312e-05
rs184926103	4	125870575	T	C	0.00400167	0.949003	0.207026	1.45312e-05
rs114990552	3	113667587	T	C	0.991758	1.06541	0.277423	1.45587e-05
rs963002	15	45313679	T	C	0.268359	-0.163369	0.0380067	1.45688e-05
rs11855974	15	59705005	T	C	0.624687	-0.149393	0.034381	1.45884e-05
rs4705945	5	131773194	G	A	0.904753	-0.225649	0.0512284	1.4602e-05
rs832046	3	97747673	G	C	0.68838	-0.1512	0.0347307	1.4683e-05
rs71479869	10	14351940	C	A	0.996834	-1.14263	0.247506	1.46996e-05
rs73206126	13	69225304	T	C	0.979097	0.570317	0.141039	1.47074e-05
rs145356273	3	142844924	G	A	0.995961	1.57525	0.461455	1.47205e-05
rs74606142	7	93047641	C	A	0.0428205	0.334953	0.0754598	1.47292e-05
rs114464832	2	98514939	T	C	0.0157293	-0.706625	0.175504	1.47355e-05
rs189318608	7	2786242	G	A	0.00217248	-2.86237	1.11998	1.47369e-05
rs145854689	12	62568916	T	A	0.992359	-0.705706	0.155471	1.47832e-05
rs538009922:G	2	47074093	G	C	0.00119145	-7.15965	3.22116	1.47995e-05
rs77123859	7	2633581	T	C	0.96817	-0.37461	0.0840949	1.48405e-05
rs548615261	7	2785653	G	A	0.997827	2.85931	1.11842	1.48509e-05
rs111536826	7	2908748	G	A	0.997713	2.76784	0.95278	1.48789e-05
rs550806783	7	2785105	G	A	0.00217346	-2.85792	1.11758	1.48884e-05
rs575310837	7	75582482	G	C	0.00377245	-1.81855	0.523483	1.49027e-05
rs150023175	11	127200538	G	A	0.997131	-1.13997	0.250087	1.49088e-05
rs17106421	14	69334556	G	C	0.0883934	0.233004	0.0528903	1.49331e-05
rs34451610	9	95477559	T	C	0.00268466	-4.38466	1.74079	1.49367e-05
rs190054041	17	46855104	T	A	0.0699453	0.264353	0.0599417	1.49735e-05
rs184924557	2	38761671	G	C	0.00387023	-1.61143	0.47379	1.50177e-05
rs142707589	10	67278388	T	C	0.00253568	1.18394	0.25933	1.50577e-05
rs74676680	11	76303804	G	A	0.0112652	-0.890577	0.229026	1.50612e-05
rs3759890	15	45314594	G	C	0.268491	-0.163141	0.0380177	1.50654e-05
rs72731600	14	69338756	G	C	0.911357	-0.232299	0.0527551	1.50663e-05
rs111840375	5	31754039	G	A	0.0200628	-0.552261	0.13626	1.50775e-05
rs2055858	15	45314268	G	C	0.731543	0.163118	0.0380155	1.50908e-05
rs73879822	3	171470223	T	C	0.964965	0.418704	0.101222	1.51235e-05
rs555138299	12	766439	G	A	0.00125711	-7.08797	3.62031	1.51291e-05
rs140610667	7	2798370	G	A	0.997823	2.84955	1.11273	1.51369e-05
rs144581671	7	2781344	C	A	0.00217682	-2.8478	1.11171	1.52569e-05
rs150546721	10	120652927	T	A	0.00130859	2.1019	0.480649	1.5477e-05
rs182209977	2	38761625	T	C	0.00398287	-1.56891	0.45828	1.54932e-05
rs531418749	11	104435684	T	A	0.997831	3.11824	1.11937	1.55153e-05
rs568684140	11	104435682	G	C	0.997831	3.11824	1.11937	1.55153e-05
rs143577425	7	97133665	T	C	0.00233914	-2.74958	0.956496	1.55155e-05
rs12891080	14	31426508	C	A	0.236686	0.165116	0.0379456	1.55344e-05
rs542860632	7	2780331	I	D	0.00217809	-2.83886	1.10672	1.55556e-05
rs376434162	2	98338044	T	A	0.941333	0.322363	0.0769717	1.55743e-05
rs139099093	8	18929770	G	C	0.00193441	-3.33127	1.29267	1.56034e-05
rs588920	1	237358967	G	A	0.675023	0.158118	0.0368393	1.56697e-05
rs79580535	15	45307393	G	A	0.732298	0.162771	0.0380105	1.56883e-05
rs534909346	2	11746002	T	C	0.00118963	-7.79222	3.40102	1.56934e-05
rs187078943	7	2775634	G	C	0.99782	2.83835	1.10592	1.58788e-05
rs150372469	21	25215674	I	D	0.0047574	1.2148	0.268565	1.5938e-05
rs142236895	3	142844759	T	C	0.995972	1.56527	0.459702	1.59563e-05
rs79067969	11	16957620	G	A	0.992081	-0.725971	0.161101	1.59668e-05
rs62047222	16	63951969	G	A	0.878869	0.227362	0.0537288	1.59998e-05
rs17165445	7	93069960	T	C	0.960001	-0.344209	0.0778471	1.60188e-05
rs145868113	7	2777538	G	C	0.99782	2.82391	1.09819	1.60523e-05
rs10153029	15	27230491	G	A	0.996394	-1.24523	0.275171	1.6148e-05
rs113882350	13	69138662	T	C	0.978491	0.566408	0.140541	1.6178e-05
rs551207002	5	31753635	I	D	0.0205328	-0.534587	0.132101	1.6182e-05
rs7093611	10	15567541	T	C	0.900471	0.258384	0.0613138	1.61886e-05
rs76197356	7	150962630	G	A	0.856534	0.210061	0.0495501	1.62258e-05
rs1881776	2	36493946	G	A	0.225113	0.169288	0.0389717	1.62525e-05
rs146591581	8	22230167	C	A	0.00460715	1.03023	0.227646	1.62696e-05
rs116579046	2	98433595	T	C	0.0179791	-0.625914	0.155506	1.62718e-05
rs74094514	1	78973028	T	C	0.988009	-0.582403	0.129619	1.62749e-05
rs115578065	7	21687962	T	A	0.00151776	-6.2471	3.21753	1.62991e-05
rs537344349	10	95107302	C	A	0.997129	2.50742	0.871697	1.63304e-05
rs116917594	8	75062461	T	A	0.00191758	-5.19326	3.22352	1.63617e-05
rs147784270	19	34529072	T	C	0.0180504	0.510588	0.114272	1.63681e-05
rs35999669	17	72240177	T	G	0.444045	0.138525	0.0321257	1.64069e-05
rs143008261	4	88536317	I	D	0.924172	0.32603	0.0779724	1.64273e-05
rs140813732	14	53199678	T	C	0.0067165	-1.08895	0.292383	1.65688e-05
rs557848929	2	7093915	G	A	0.00350323	-1.77085	0.532338	1.66345e-05
rs562760340	19	15632849	G	A	0.998565	7.68451	3.77671	1.66671e-05
rs138931595	22	37931288	G	A	0.995375	-0.953816	0.210715	1.66889e-05
rs73879241	3	170686609	T	G	0.00365026	1.19169	0.263244	1.67474e-05
rs557893512	3	142445818	G	A	0.996223	-1.03945	0.229599	1.67553e-05
rs140164127	3	170655271	G	C	0.996354	-1.19292	0.26356	1.68033e-05
rs202184433	2	51937961	I	D	0.955457	0.364437	0.0879117	1.68232e-05
rs2699178:C	2	36493342	G	C	0.225611	0.168816	0.0389362	1.68488e-05
rs145627486	1	230016008	I	D	0.91928	0.283389	0.0675002	1.68576e-05
rs550648612	3	170641662	T	C	0.00364057	1.19414	0.263888	1.68748e-05
rs35180332	5	131772277	T	C	0.904659	-0.223821	0.0512026	1.69137e-05
rs73879239	3	170675997	G	A	0.996349	-1.19103	0.263297	1.69909e-05
rs72866565	2	34122268	G	C	0.985199	0.65183	0.163904	1.69925e-05
rs13208216	6	77758706	T	G	0.136892	-0.20963	0.0496214	1.70301e-05
rs79615523	4	13795140	T	C	0.00456169	1.22694	0.271548	1.70446e-05
rs62433561	6	77721102	G	C	0.867125	0.212009	0.0502258	1.71598e-05
rs61655746	7	150960962	T	C	0.143103	-0.209112	0.0494694	1.71694e-05
rs147366060	14	65873542	T	C	0.00153361	-6.4737	4.80162	1.72307e-05
rs117693155	13	99437333	T	C	0.014129	0.558581	0.124493	1.72652e-05
rs535885729	11	59841160	C	A	0.998353	-1.65048	0.362466	1.73261e-05
rs147628093	8	115743975	G	A	0.982718	0.599297	0.149469	1.73359e-05
rs115000239	1	166647636	T	C	0.994513	-0.825675	0.182815	1.734e-05
rs77825932	7	150960441	T	A	0.858234	0.209662	0.0496324	1.73603e-05
rs117033047	11	9973029	G	A	0.0031253	-2.59873	0.845149	1.73862e-05
rs77996205	3	182877534	G	A	0.106805	-0.233938	0.055514	1.73938e-05
rs140410436	7	97127240	G	A	0.997648	2.69627	0.934325	1.74251e-05
rs547202854	8	35042730	T	C	0.00134044	-6.81225	2.87551	1.74726e-05
rs7957001	12	129515015	G	C	0.00398736	1.10429	0.245198	1.74794e-05
rs34401181	3	64722297	T	C	0.314523	0.146883	0.0340627	1.75468e-05
rs112302139:C	5	31753943	G	C	0.979342	0.531079	0.131725	1.75797e-05
rs147517311	10	8355268	G	A	0.0032503	-1.86275	0.56931	1.75993e-05
rs10487756	7	150959826	G	A	0.855066	0.205739	0.048736	1.76318e-05
rs193051941	4	78127053	T	C	0.0138339	0.553781	0.124293	1.77779e-05
rs58992040	7	150960813	G	A	0.856942	0.208755	0.0494866	1.78792e-05
rs2017067	6	77767170	C	A	0.135195	-0.210216	0.0498963	1.79063e-05
rs76731778	19	34541663	C	A	0.988634	-0.613459	0.137152	1.79359e-05
rs79567020	7	150960604	G	A	0.856536	0.208067	0.049338	1.80001e-05
rs149053854	7	2801459	T	C	0.0021715	-2.78504	1.08055	1.80615e-05
rs76934815	13	99436656	C	A	0.985917	-0.557546	0.124557	1.80786e-05
rs6788961	3	122342753	G	A	0.695561	0.166606	0.0390879	1.81223e-05
rs571259549	2	8421628	I	D	0.997711	3.20227	1.06032	1.81481e-05
rs148864033	14	37514461	G	A	0.994324	1.1701	0.323468	1.81798e-05
rs186433470	12	114518609	T	C	0.00238347	-3.78118	1.60457	1.81893e-05
rs11618655	13	49122070	G	A	0.998083	4.19016	2.00873	1.81982e-05
rs184759994	4	177351721	G	A	0.0177863	0.479418	0.107995	1.82424e-05
rs17154511:C	11	59825585	C	A	0.00299891	1.36641	0.298835	1.8246e-05
rs144622836	9	89205424	T	C	0.00243958	1.22373	0.270574	1.83591e-05
rs118005856	13	99436548	G	A	0.985886	-0.556225	0.124374	1.83879e-05
rs4748178	10	15565216	C	A	0.100245	-0.256028	0.0611317	1.84023e-05
rs563136000	11	104378576	G	A	0.00216322	-3.12324	1.13569	1.84074e-05
rs193135512	2	41682966	G	C	0.00127773	1.83532	0.409515	1.84315e-05
rs80223007	5	31752927	G	A	0.020317	-0.538737	0.134118	1.84853e-05
rs11699148	20	19270926	T	G	0.995644	-1.03186	0.226824	1.85103e-05
rs111781824	5	68188480	C	A	0.985043	0.670833	0.169585	1.85201e-05
rs59092968	7	150960838	T	C	0.143026	-0.208398	0.0494966	1.85668e-05
rs140906931	16	84840132	G	A	0.00181096	-3.76263	1.43252	1.86425e-05
rs75139209	5	21832069	T	C	0.909534	0.25101	0.0599881	1.86679e-05
rs73879255	3	170728070	G	A	0.00348878	1.18563	0.263235	1.86862e-05
rs369258899	18	63313874	T	C	0.00175779	-6.90485	3.80597	1.8751e-05
rs140177630	7	2930352	G	A	0.998167	3.72615	1.70796	1.87572e-05
rs544293843	8	23789115	T	A	0.00824365	-1.09628	0.289934	1.87753e-05
rs148905371	9	32803049	G	A	0.00273741	-2.43899	0.803867	1.87889e-05
rs533502665	4	1815606	I	D	0.992563	1.11745	0.298772	1.88434e-05
rs1271070	11	94327949	T	C	0.494498	0.139118	0.0325643	1.89498e-05
rs117730444	16	74961128	T	C	0.0052881	-1.70397	0.495856	1.90285e-05
rs144720134	13	99428376	G	A	0.985498	-0.559507	0.125438	1.90464e-05
rs148981868	18	68321423	G	A	0.00143794	-4.72121	1.85512	1.90507e-05
rs10775279	16	8855251	G	A	0.310451	-0.159997	0.037703	1.9087e-05
rs145912013	4	115149948	G	A	0.98601	-0.535341	0.120516	1.91125e-05
rs11148776	13	69123522	G	A	0.979012	0.564323	0.141213	1.91243e-05
rs193390	19	58548658	T	C	0.735831	0.168765	0.0398382	1.91351e-05
rs7094249	10	15553055	T	C	0.0958557	-0.261609	0.0626561	1.93117e-05
rs4333257	4	115207479	G	A	0.960808	-0.396931	0.0902754	1.9362e-05
rs535813028	13	91531646	T	A	0.99878	8.13752	4.42547	1.94429e-05
esv3622098	10	1234926	T	C	0.0111296	0.62681	0.140651	1.94438e-05
rs1922841	4	97692299	G	A	0.032578	-0.58257	0.145363	1.94779e-05
rs4775567	15	63243552	G	A	0.616908	-0.142716	0.0333427	1.95074e-05
rs59089662	10	105459973	G	A	0.967157	-0.37243	0.0848371	1.95491e-05
rs57104403	10	105459971	C	A	0.967149	-0.372306	0.0848093	1.95501e-05
rs533575824	4	126122198	I	D	0.996682	-1.09492	0.242367	1.9561e-05
rs544445214	10	1239710	I	D	0.99346	-0.777365	0.173297	1.9628e-05
rs4596493	6	156110342	T	C	0.595721	-0.149646	0.0349889	1.96383e-05
rs75684974	5	163341449	T	C	0.968175	0.442183	0.10843	1.9653e-05
rs564375204	8	4647150	G	A	0.998565	-1.57192	0.349467	1.97148e-05
rs296844	9	4814635	G	A	0.741696	-0.159404	0.0371219	1.97248e-05
rs144775321	14	37551948	G	A	0.00611551	-1.11617	0.305474	1.97463e-05
rs143868022	19	1178831	G	A	0.998539	8.81508	3.87771	1.97484e-05
rs528607566	6	7427448	I	D	0.00685805	0.773777	0.172947	1.97593e-05
rs185084818	1	207369499	G	A	0.0061193	-1.21122	0.33102	1.97604e-05
rs140290929	5	114039013	G	A	0.997634	3.45714	1.39396	1.97616e-05
rs201478671	3	106892971	I	D	0.0189778	0.529013	0.119157	1.97715e-05
rs2576078	15	45319673	T	C	0.913078	0.2552	0.0612378	1.97756e-05
rs55973429	2	237532172	T	G	0.673513	-0.239005	0.0558371	1.98004e-05
rs560807535	10	105459967	G	A	0.967144	-0.371932	0.0847853	1.98157e-05
rs551920728	13	69121471	I	D	0.978844	0.56542	0.141828	1.98943e-05
rs147903474	20	23501034	G	C	0.00156434	-7.78851	3.60853	1.99766e-05
rs200378918	10	121765654	I	D	0.970918	0.443718	0.109332	1.99769e-05
rs74433745	8	14202002	G	C	0.99818	-1.44186	0.323972	1.99918e-05
rs117013625	13	28269015	G	A	0.00168919	1.94515	0.439172	1.99973e-05
rs567216881	9	115356119	I	D	0.00357913	1.3598	0.303883	2.0027e-05
rs34093026	6	77683671	C	A	0.137783	-0.206249	0.049218	2.00426e-05
rs73201974	13	69132245	G	A	0.0265683	-0.487171	0.120872	2.00536e-05
rs116163492	6	22492846	G	A	0.971402	-0.378212	0.0861361	2.00777e-05
rs78215399	6	22496746	G	A	0.0286153	0.378023	0.0860943	2.00839e-05
rs144517801	6	22493827	T	C	0.0286155	0.378022	0.0860943	2.00851e-05
rs140822305	14	40520899	G	A	0.0146217	0.537751	0.120934	2.01003e-05
rs76816499	8	51750744	C	A	0.00181615	-6.16066	2.83036	2.01413e-05
rs139467719	6	22493499	G	A	0.0286647	0.377405	0.0859914	2.02502e-05
rs140106401	3	142547233	T	C	0.996166	-1.05602	0.235544	2.02588e-05
rs145468224	20	35664743	T	C	0.00702218	0.951329	0.211009	2.02684e-05
rs144097947	13	69121446	I	D	0.980084	0.592343	0.148985	2.03005e-05
rs11754143	6	77725748	T	C	0.864777	0.208606	0.0498323	2.03309e-05
rs149545382	13	69159612	I	D	0.978344	0.555659	0.139328	2.03526e-05
rs183554915	16	52958531	G	A	0.00202096	1.62116	0.368047	2.03708e-05
rs182737252	12	89031473	T	A	0.998099	3.76835	1.45898	2.03821e-05
rs151054716	13	69111359	I	D	0.0205392	-0.574951	0.144472	2.0409e-05
rs113584811	7	150960440	T	G	0.85807	0.20772	0.0495819	2.04265e-05
rs192027338	5	114034292	T	C	0.00236692	-3.42641	1.37771	2.04693e-05
rs189377001	12	62566913	G	C	0.992405	-0.696092	0.156045	2.04982e-05
rs34287435	6	77753216	T	C	0.860556	0.205507	0.0490972	2.05034e-05
rs114104425	1	214794279	G	A	0.98892	0.792292	0.204461	2.053e-05
rs183362125	12	63071293	C	A	0.00634178	0.797746	0.178627	2.05338e-05
rs78704569	4	115013672	G	A	0.0218975	0.452699	0.102924	2.05777e-05
rs9529375:A	13	69130274	G	A	0.979201	0.565181	0.141988	2.05781e-05
rs6881779	5	32984988	T	A	0.927261	-0.264635	0.0609329	2.05856e-05
rs9529376	13	69130288	G	A	0.9792	0.565179	0.14199	2.05867e-05
rs193159097	4	87092623	G	A	0.0116483	0.585681	0.13171	2.0653e-05
rs57959744	11	17542720	T	C	0.0330395	-0.434772	0.106773	2.07456e-05
rs2552002	2	36489263	T	C	0.22376	0.166833	0.0388939	2.07677e-05
rs192802025	9	14284132	T	G	0.990942	-0.700295	0.157465	2.07957e-05
rs140122413	13	43396800	T	G	0.991633	-0.70839	0.159083	2.08221e-05
rs148715644	14	37543342	C	A	0.993933	1.11658	0.306555	2.08625e-05
rs4262299	8	108342263	C	A	0.0808514	0.243746	0.0562922	2.09761e-05
rs13275227	8	25739131	G	C	0.681828	0.151409	0.0358344	2.10093e-05
rs554822374	6	72133342	T	C	0.997676	-1.23644	0.276612	2.10306e-05
rs115886320	5	114088096	G	C	0.998437	9.98983	4.96911	2.10424e-05
rs145540459	9	107772118	T	C	0.990012	0.82269	0.215161	2.11437e-05
rs144213880	3	124676194	I	D	0.896653	0.286476	0.0689302	2.11758e-05
rs115504941	15	29556602	T	C	0.00916393	0.679694	0.152862	2.12336e-05
rs73458910	7	127964131	G	C	0.971252	-0.405133	0.0926006	2.12685e-05
rs200982768	6	7508955	I	D	0.10052	-0.240865	0.0578752	2.13086e-05
rs6799961	3	110952847	T	A	0.0245714	-0.482615	0.11996	2.13106e-05
rs143308459	13	69118692	I	D	0.978902	0.563388	0.141811	2.13618e-05
rs188468109	7	24422398	G	A	0.99521	1.36227	0.388646	2.13805e-05
rs115011576	4	10776574	T	C	0.032593	-0.420214	0.103568	2.14127e-05
rs9968053	3	33304095	T	G	0.162812	-0.192581	0.0459925	2.14173e-05
rs201163813	6	77610283	G	A	0.838771	0.191188	0.0456814	2.14247e-05
rs114644785	21	42893753	T	C	0.00415052	1.04144	0.233309	2.14321e-05
rs148755723	12	110091760	I	D	0.968998	0.455192	0.112308	2.14649e-05
rs560920911	13	69121449	I	D	0.978873	0.562919	0.14172	2.14662e-05
rs9541454	13	69156469	T	C	0.977642	0.539994	0.135452	2.147e-05
rs143195615	4	10089618	G	A	0.990941	-0.630164	0.141916	2.15101e-05
rs141154634	4	10089680	G	C	0.990941	-0.630164	0.141916	2.15101e-05
rs556209453	6	157376093	I	D	0.997377	2.55943	0.833955	2.15153e-05
rs113910441	13	69158068	T	C	0.0223625	-0.539994	0.135469	2.15156e-05
rs181918283	3	178097056	G	A	0.997681	3.15294	1.10259	2.15561e-05
rs73458924	7	127980897	T	C	0.0289409	0.406193	0.0929261	2.15905e-05
rs537213420	2	14050153	G	C	0.997056	2.13902	0.713102	2.16031e-05
rs200390896	3	72699518	I	D	0.99034	1.16286	0.316121	2.16277e-05
rs146752820	4	115053174	G	A	0.986095	-0.539327	0.122208	2.16286e-05
rs11005575	10	58660139	G	A	0.242455	-0.170811	0.0405974	2.16701e-05
rs9529388	13	69160180	T	C	0.977642	0.539737	0.135457	2.16876e-05
rs574911049	9	32754915	G	A	0.997575	2.60445	0.907102	2.16926e-05
rs150492903	7	124024626	T	C	0.00168694	-6.36055	3.06919	2.1711e-05
rs113366929	10	1229115	T	C	0.0112635	0.607287	0.137154	2.17351e-05
rs11148777	13	69123540	T	A	0.0211131	-0.557417	0.140328	2.17674e-05
rs3788400	22	26832103	G	A	0.677755	-0.148824	0.0349176	2.17754e-05
rs784402	18	53598716	T	C	0.142483	-0.20636	0.0494269	2.17777e-05
rs139142178	2	145810646	G	A	0.00398638	1.08501	0.241214	2.17823e-05
rs546960027	9	32811266	C	A	0.00320681	-2.05279	0.641033	2.17988e-05
rs7124618	11	94327430	T	C	0.494941	0.138	0.0325481	2.18976e-05
rs570025941	12	41790199	I	D	0.00349187	-1.97592	0.642188	2.19332e-05
rs148840149	4	140467760	I	D	0.931341	-0.270411	0.0625403	2.19827e-05
rs190598819	11	36528343	T	C	0.00156307	-7.06306	3.70081	2.20561e-05
rs2204917	4	97699502	G	A	0.967507	0.577029	0.14492	2.21798e-05
rs139745490	3	127578711	C	A	0.00451624	-1.56724	0.44916	2.21858e-05
rs184731663	10	10480328	G	C	0.00124897	1.87169	0.428463	2.22162e-05
rs117878361	7	107988681	T	A	0.987085	-0.595111	0.134312	2.22236e-05
rs557049821	15	97483861	T	C	0.00119482	-8.35824	5.83051	2.23708e-05
rs375286339	2	36452325	I	D	0.99484	-0.9077	0.20319	2.23757e-05
rs73201979	13	69135926	T	C	0.021128	-0.555527	0.140029	2.2418e-05
rs537348079	3	178088211	G	A	0.997688	3.13772	1.09634	2.24474e-05
rs181170960	4	125788303	T	C	0.00576087	0.816753	0.182929	2.24624e-05
rs186055955	16	69693957	G	A	0.00168302	-4.24077	2.01488	2.24843e-05
rs9541420	13	69109822	T	A	0.0206481	-0.563126	0.142156	2.25573e-05
rs35931910	15	85401680	T	C	0.0734853	0.25184	0.0583169	2.25632e-05
rs115670226	2	98335806	T	C	0.0486157	-0.342537	0.0836278	2.25949e-05
rs182827241	21	40531039	C	A	0.998506	5.70206	3.94081	2.26884e-05
rs188818754	12	108674086	G	A	0.997308	2.30274	0.741471	2.27023e-05
rs4130161	12	105356797	G	A	0.882263	0.218736	0.0526437	2.27089e-05
rs558608060	12	58240286	G	A	0.998872	-1.98046	0.45629	2.27235e-05
rs570090499	6	10124139	T	G	0.00194353	-3.73184	1.53661	2.27498e-05
rs9541416	13	69104744	G	A	0.978661	0.550993	0.138855	2.27662e-05
rs115397240	5	3457678	T	G	0.0335615	-0.42001	0.103683	2.27829e-05
rs34535722	8	124251302	T	C	0.00146684	1.45363	0.33356	2.27895e-05
rs1322100	6	77740109	C	A	0.138729	-0.204199	0.049055	2.27924e-05
rs574595896	17	77400022	T	C	0.998861	8.77279	3.68098	2.28305e-05
rs193067502	8	58793950	T	C	0.00335186	1.1587	0.255717	2.28322e-05
rs4708298	6	77614319	T	A	0.160619	-0.190684	0.0457162	2.28451e-05
rs140998972	18	3525458	T	C	0.00502842	-1.53454	0.429644	2.28543e-05
rs9800384	5	131801288	T	G	0.0470779	0.304306	0.0702253	2.28814e-05
rs9529371	13	69129675	G	A	0.978935	0.555532	0.140199	2.28875e-05
rs9541438	13	69129738	T	C	0.0210654	-0.555518	0.140199	2.28969e-05
rs9529373	13	69129831	C	A	0.0210654	-0.555518	0.140199	2.28969e-05
rs9529372	13	69129722	T	G	0.0210654	-0.555518	0.140199	2.28969e-05
rs9529370	13	69129626	T	A	0.978935	0.555518	0.140199	2.28969e-05
rs28966669	2	51991026	T	C	0.013695	-0.672039	0.172115	2.29185e-05
rs77647420	15	55157003	T	C	0.0680966	-0.285734	0.0693525	2.29866e-05
rs116434830	7	83145997	G	A	0.974281	0.474526	0.118354	2.30012e-05
rs190026719	3	178084739	C	A	0.00230505	-3.13391	1.09449	2.30092e-05
rs17835203	17	2902427	T	C	0.0526892	0.312263	0.0720924	2.30933e-05
rs16888465	6	77741488	T	C	0.138054	-0.205058	0.0492963	2.31119e-05
rs576837418	4	13139644	T	C	0.00158622	-5.82748	3.19312	2.31234e-05
rs11148773	13	69123329	G	A	0.979084	0.557007	0.140698	2.31568e-05
rs138963883	1	166585469	G	A	0.994398	-0.796195	0.179125	2.31842e-05
rs9529369	13	69128780	G	A	0.978912	0.555404	0.140254	2.31845e-05
rs147523156	3	178100816	T	C	0.997678	3.12677	1.09376	2.31899e-05
rs9541437	13	69129456	T	C	0.978914	0.555369	0.140252	2.32089e-05
rs9541423	13	69111335	T	C	0.979391	0.562284	0.14217	2.32442e-05
rs557076638	20	14998901	G	C	0.998405	-1.67392	0.377448	2.32625e-05
rs9541424	13	69111520	T	G	0.0206087	-0.562243	0.142168	2.32732e-05
rs9541436	13	69129138	G	A	0.978914	0.555329	0.140262	2.32779e-05
rs73201907	13	69124963	G	A	0.0210961	-0.555119	0.140214	2.33075e-05
rs9541435	13	69128797	G	A	0.0210932	-0.555121	0.140238	2.33772e-05
rs3041166	11	102012929	I	D	0.921771	-0.242941	0.0564516	2.34237e-05
rs57666610	8	26124920	T	C	0.014765	-0.64867	0.165721	2.34257e-05
rs116461117	6	63195958	T	C	0.00254788	-2.90226	1.05701	2.34854e-05
rs183184632	8	124264730	C	A	0.0014709	1.44929	0.333059	2.35744e-05
rs9541434	13	69128360	T	A	0.978909	0.55477	0.140217	2.36135e-05
rs9529368	13	69128019	G	A	0.0210915	-0.55477	0.140217	2.36135e-05
rs9541433	13	69126525	T	C	0.0210912	-0.554769	0.140223	2.3632e-05
rs77983409	13	69125005	T	A	0.0210919	-0.554737	0.140216	2.3637e-05
rs73201908	13	69125176	T	C	0.0210919	-0.554737	0.140216	2.3637e-05
rs9529367	13	69127878	G	A	0.0210919	-0.554737	0.140216	2.3637e-05
rs73201909	13	69125376	C	A	0.978908	0.554737	0.140216	2.3637e-05
rs73201969	13	69126900	G	A	0.978908	0.554737	0.140216	2.3637e-05
rs9541432	13	69125691	G	A	0.021091	-0.554751	0.140222	2.36437e-05
rs9529365	13	69126689	T	C	0.021091	-0.554751	0.140222	2.36437e-05
rs76417807	13	69127165	G	A	0.0210934	-0.554715	0.140215	2.36537e-05
rs75490146	13	69127522	G	A	0.978906	0.554715	0.140215	2.36537e-05
rs138233232	19	1130848	G	A	0.998382	7.71895	4.15598	2.36725e-05
rs56293314	14	40422966	C	A	0.0175489	0.492795	0.112192	2.36977e-05
rs9541425	13	69112187	G	A	0.979396	0.561641	0.142144	2.37038e-05
rs563248843	4	10089839	T	C	0.0090618	0.626721	0.14191	2.3771e-05
rs538387346	7	99935895	T	A	0.0015604	1.58809	0.354421	2.37826e-05
rs148918021	19	1138882	T	C	0.00142798	-9.65634	4.9392	2.37943e-05
rs375696401	2	98501803	T	C	0.06964	-0.295126	0.0717028	2.37953e-05
rs9529374	13	69130252	T	C	0.0210519	-0.554738	0.14027	2.37971e-05
rs75030979	15	55159995	T	G	0.932256	0.285601	0.0694649	2.38905e-05
rs12527643	6	77742851	G	A	0.861941	0.20473	0.0493032	2.38989e-05
rs11042585	11	10018090	T	C	0.00277052	-2.85838	0.967879	2.39024e-05
rs78711703	7	150957904	T	C	0.14155	-0.207625	0.0499692	2.39212e-05
rs10798549:A	1	177513467	C	A	0.987652	-0.598264	0.135329	2.39279e-05
rs73179327	4	44431516	G	A	0.716462	0.152069	0.0362497	2.3937e-05
rs13216145	6	77743979	T	C	0.86194	0.204702	0.0493026	2.39548e-05
rs535245427	10	12381545	G	A	0.965146	-0.369893	0.0853143	2.40376e-05
rs142830987	11	92108861	I	D	0.00720721	0.903624	0.203944	2.40441e-05
rs114551781	6	103676198	T	C	0.952774	-0.303179	0.0701825	2.40579e-05
rs2796259	1	207913134	T	G	0.356543	0.145737	0.0344165	2.41333e-05
rs76084765	15	55158866	T	A	0.0677501	-0.285402	0.0694598	2.41805e-05
rs76121693	15	55159565	T	A	0.0677501	-0.285402	0.0694598	2.41805e-05
rs139162852	16	54021387	T	C	0.0420036	-0.373535	0.0919034	2.42309e-05
rs13210002	6	77585881	G	A	0.162844	-0.189466	0.0455574	2.42499e-05
rs77957939	7	150957900	G	C	0.141526	-0.207489	0.0499743	2.42691e-05
rs9541441	13	69140452	G	A	0.0210863	-0.553004	0.139946	2.42895e-05
rs550342564	13	26770784	G	A	0.0011056	-9.29643	4.17581	2.43014e-05
rs117319282	14	40506748	T	C	0.0149934	0.527973	0.120019	2.43056e-05
rs117728151	14	40506786	T	C	0.985007	-0.527973	0.120019	2.43056e-05
rs142925081	14	40504475	T	C	0.985007	-0.527973	0.120019	2.43056e-05
rs190811770	13	34429889	T	C	0.00385998	-1.77367	0.539283	2.43436e-05
rs10831127	11	93614537	T	C	0.189816	0.171685	0.0403192	2.43481e-05
rs562849704	20	31832239	T	A	0.997644	2.91937	1.02032	2.43691e-05
rs146351067	7	55207788	T	C	0.992324	1.03911	0.27963	2.43877e-05
rs188971571	20	50316016	T	G	0.998746	9.70578	6.96299	2.43904e-05
rs542027813	4	157872877	T	C	0.00163223	-4.66667	1.96118	2.44221e-05
rs540326989	15	97492895	G	A	0.998752	6.61706	3.95556	2.445e-05
rs9541440	13	69139198	G	C	0.978924	0.553022	0.140004	2.44577e-05
rs149186139	3	1306357	T	A	0.992574	-0.705286	0.159064	2.44795e-05
rs554745115	2	225993783	G	A	0.996115	-0.958489	0.21542	2.44946e-05
rs80196067	3	41454321	G	C	0.9937	-0.753754	0.170335	2.45332e-05
rs780442517	9	12857441	I	D	0.0272382	0.499312	0.114407	2.4548e-05
rs368478229	1	241026544	T	C	0.00547861	0.880912	0.198666	2.46162e-05
rs8015705	14	31431452	T	G	0.766072	-0.162078	0.0381585	2.46485e-05
rs10500478	16	63923633	G	A	0.932939	0.289696	0.0706014	2.46692e-05
rs7664085	4	44423265	G	A	0.717231	0.15105	0.036066	2.46756e-05
rs7207938	17	1864329	T	C	0.840281	0.191358	0.0460431	2.46955e-05
rs7668325	4	2340281	T	C	0.231516	0.162163	0.0381801	2.47147e-05
rs117658977	14	92835013	G	A	0.995968	2.2029	0.698608	2.47181e-05
rs117125304	14	40504062	G	A	0.985002	-0.527615	0.12005	2.47254e-05
rs60451170	15	39770943	G	A	0.0224341	-0.530742	0.133362	2.47433e-05
rs2699190	2	36510725	T	A	0.802598	-0.17363	0.0408141	2.47561e-05
rs79178823	12	50489700	G	A	0.995591	-1.00132	0.22432	2.47579e-05
rs12484548	22	19140990	T	C	0.763611	0.169763	0.0406445	2.47645e-05
rs28965169	2	51981252	T	A	0.986044	0.664409	0.17067	2.47784e-05
rs143399656	1	161999492	T	G	0.991238	0.927892	0.246056	2.48105e-05
rs9529378	13	69132095	T	C	0.978937	0.552939	0.140098	2.48329e-05
rs7685258	4	44426264	T	C	0.28225	-0.151246	0.0361287	2.48778e-05
rs146320868	19	1158713	G	A	0.998616	9.36032	4.28819	2.48935e-05
rs4469145	4	115194485	G	A	0.954955	-0.356681	0.0824387	2.49287e-05
rs757103	5	131766430	G	C	0.0846967	0.230035	0.0536552	2.49354e-05
rs72738768	1	219983014	T	C	0.965798	0.411633	0.102152	2.4939e-05
rs150400856	6	85786066	G	A	0.998607	-1.61591	0.362133	2.49634e-05
rs147835691	4	2340276	T	C	0.768455	-0.162059	0.038177	2.49737e-05
rs9541439:A	13	69129992	C	A	0.978968	0.553186	0.140217	2.4982e-05
rs182438871	9	4393367	T	A	0.00612028	-1.42084	0.403709	2.49834e-05
rs11931753	4	44423496	G	A	0.717808	0.151209	0.0361291	2.49948e-05
rs79771870	15	73149931	G	A	0.993594	1.32532	0.363126	2.50526e-05
rs4705861	5	131800764	T	C	0.952852	-0.302663	0.0701974	2.50931e-05
rs138860691	3	178082403	G	C	0.00229761	-3.11239	1.08759	2.50983e-05
rs114536211	22	36861004	T	C	0.12316	0.200023	0.0468788	2.51054e-05
rs561291213	20	53392794	T	C	0.00128867	-6.89829	3.7098	2.51112e-05
rs78461635	7	150957917	G	A	0.857538	0.205646	0.0496231	2.5143e-05
rs143929380	12	2850432	T	C	0.00237898	1.57375	0.356479	2.51697e-05
rs563408183	13	80448679	T	C	0.997424	2.33787	0.750553	2.51825e-05
rs56847603	3	64707956	C	A	0.676062	-0.143307	0.0338862	2.52155e-05
rs559906097	20	14997094	T	C	0.00163238	1.66022	0.375761	2.52617e-05
rs115954019	7	83151339	C	A	0.974589	0.47662	0.119504	2.53138e-05
rs77022646	17	38261402	T	C	0.0382224	-0.378415	0.0936219	2.54945e-05
rs184940196	2	98501816	G	A	0.0695513	-0.294146	0.0717228	2.55061e-05
rs9541478	13	69220225	G	A	0.0216287	-0.538347	0.136393	2.55724e-05
rs12895940	14	31462291	T	C	0.762129	-0.160381	0.0378442	2.5636e-05
rs4705859	5	131763938	T	C	0.915321	-0.229423	0.0535964	2.56637e-05
rs58716560	6	7512343	I	D	0.100342	-0.238648	0.0579063	2.57118e-05
rs17835197	17	2900882	G	A	0.0528749	0.309628	0.0719026	2.57483e-05
rs2164901	8	4745957	T	C	0.170086	-0.195367	0.0471259	2.57575e-05
rs149219584:GCACA	4	119842934	I	D	0.150666	0.190463	0.0447995	2.57753e-05
rs2540245	2	39925269	T	C	0.213101	-0.174148	0.0417995	2.58612e-05
rs7685859	4	44426558	T	C	0.282834	-0.150651	0.0360607	2.58613e-05
rs12446776	16	5628300	G	A	0.200659	0.175956	0.0414924	2.59395e-05
rs150009407	6	103699717	T	G	0.0465825	0.3061	0.0711605	2.60621e-05
rs184098717	5	173221804	C	A	0.00197131	1.38884	0.312728	2.60634e-05
rs563869969	15	97495607	G	A	0.998738	6.28729	3.6656	2.60692e-05
rs56380567	14	40443786	T	C	0.0212921	0.445997	0.102429	2.60897e-05
rs72738769	1	219984672	G	A	0.0340037	-0.412379	0.102589	2.61391e-05
rs78354043	16	69873892	T	C	0.00189415	-3.83988	1.69864	2.61773e-05
rs116940193	14	40501464	G	A	0.0150212	0.525857	0.120041	2.62244e-05
rs75857011	7	83149071	T	C	0.025948	-0.470118	0.117998	2.62577e-05
rs145245857	4	115154957	C	A	0.01396	0.527576	0.120844	2.63105e-05
rs9482197	6	122258881	G	A	0.0621085	0.277695	0.0647334	2.63623e-05
rs7350653	13	69301250	T	G	0.976699	0.515188	0.130336	2.63683e-05
rs115876820	10	28656529	T	C	0.0112178	-0.76561	0.199958	2.63732e-05
rs183991106	3	42050538	T	C	0.0131286	0.549401	0.125875	2.63741e-05
rs143535653	7	2808592	T	C	0.00211482	-2.77048	1.0926	2.63898e-05
rs118000348	14	40501517	G	A	0.984979	-0.525657	0.120052	2.64536e-05
rs9541458	13	69171697	T	G	0.0223813	-0.531017	0.134557	2.64684e-05
rs62311594	4	83212627	G	A	0.0109029	-0.875459	0.232539	2.6473e-05
rs73675947	8	26126388	T	C	0.9861	0.668188	0.172101	2.65393e-05
rs73200298	13	69121562	G	A	0.978999	0.551595	0.140247	2.65557e-05
rs73201988	13	69142089	T	C	0.0212064	-0.548215	0.139298	2.65666e-05
rs73201989	13	69142335	T	C	0.978794	0.548165	0.139297	2.66138e-05
rs573373941	20	31759401	T	C	0.00234068	-2.88136	0.996033	2.66171e-05
rs5891964	8	65428828	I	D	0.196235	0.171046	0.0403559	2.67149e-05
rs73200301	13	69121944	T	C	0.979028	0.551203	0.140198	2.67448e-05
rs73200300	13	69121934	G	C	0.979028	0.551203	0.140198	2.67448e-05
rs9541430	13	69122569	T	C	0.979029	0.551191	0.140198	2.67589e-05
rs9529362	13	69122479	T	C	0.979029	0.551191	0.140198	2.67589e-05
rs147556974	2	230518036	G	A	0.992474	1.07231	0.289311	2.67867e-05
rs9529383	13	69144895	G	A	0.978814	0.547669	0.139216	2.67876e-05
rs577088981	10	108681688	G	C	0.998863	8.55891	3.55641	2.68115e-05
rs17715199	5	131765611	G	A	0.0846689	0.229017	0.0536295	2.6813e-05
rs200279445	18	8260159	I	D	0.991002	1.02285	0.275733	2.68439e-05
rs190405572	5	25504562	C	A	0.00124462	-5.73603	2.26647	2.69172e-05
rs369465792	20	15003252	G	C	0.0019476	1.51492	0.343066	2.69284e-05
rs66802123	11	35241921	I	D	0.904598	0.256534	0.0625303	2.69645e-05
rs530267387	5	174093818	G	C	0.997696	2.85335	1.00264	2.70857e-05
rs12601746	17	80869706	G	C	0.0434616	0.357001	0.0828973	2.70859e-05
rs141938213	3	178081130	T	C	0.00229214	-3.09192	1.08131	2.71044e-05
rs13217113	6	77747893	T	C	0.13797	-0.203479	0.049329	2.71045e-05
rs113667692	18	8295401	I	D	0.739328	0.160235	0.0385201	2.71288e-05
rs10825925	10	58654808	C	A	0.241816	-0.168251	0.0404668	2.71327e-05
rs182095504	2	38772069	T	C	0.995946	1.49774	0.444137	2.71523e-05
rs114605434	7	83151027	G	A	0.0253625	-0.474952	0.11954	2.72624e-05
rs201304699	4	87133433	I	D	0.986466	-0.538424	0.123242	2.72698e-05
rs149125403	3	2017535	T	C	0.00217402	1.31654	0.295871	2.72882e-05
rs145200695	3	2017035	T	G	0.997826	-1.31654	0.295871	2.72882e-05
rs117631240	14	40501528	G	A	0.984967	-0.52469	0.120038	2.72938e-05
rs58375870	5	38890705	I	D	0.802923	-0.169828	0.0401463	2.73234e-05
rs10825926	10	58654880	C	A	0.241802	-0.16816	0.0404644	2.73794e-05
rs112552726	1	27945378	G	A	0.00285441	1.34554	0.306158	2.74322e-05
rs73200273	13	69103677	G	A	0.978329	0.54064	0.137435	2.74556e-05
rs3913301	3	1305864	T	C	0.992537	-0.69972	0.158817	2.74749e-05
rs9541509	13	69285816	G	A	0.977632	0.524943	0.133322	2.74911e-05
rs9541429	13	69122101	T	A	0.0209735	-0.550225	0.140142	2.75104e-05
rs9529363	13	69122615	G	A	0.979028	0.550215	0.140143	2.75231e-05
rs141579083	10	119913935	G	A	0.00150023	1.58344	0.362231	2.75459e-05
rs9541426	13	69116519	T	C	0.0209798	-0.550228	0.140159	2.75675e-05
rs142678185	10	134752884	T	C	0.990448	-0.653104	0.148332	2.75972e-05
rs113232333	7	55199486	T	C	0.00869173	-0.959848	0.257204	2.76184e-05
rs9541428	13	69119488	T	C	0.020986	-0.550248	0.140181	2.76377e-05
rs28548053	13	69119838	G	A	0.979014	0.550248	0.140181	2.76377e-05
rs73200299	13	69121648	G	A	0.020986	-0.550248	0.140181	2.76377e-05
rs9541427	13	69117835	T	G	0.020986	-0.550248	0.140181	2.76377e-05
rs117152464	14	40519882	G	A	0.985346	-0.528487	0.120956	2.77143e-05
rs139548405	14	40519640	T	A	0.985346	-0.528487	0.120956	2.77143e-05
rs117399804	14	40519203	T	C	0.0146542	0.528481	0.120956	2.77206e-05
rs77457643	6	103674417	T	A	0.952853	-0.300485	0.0700999	2.77412e-05
rs550454601	1	47905783	I	D	0.46925	-0.138153	0.033025	2.77507e-05
rs71029878	2	181644883	I	D	0.486639	-0.14377	0.0343512	2.77761e-05
rs78262924	8	115757921	G	A	0.0168835	-0.59187	0.151168	2.7791e-05
rs578015456	17	67022911	I	D	0.996888	2.0861	0.652614	2.80098e-05
rs72738772	1	219987773	T	C	0.0340673	-0.411484	0.102731	2.80533e-05
rs970133	5	10951133	T	C	0.493302	-0.137352	0.0328305	2.81106e-05
rs13273632	8	108336737	G	A	0.919625	-0.241098	0.0565718	2.81168e-05
rs57371197	9	5483132	T	C	0.952789	-0.326199	0.0760508	2.81962e-05
rs7696291	4	2340275	G	A	0.768337	-0.160991	0.0381802	2.82577e-05
rs373983300	20	50287359	T	A	0.998806	9.74054	7.08863	2.8295e-05
rs562770002	11	17227133	T	C	0.00212478	-2.65908	0.960776	2.83298e-05
rs113999624	2	34251164	T	G	0.00997032	-0.790516	0.208558	2.83722e-05
rs147073613	6	84813809	T	C	0.995011	1.34515	0.384724	2.83899e-05
rs139438397	12	31327911	G	A	0.00223168	-2.97401	1.03018	2.84497e-05
rs182714641	18	28816533	T	G	0.00166731	1.4761	0.332949	2.84853e-05
rs145036517	3	178079550	G	A	0.99771	3.07899	1.07711	2.85107e-05
rs77445530	4	115083026	T	C	0.985958	-0.527056	0.121265	2.85401e-05
rs11695566	2	82391831	T	A	0.874228	-0.207204	0.0488988	2.85945e-05
rs9952436	18	58002008	G	A	0.970802	-0.395109	0.0917805	2.85975e-05
rs75638013	4	115164277	T	C	0.986088	-0.526047	0.121054	2.86337e-05
rs957547	6	146957941	G	A	0.801533	-0.169914	0.0402795	2.87078e-05
rs7320635	13	69145750	T	C	0.0297226	-0.462972	0.116536	2.8772e-05
rs374462280	11	17243400	C	A	0.997877	2.65835	0.961222	2.87725e-05
rs114883119	7	8304719	T	C	0.00812245	0.745343	0.170129	2.87841e-05
rs73810376	3	8272543	C	A	0.980622	-0.47728	0.110212	2.88638e-05
rs4953700	2	43199477	T	C	0.788858	-0.168063	0.0398701	2.8953e-05
rs7450344	6	77607688	T	G	0.161488	-0.188742	0.0458113	2.89748e-05
rs150449769	4	134850642	T	A	0.994042	1.20911	0.333004	2.89785e-05
rs79473877	17	2791255	G	A	0.9693	-0.449654	0.104221	2.8996e-05
rs3871207	16	11059195	T	C	0.792591	0.172843	0.0417585	2.90008e-05
rs116742201	4	115070035	C	A	0.985952	-0.526467	0.121251	2.90574e-05
rs561824797	6	31494922	G	A	0.995189	-0.849248	0.192793	2.90779e-05
rs199555912	14	40429473	I	D	0.0166607	0.509903	0.117317	2.91571e-05
rs71528932	7	143772840	T	C	0.0286577	0.430979	0.0998908	2.91618e-05
rs114296847	15	88821284	G	C	0.970145	0.433948	0.10889	2.92248e-05
rs536619634	8	115680482	G	A	0.00172678	1.56222	0.35573	2.92573e-05
rs116838379	7	83152164	G	C	0.0258815	-0.467939	0.118102	2.9274e-05
rs76765040	2	51834436	G	A	0.0140603	-0.656977	0.169949	2.94388e-05
rs16851526	4	44429342	G	A	0.283542	-0.149813	0.0361092	2.94442e-05
rs73179305	4	44420912	T	C	0.282388	-0.149816	0.0361147	2.94946e-05
rs145721356	6	10115977	G	A	0.00201213	-3.44283	1.34482	2.94996e-05
rs2168410	8	108355296	T	C	0.0808883	0.242005	0.056943	2.95451e-05
rs181161679	5	121032796	T	C	0.00383599	-2.03461	0.650255	2.95612e-05
rs73200295	13	69114266	T	C	0.979015	0.547738	0.140015	2.96036e-05
rs73407701	22	36865180	G	C	0.851419	-0.183635	0.0435094	2.96206e-05
rs564749124	10	15580953	I	D	0.120225	-0.229498	0.0560305	2.97218e-05
rs77489337	4	115225578	T	G	0.0136657	0.542925	0.125156	2.97734e-05
rs539236358	22	21728291	G	A	0.00341345	1.21093	0.275625	2.97911e-05
rs73879240	3	170683489	G	A	0.00377679	1.14434	0.260777	2.97942e-05
rs151097941	14	40497301	T	C	0.984995	-0.52438	0.120575	2.98229e-05
rs73072372	4	2395370	G	A	0.0846159	0.234956	0.0553852	2.9974e-05
rs542011559	1	230713444	T	C	0.00755878	-1.13493	0.307985	3.00157e-05
rs142080318	10	104525017	T	C	0.00168596	-8.48451	4.5408	3.00686e-05
rs541963640	13	44808536	G	A	0.996043	-0.960419	0.218492	3.00774e-05
rs9541484	13	69224524	T	A	0.97856	0.540403	0.13813	3.00922e-05
rs113222380	11	69593401	C	A	0.048375	-0.347343	0.0860589	3.02587e-05
rs115336409	10	121756501	G	A	0.0283046	-0.44	0.110782	3.02672e-05
rs74382975	9	107766952	T	C	0.00985838	-0.81726	0.217459	3.03075e-05
rs9529377	13	69130327	T	A	0.979122	0.549757	0.140734	3.0318e-05
rs72924505	3	68258080	G	A	0.181082	0.171548	0.0407471	3.03261e-05
rs141721885	7	2896268	G	A	0.99702	1.91745	0.611464	3.04223e-05
rs139543550	13	69235544	I	D	0.978648	0.532086	0.13612	3.04443e-05
rs6922148	6	77615656	T	C	0.16142	-0.188178	0.0457968	3.04492e-05
rs73118939	20	38942755	T	C	0.997584	3.47717	1.35006	3.04742e-05
rs72778782	2	34401487	G	A	0.041319	0.326138	0.0761353	3.05083e-05
rs117941949	14	40520145	G	A	0.985408	-0.526863	0.121239	3.05644e-05
rs116836337	9	1556377	G	A	0.00149194	-5.22921	3.11979	3.05838e-05
rs146545766	6	6643101	G	C	0.00849266	-1.05343	0.289634	3.06245e-05
rs184253565	9	107761117	G	C	0.00985811	-0.816559	0.217388	3.06613e-05
rs78251186	15	98828407	T	G	0.948314	0.491056	0.12415	3.06643e-05
rs2877559	3	121728969	T	G	0.192644	0.173765	0.041309	3.06786e-05
rs11156654	14	31483955	T	A	0.710729	-0.149099	0.0356017	3.0739e-05
rs181640188	9	107761116	C	A	0.99014	0.816396	0.217374	3.07524e-05
rs147476290	14	48975434	G	A	0.00656892	-1.06829	0.294287	3.07882e-05
rs75671053	14	33140728	T	C	0.1096	0.214119	0.0506977	3.07994e-05
rs111688017	4	58384666	T	C	0.983501	-0.491652	0.113856	3.08507e-05
rs116889123	14	40493046	G	A	0.0151038	0.523752	0.12067	3.08849e-05
rs9541421	13	69109972	T	C	0.979578	0.556938	0.14285	3.09742e-05
rs554384892	11	17242374	T	A	0.00208452	-2.69123	0.982924	3.1048e-05
rs9529429	13	69328063	G	C	0.0210267	-0.542474	0.13885	3.1076e-05
rs116216569	2	152145900	C	A	0.955041	-0.302945	0.0710859	3.10856e-05
rs113074721	9	140333862	G	A	0.043052	-0.376554	0.0938009	3.11182e-05
rs55698434	1	210747122	T	C	0.00777973	-0.977886	0.26519	3.12839e-05
rs570887724	14	53277964	I	D	0.00640001	-1.03652	0.286512	3.12953e-05
rs57080906	7	110706043	I	D	0.374461	-0.155788	0.0375765	3.13162e-05
rs561867266	1	166665989	G	A	0.00554609	0.801905	0.183321	3.13433e-05
rs117686780	10	134769572	T	C	0.0103209	0.63356	0.145113	3.13669e-05
rs559728488	17	72226396	I	D	0.608672	-0.14506	0.0347712	3.13727e-05
rs186703616	10	29345679	G	A	0.00546809	0.862323	0.19687	3.13772e-05
rs57247813	9	19255011	T	G	0.0422164	-0.37826	0.0942541	3.1386e-05
rs141312473	14	40499110	T	C	0.984948	-0.522049	0.120395	3.13985e-05
rs118032053	14	40494637	T	C	0.0151148	0.523213	0.120664	3.1425e-05
rs7512712	1	234482040	G	A	0.641182	-0.145578	0.0348771	3.14387e-05
rs9541422	13	69109978	T	G	0.0204124	-0.556592	0.142874	3.14621e-05
rs114015989	4	115166517	G	C	0.986116	-0.523738	0.121157	3.14645e-05
rs143392372	6	35759340	G	A	0.997736	2.85244	0.997765	3.154e-05
rs10019307	4	88487302	G	A	0.881775	0.231757	0.0566845	3.16371e-05
rs6766691	3	197004912	T	C	0.992712	1.13119	0.31498	3.1645e-05
rs2761435	1	207918466	G	C	0.356685	0.143326	0.0343495	3.16623e-05
rs184383069	12	85747405	C	A	0.00460224	-1.40856	0.408031	3.16661e-05
rs117451375	9	33692742	T	C	0.00301911	-2.43277	0.840161	3.17148e-05
rs532727780	1	94713061	T	G	0.00258394	1.32	0.299943	3.17243e-05
rs73121020	20	39124259	T	C	0.997419	2.85129	1.04981	3.17844e-05
rs115045338	4	115001967	T	C	0.0207002	0.456355	0.106186	3.17891e-05
rs59040989	12	105357726	G	A	0.1511	-0.193361	0.0472093	3.18482e-05
rs139480277	8	142019728	T	C	0.0136919	-0.697602	0.181117	3.18955e-05
rs16856915	4	44428225	T	A	0.283688	-0.149187	0.0361147	3.18978e-05
rs149192747	9	114225677	G	A	0.996153	-1.02721	0.232049	3.19644e-05
rs190540619	9	110516182	T	C	0.993436	-0.842504	0.191648	3.19755e-05
rs7068554	10	58587718	T	G	0.642542	0.148484	0.0358953	3.20628e-05
rs118165140	11	78086155	G	A	0.00352624	1.1636	0.262476	3.20799e-05
rs55715643	3	153433128	T	A	0.683495	-0.149197	0.0357661	3.21668e-05
rs117032196	14	40523098	T	G	0.0145816	0.526545	0.12152	3.22089e-05
rs147778658	8	124571548	T	C	0.00142938	-4.87186	2.14312	3.23623e-05
rs6077762:T	20	10372510	T	A	0.00199796	1.57413	0.360521	3.23651e-05
rs11639447	15	29625717	T	C	0.197705	-0.298632	0.0733661	3.23755e-05
rs1501775	5	10950736	G	A	0.46237	-0.136124	0.0328205	3.24405e-05
rs190624878	5	118346186	G	C	0.00264552	-2.2792	0.746606	3.24511e-05
rs4845551	1	153472594	T	C	0.784243	-0.171093	0.0408147	3.24633e-05
rs78086229	8	141444579	G	A	0.00954202	0.649609	0.149778	3.24907e-05
rs113643256	11	69591799	T	G	0.950993	0.344282	0.0856191	3.25739e-05
rs570025341	16	78734967	T	G	0.0027924	1.32351	0.303301	3.25795e-05
rs79596097	17	3787372	T	C	0.866593	0.217531	0.0531974	3.2633e-05
rs184830863	1	166539735	T	C	0.994492	-0.811923	0.18614	3.26472e-05
rs192613402	10	29345817	T	C	0.00547623	0.860383	0.19688	3.26937e-05
rs146658547	16	78735642	G	A	0.997205	-1.32189	0.303038	3.27943e-05
rs74815463	16	10116440	T	C	0.0052665	0.921326	0.209282	3.28076e-05
rs79251137	1	167557760	T	C	0.0163979	-0.604856	0.156197	3.28137e-05
rs75562311	6	103713112	T	C	0.0463315	0.303117	0.0713712	3.28326e-05
rs183460114	4	35223563	G	C	0.995848	1.46309	0.430561	3.28334e-05
rs9968063	3	33304431	G	A	0.8444	0.192409	0.0470345	3.28675e-05
rs16888501	6	77752845	T	C	0.861667	0.201206	0.0492844	3.29072e-05
rs79278190	14	40498758	T	C	0.0150285	0.521266	0.120532	3.29195e-05
rs191628278	9	115717262	G	A	0.00380036	-1.66536	0.497502	3.29352e-05
rs146062263	13	64574262	T	C	0.987274	0.678382	0.17749	3.29463e-05
rs116118831	6	103711086	T	C	0.0463354	0.303059	0.0713722	3.29544e-05
rs200259698	17	78718105	T	A	0.118705	0.269684	0.0640627	3.29578e-05
rs145681024	4	133905068	G	A	0.00527954	-1.80759	0.534571	3.30269e-05
rs61180654	4	44420486	T	G	0.282164	-0.148894	0.0361158	3.30592e-05
rs8072399	17	15224480	C	A	0.554624	0.135964	0.0328311	3.31083e-05
rs185745335	13	26950284	T	C	0.00287222	1.20612	0.275891	3.31198e-05
rs201243014	17	78718107	T	C	0.118754	0.269478	0.0640334	3.31327e-05
rs144413964	8	115541096	G	A	0.0182841	-0.557126	0.142997	3.31409e-05
rs181431192	7	76010412	G	C	0.00122919	-7.64121	3.27894	3.31559e-05
rs575591486	9	98337091	T	C	0.0797547	-0.3042	0.0751878	3.31617e-05
rs79943871	3	188305439	G	A	0.0578246	-0.301268	0.0749352	3.31625e-05
rs190454136	9	14284243	T	C	0.00931923	0.672927	0.15533	3.31893e-05
rs185395027	4	34802818	T	A	0.0014399	-4.77128	2.35144	3.31958e-05
rs141413861	7	76003041	G	A	0.998764	7.59613	3.25785	3.32235e-05
rs118178740	14	40479756	G	A	0.98443	-0.518413	0.119999	3.3308e-05
rs536962751	6	71948954	I	D	0.998417	-1.63039	0.377521	3.33786e-05
rs186910909	8	13861603	G	C	0.00516731	0.920917	0.211072	3.3398e-05
rs191024975	12	114540275	G	A	0.00245726	-3.27915	1.32512	3.34364e-05
rs115192347	10	28660404	G	A	0.989336	0.774151	0.205118	3.34407e-05
rs116554587	1	1549069	T	A	0.989443	-0.675101	0.156316	3.35166e-05
rs143885248	14	53202479	C	A	0.00686071	-1.02463	0.282666	3.3555e-05
rs557774887	5	65983499	T	G	0.99525	1.60903	0.478638	3.35732e-05
rs189359706	1	8084977	G	A	0.998656	-1.68568	0.390712	3.3576e-05
rs16856910	4	44427697	G	C	0.716374	0.148744	0.0361096	3.35956e-05
rs190678458	8	13861160	G	A	0.00516703	0.920617	0.21108	3.36164e-05
rs117402813	14	40486896	T	C	0.0151564	0.522396	0.120945	3.36815e-05
rs61813497	1	177711279	G	A	0.0113939	0.595943	0.137329	3.37183e-05
rs113009332	4	34799107	T	A	0.998554	4.70976	2.31018	3.37718e-05
rs564352932	6	10112650	G	A	0.997959	3.29054	1.264	3.3835e-05
rs542891171	4	34790828	C	A	0.998542	4.63727	2.26416	3.38366e-05
rs400935	9	102055896	G	A	0.0941934	-0.263795	0.0651777	3.38775e-05
rs149381547	11	106148033	T	C	0.995622	2.01679	0.611907	3.38873e-05
rs528890147	8	115613678	I	D	0.976753	0.490852	0.125003	3.39287e-05
rs7669707	4	115208531	G	A	0.954121	-0.350472	0.0824352	3.41055e-05
rs4309910	4	115210246	G	A	0.0458789	0.350472	0.0824352	3.41055e-05
rs4328977	4	115208914	T	G	0.0458789	0.350472	0.0824352	3.41055e-05
rs141653381	3	56655428	I	D	0.14418	-0.195169	0.0478018	3.41137e-05
rs17165400	7	93058882	G	A	0.0654521	0.262024	0.0620242	3.41213e-05
rs150204105	14	40492625	G	A	0.0151543	0.522018	0.120952	3.41522e-05
rs117941432	14	40487361	T	C	0.0151522	0.522016	0.120953	3.41568e-05
rs373402903	14	78455644	G	C	0.00664831	0.765576	0.175945	3.42093e-05
rs77396909	13	69087158	G	A	0.0257149	-0.48129	0.122802	3.42309e-05
rs2686149	2	181156701	G	A	0.906854	-0.233098	0.0553587	3.43166e-05
rs78626965	14	93048807	T	C	0.490052	-0.136798	0.0330697	3.43449e-05
rs10218473	1	84122965	T	A	0.643904	0.144298	0.0350172	3.43471e-05
rs546888104	9	12857443	I	D	0.0329861	0.447395	0.104683	3.43531e-05
rs143835806	7	2821451	T	C	0.998323	3.54963	1.48306	3.4355e-05
rs80156111	6	138010497	T	C	0.0034279	-2.31277	0.761369	3.43865e-05
rs111801036	3	68260760	T	G	0.818259	-0.169447	0.0405319	3.44098e-05
rs150249721	6	69246769	G	C	0.998456	9.61765	8.22641	3.45101e-05
rs12718358	8	13508117	T	A	0.389699	0.135731	0.0327122	3.45398e-05
rs189342540	21	40550097	T	C	0.00149377	-4.42923	2.37091	3.45545e-05
rs74119865	1	167548556	T	C	0.983373	0.602789	0.155977	3.45787e-05
rs73321039	14	78541454	G	A	0.961417	0.383247	0.0962679	3.4674e-05
rs546524015	6	84683685	I	D	0.0359912	-0.404412	0.101891	3.47554e-05
rs140005717	19	35446108	I	D	0.0516747	0.285112	0.0674454	3.48608e-05
rs11751359	6	77750967	T	C	0.864522	0.202448	0.0497591	3.48728e-05
rs55864055	5	131760023	G	A	0.915445	-0.226061	0.0537145	3.48766e-05
rs62420809	6	85795095	T	C	0.00231641	1.29523	0.293962	3.49234e-05
rs116121691:T	5	114101454	T	C	0.00176635	-5.90333	2.48844	3.49407e-05
rs12512675	4	115198888	T	C	0.954511	-0.349732	0.0823721	3.49513e-05
rs55829698	4	44431071	G	A	0.716734	0.148776	0.0361997	3.50031e-05
rs140817207:T	21	21021970	T	G	0.00235414	-2.74703	0.934711	3.50037e-05
rs17205601	13	62471617	G	C	0.0429794	0.33457	0.0787937	3.50568e-05
rs200132117	6	128469928	I	D	0.00800587	-1.03797	0.282039	3.50621e-05
rs116068282	20	51074220	G	A	0.00594674	-1.15498	0.325295	3.5082e-05
rs17083150	5	92749212	T	C	0.0466089	-0.347071	0.0867885	3.50989e-05
rs80251132	16	11091682	T	C	0.875252	0.209946	0.051588	3.51291e-05
rs555337204	6	71925867	T	C	0.996631	-0.992465	0.227529	3.51829e-05
rs568146340	12	116985746	I	D	0.898985	0.26783	0.0662844	3.52266e-05
rs139793792	14	78430892	G	A	0.994462	-0.835741	0.191952	3.52374e-05
rs62372743	5	112526403	G	A	0.00943749	0.632677	0.145565	3.52726e-05
rs146163560	20	13903085	T	C	0.00598841	0.835251	0.19123	3.52829e-05
rs555230488	6	7467189	T	G	0.00651884	0.798829	0.184294	3.53302e-05
rs564708853	8	115611559	I	D	0.976751	0.489576	0.124939	3.53325e-05
rs142614335	4	126000329	G	A	0.00271693	1.18701	0.271718	3.53717e-05
rs4132228	3	64708114	T	C	0.582995	0.137679	0.0334057	3.53948e-05
rs77833404	8	82271218	T	C	0.994901	-0.951851	0.217495	3.54177e-05
rs2161905	2	36516173	G	A	0.198357	0.169538	0.0406486	3.54809e-05
rs140448238	4	10116398	T	C	0.990823	-0.609506	0.141177	3.54913e-05
rs17165396	7	93058685	G	A	0.934542	-0.261428	0.0620229	3.5515e-05
rs111888135	20	51806588	T	A	0.933757	-0.269307	0.0639367	3.55428e-05
rs1580697	12	43766666	G	A	0.855736	-0.20011	0.0478493	3.56204e-05
rs9529357	13	69107016	T	G	0.978849	0.538048	0.138713	3.56233e-05
rs181141239	19	33788001	G	A	0.996589	-1.03404	0.236844	3.56316e-05
rs61813599	1	208765594	G	A	0.924957	-0.256474	0.0609045	3.56316e-05
rs779923829	22	36178469	T	C	0.14046	0.196457	0.0470056	3.56849e-05
rs71704893	13	69184657	I	D	0.978	0.531993	0.13707	3.57498e-05
rs573945936	1	175756436	T	C	0.010765	-0.859626	0.228436	3.57543e-05
rs7963165	12	43752362	C	A	0.860108	-0.201362	0.0481423	3.57674e-05
rs7555488:G	1	156544196	G	C	0.516653	-0.13703	0.0331682	3.5788e-05
rs145340690	16	80314871	G	A	0.997827	3.57825	1.46276	3.58008e-05
rs112291214	17	36685073	G	A	0.998416	4.60123	1.74656	3.58062e-05
rs80215168	2	208762864	G	A	0.995894	1.66762	0.513736	3.58597e-05
rs115011973	4	164483027	T	C	0.00159534	-6.5779	3.31516	3.58673e-05
rs76738858	4	114994052	G	A	0.978931	-0.451505	0.105785	3.58961e-05
rs187020126	12	42336151	T	C	0.0017989	-4.87913	2.50707	3.604e-05
rs114666136	1	235164627	G	A	0.986149	0.781358	0.205261	3.6076e-05
rs180873866	7	100159121	G	A	0.998409	-1.51835	0.347322	3.60887e-05
rs12675517	8	25807081	G	C	0.678361	-0.144793	0.0349157	3.61023e-05
rs549404335	3	188539146	T	C	0.00478447	0.94306	0.216914	3.61276e-05
rs140762857	13	69274363	I	D	0.978365	0.521819	0.134575	3.61551e-05
rs78500698	6	85676847	T	G	0.00290015	1.11765	0.254228	3.62538e-05
rs73201992	13	69147596	G	A	0.02134	-0.535067	0.138078	3.62538e-05
rs554604901	13	80461254	G	A	0.00254256	-2.40076	0.781141	3.62754e-05
rs773419942	10	99802769	I	D	0.0918551	0.257589	0.0613283	3.6276e-05
rs55870307	14	40510155	T	C	0.0152323	0.512677	0.119227	3.62956e-05
rs111636035	13	69277553	T	C	0.0216529	-0.521304	0.134464	3.63097e-05
rs73407695	22	36862910	G	C	0.869954	-0.192057	0.0459658	3.63246e-05
rs118054207	14	40479923	G	A	0.984861	-0.520946	0.121131	3.63525e-05
rs144858153	9	19276974	G	A	0.995177	1.28813	0.370877	3.63913e-05
rs186469428	12	108657822	T	C	0.00272156	-2.16628	0.700811	3.64143e-05
rs187204227	2	64738680	G	A	0.249756	0.163917	0.0394667	3.64391e-05
rs368859507	6	22547350	T	C	0.0283239	0.368558	0.0867346	3.64893e-05
rs377186	9	4819421	G	A	0.747197	-0.152015	0.0365936	3.65052e-05
rs138844383	6	7512224	I	D	0.909523	0.247465	0.0612771	3.65631e-05
rs530410116	13	44866814	T	G	0.994112	-0.776833	0.179448	3.65853e-05
rs1966771	17	2418989	G	A	0.641714	0.149415	0.036368	3.66043e-05
rs2761436	1	207919748	T	C	0.389366	0.138708	0.0335419	3.66137e-05
rs545192826	8	35013049	G	A	0.00126988	-6.55396	2.93885	3.66437e-05
rs9541431	13	69124418	T	C	0.0217085	-0.532961	0.137578	3.66968e-05
rs56205594	16	58680281	T	C	0.265804	-0.156598	0.0382642	3.67174e-05
rs10011520	4	115199707	G	A	0.954522	-0.348805	0.0823883	3.67568e-05
rs9541483	13	69224399	G	A	0.978531	0.535475	0.1383	3.67729e-05
rs11703941	22	37412144	T	C	0.0518691	-0.351958	0.0883067	3.67797e-05
rs184257770	10	64224151	T	C	0.998194	-1.43986	0.331302	3.68161e-05
rs9403798	6	146963587	G	A	0.199183	0.167055	0.0401515	3.68206e-05
rs73810374	3	8270734	T	C	0.982117	-0.480795	0.112422	3.68241e-05
rs533551695	18	21123537	I	D	0.511365	0.161536	0.0391993	3.68949e-05
rs188941088	20	50320912	G	C	0.998734	7.83699	5.11786	3.69115e-05
rs73812289	4	44431671	T	C	0.782186	0.162166	0.0396984	3.69588e-05
rs548662416	1	199049691	G	A	0.00150976	1.55228	0.361231	3.69629e-05
rs296842	9	4815636	G	C	0.270131	0.150633	0.0363089	3.69681e-05
rs147827800	1	43290384	T	C	0.0099236	-0.773916	0.207083	3.70282e-05
rs72924524	3	68275350	T	G	0.182606	0.167842	0.040315	3.70455e-05
rs114051940	5	143587311	T	C	0.998282	3.93099	1.80669	3.70598e-05
rs555601272	4	4852924	I	D	0.984742	-0.50948	0.119044	3.706e-05
rs78294912	7	153540639	G	A	0.869484	-0.210103	0.0502916	3.70937e-05
rs72790716	2	34337437	G	C	0.939156	-0.276603	0.0656046	3.71069e-05
rs114621075	7	83149799	T	C	0.0253766	-0.465855	0.119116	3.7124e-05
rs150794152	3	188539907	G	A	0.994578	-0.895107	0.206449	3.71243e-05
rs112009244	3	113790657	G	A	0.979427	0.542335	0.139649	3.71278e-05
rs56366900	7	150965118	G	C	0.11316	-0.23196	0.0573184	3.71996e-05
rs73049521	3	33300186	G	A	0.153748	-0.191445	0.0471206	3.72236e-05
rs568298526	8	137523508	I	D	0.998648	7.42346	2.67871	3.72257e-05
rs192889247	11	4890549	T	C	0.00264398	-2.60023	0.978492	3.73061e-05
rs553679090	17	14417218	T	C	0.998489	4.35627	1.88872	3.73638e-05
rs143577890	2	227013536	G	A	0.962975	-0.336673	0.079577	3.73999e-05
rs73822221	3	26244026	G	A	0.994203	1.13212	0.321654	3.74754e-05
rs4834393	4	115203398	T	C	0.0456783	0.348468	0.0824132	3.75754e-05
rs11647176	16	5618842	C	A	0.810293	-0.175318	0.0421806	3.76046e-05
rs72838244	6	26986478	T	C	0.00818838	-1.02111	0.282146	3.76171e-05
rs1003574	21	36235047	T	G	0.225232	-0.179173	0.0439189	3.76376e-05
rs117095688	12	18757729	T	G	0.996883	-1.10149	0.250851	3.76601e-05
rs145187067	4	3228914	T	A	0.00338469	1.0804	0.246863	3.76806e-05
rs113577946	22	19140416	G	A	0.108867	-0.240968	0.0595409	3.77193e-05
rs62242469	3	28648519	T	A	0.0574317	-0.385839	0.0969794	3.7754e-05
rs145259056	12	28707666	T	G	0.987395	0.717555	0.190046	3.77562e-05
rs536579551	2	98693316	G	A	0.958791	0.359339	0.0904762	3.77717e-05
rs148335836	17	65859691	T	C	0.00798665	-0.952723	0.26077	3.77737e-05
rs144178427	17	65861314	G	A	0.992013	0.952723	0.26077	3.77737e-05
rs562170993	4	11341465	I	D	0.997615	-1.44004	0.334315	3.78668e-05
rs146760525	6	62929957	G	A	0.00837525	-0.998835	0.274326	3.7878e-05
rs79142527	7	83284617	T	C	0.111799	0.207246	0.0496582	3.79302e-05
rs35996139	3	121728967	I	D	0.807473	-0.17183	0.0413375	3.79863e-05
rs137856718	2	14039993	T	C	0.0028213	-2.00132	0.673005	3.80465e-05
rs191230388	5	68046280	G	A	0.990758	0.853609	0.230188	3.80559e-05
rs558983594	2	137604648	T	A	0.997279	2.16372	0.725704	3.80946e-05
rs142807776	2	23926923	T	C	0.00130621	-9.69864	4.97357	3.80985e-05
rs534360803	2	47306764	I	D	0.96005	0.363194	0.0917377	3.80996e-05
rs542913592	19	32452058	T	C	0.00293731	-1.90694	0.617457	3.81001e-05
rs111562596	3	72284753	T	G	0.997532	2.85264	0.938659	3.81507e-05
rs571576610	2	47306774	I	D	0.960048	0.36315	0.0917357	3.81718e-05
rs61732367	2	216964944	T	C	0.00748134	-1.08704	0.302877	3.81982e-05
rs572458	11	86306350	T	G	0.0679051	0.281966	0.0671774	3.82868e-05
rs72924510	3	68261207	T	A	0.181229	0.168706	0.0405989	3.83333e-05
rs9622534	22	37413607	T	C	0.907932	0.25375	0.0630947	3.83747e-05
rs370272937	7	76277998	C	A	0.880627	0.274652	0.0681935	3.84105e-05
rs7665714	4	115197792	G	A	0.0454743	0.34768	0.0823544	3.86346e-05
rs4583830	4	115198332	T	C	0.954526	-0.34768	0.0823544	3.86346e-05
rs10857024	4	115198527	T	C	0.954526	-0.34768	0.0823544	3.86346e-05
rs145217776	14	31466042	I	D	0.758795	-0.154901	0.0373893	3.86575e-05
rs116900996	18	13494527	T	C	0.997309	2.74869	0.890493	3.87715e-05
rs555953581	21	21015099	T	C	0.997621	2.67558	0.908744	3.87858e-05
rs114911139	7	55197832	G	A	0.990337	0.898363	0.241765	3.88391e-05
rs144044552	16	79053482	C	A	0.00428267	-1.53997	0.45259	3.89048e-05
rs6487348	12	23652428	G	A	0.830639	-0.18153	0.0437214	3.89608e-05
rs189522448	13	64577306	T	C	0.0127356	-0.67166	0.177177	3.90046e-05
rs568070776	16	61994097	G	A	0.0640176	-0.361617	0.09063	3.90252e-05
rs538440806	1	21310903	T	C	0.00152267	-7.58196	3.52456	3.91624e-05
rs140494951	16	10145662	T	C	0.00614455	0.850528	0.195627	3.91776e-05
rs766574	14	40484820	C	A	0.984802	-0.51771	0.120912	3.92139e-05
rs574902427	8	78051242	G	A	0.998212	-1.4332	0.332139	3.92563e-05
rs56315731	3	33296973	T	C	0.846171	0.190377	0.0470046	3.93919e-05
rs75617041	8	143060766	G	A	0.998231	-1.5786	0.362758	3.94005e-05
rs76994587	5	131650081	T	C	0.0233506	0.3978	0.0938282	3.94345e-05
rs114806634	5	1684915	T	G	0.007843	-0.908631	0.248366	3.94693e-05
rs542579868	5	16382045	G	C	0.989963	0.818714	0.219862	3.9472e-05
rs201579676	13	99424043	I	D	0.984478	-0.518803	0.121222	3.95002e-05
rs145400533	15	67240885	I	D	0.180741	-0.185485	0.0457152	3.95164e-05
rs111321366	4	35227946	G	A	0.00391343	-1.50856	0.449934	3.96041e-05
rs142501944	8	142019724	T	C	0.98473	0.64573	0.168674	3.96958e-05
rs34782056	4	82476109	I	D	0.0749152	0.330852	0.0789487	3.96983e-05
rs185713766	4	34781163	T	G	0.00147764	-4.37163	2.09069	3.97216e-05
rs144607589	9	9227888	T	C	0.00159366	-4.02776	1.88975	3.97332e-05
rs572569205	1	47119915	G	C	0.99656	1.77522	0.55006	3.9774e-05
rs73606269	19	55958173	T	C	0.0492629	0.307908	0.0732382	3.98539e-05
rs536749100	4	34780889	G	A	0.998522	4.36398	2.0856	3.98695e-05
rs138777217	7	75261242	G	A	0.997292	2.41847	0.806644	3.9893e-05
rs150168605	6	103698461	G	A	0.0465628	0.298835	0.0711434	3.98997e-05
rs184085873	18	61259017	G	A	0.99806	3.66305	1.54722	3.9908e-05
rs75430960	8	26114837	T	A	0.987145	0.678066	0.178991	3.99226e-05
rs80225241	13	113569420	T	C	0.00771773	-1.09057	0.298094	3.99254e-05
rs7513983	1	156545581	C	A	0.465966	0.135016	0.0328639	3.99824e-05
rs55649981	3	170692355	C	A	0.00378297	1.12412	0.260405	4.00252e-05
rs73200267	13	69098424	T	C	0.0216469	-0.528017	0.136791	4.01512e-05
rs114132826	1	45822324	T	G	0.99583	1.42295	0.421239	4.02089e-05
rs201164296	4	4853611	I	D	0.0153116	0.507742	0.119202	4.02371e-05
rs140486785	10	63904195	T	C	0.992856	1.05799	0.290639	4.02899e-05
rs16995408	20	15154671	G	A	0.0192228	-0.585513	0.152569	4.04387e-05
rs533808843	8	34309532	T	C	0.00165229	1.37952	0.320314	4.04489e-05
rs114612654	2	98601329	T	C	0.949265	0.328815	0.0827324	4.04594e-05
rs549802153	15	100265570	T	C	0.00436333	-1.41616	0.41603	4.05232e-05
rs530405645	12	116607803	I	D	0.00138688	-7.07596	2.92293	4.05751e-05
rs146644236	3	2005711	G	A	0.996983	-1.17736	0.270747	4.05763e-05
rs113125587	2	237530111	I	D	0.506337	0.134973	0.0329465	4.06425e-05
rs73563798	6	124593230	G	A	0.994605	-0.827028	0.191992	4.068e-05
rs5857957	4	44425788	I	D	0.716368	0.146437	0.0359325	4.0732e-05
rs186422852	15	42050709	T	C	0.997236	2.1972	0.753828	4.07332e-05
rs148941219	2	216971875	G	A	0.992516	1.08136	0.302065	4.07657e-05
rs116723687:G	1	111044542	G	C	0.0177157	-0.624929	0.162846	4.07827e-05
rs111449661	18	69942753	T	G	0.00165819	-5.23046	2.29552	4.08014e-05
rs150696509	14	40481931	T	G	0.015178	0.517157	0.121063	4.08406e-05
rs201631806	11	88845805	I	D	0.967784	-0.364124	0.0863553	4.08801e-05
rs191627186	10	89414664	G	C	0.997326	-1.10737	0.255785	4.09436e-05
rs6540851:A	1	214764940	C	A	0.908034	0.238962	0.059527	4.09648e-05
rs114559054	1	4158523	T	C	0.0174046	-0.585743	0.152859	4.09982e-05
rs114001252	16	11090746	G	C	0.875415	0.208199	0.0515987	4.10381e-05
rs540047935	6	150051524	T	A	0.995025	-0.879798	0.203698	4.10552e-05
rs370520193	13	69310761	I	D	0.977984	0.516961	0.13407	4.10624e-05
rs148793469	15	55166739	G	C	0.0630654	-0.286683	0.0718531	4.10883e-05
rs150355498	3	34043934	G	C	0.997006	-1.13788	0.263033	4.10925e-05
rs60749583	4	58699088	T	A	0.993543	1.07865	0.301119	4.11063e-05
rs116509776	15	77047910	T	G	0.0185807	-0.584314	0.151824	4.11719e-05
rs144805739	5	16249548	G	A	0.00930377	-0.834925	0.226657	4.11966e-05
rs534699681	1	55379412	I	D	0.0118736	-0.778587	0.207947	4.12175e-05
rs139618838	4	125989156	T	C	0.996534	-0.973463	0.22433	4.12577e-05
rs148112171	4	133856485	G	A	0.994143	1.55935	0.456083	4.12913e-05
rs116699523	3	177255807	T	C	0.961346	-0.333863	0.0794755	4.13854e-05
rs56058511	4	2348082	G	A	0.716025	-0.146042	0.035447	4.13949e-05
rs36085275	11	88009752	I	D	0.550381	0.133555	0.0326608	4.14712e-05
rs2400004	5	10949765	G	A	0.53906	0.13418	0.0327985	4.14796e-05
rs143934358	8	135049374	T	A	0.00428533	0.923823	0.213647	4.14997e-05
rs785195	1	21696436	T	C	0.433165	-0.143347	0.0350839	4.15213e-05
rs186939601	11	106195482	G	A	0.0040864	-2.11389	0.654658	4.15223e-05
rs559739189	7	1891527	T	A	0.992504	0.961945	0.26596	4.15303e-05
rs78130938	4	115177690	G	A	0.986703	-0.525638	0.123467	4.15733e-05
rs146426750	16	22875153	T	C	0.0206013	0.470302	0.111037	4.16363e-05
rs191511604	2	38773408	C	A	0.00406901	-1.41878	0.425092	4.16445e-05
rs139760826	20	53557112	T	C	0.00353957	-1.7103	0.52026	4.16827e-05
rs112962046	2	225993844	G	C	0.00404347	0.913547	0.211506	4.17793e-05
rs73204010	13	69167007	T	C	0.0217595	-0.524724	0.136272	4.18379e-05
rs114512490	3	110960831	G	A	0.975693	0.460831	0.118596	4.18576e-05
rs2907114	5	10949532	T	G	0.461009	-0.134105	0.0327987	4.19046e-05
rs555631103	7	66715510	T	G	0.998599	6.23422	2.79512	4.19414e-05
rs76133443	14	85629166	G	A	0.13541	0.190529	0.0459639	4.19831e-05
rs114236059	2	237542894	T	C	0.0189225	-0.561854	0.146099	4.20069e-05
rs9541446	13	69148801	G	A	0.0216524	-0.525973	0.136672	4.20826e-05
rs139180806	20	15128227	G	A	0.00515637	-1.40236	0.416129	4.21054e-05
rs75890119	5	116852874	G	A	0.00894971	0.651716	0.15156	4.21327e-05
rs4329126	6	156109579	G	A	0.615832	-0.144793	0.0352729	4.2133e-05
rs111471584	11	123894698	C	A	0.0122486	-0.735349	0.196001	4.21684e-05
rs141915666	15	63363235	T	C	0.00608591	0.763452	0.177624	4.22617e-05
rs146917867	2	238522828	G	A	0.979675	-0.453591	0.107215	4.22862e-05
rs571584125	7	136899106	G	A	0.99572	1.38387	0.411925	4.2302e-05
rs9541451	13	69153478	G	A	0.973691	0.469871	0.121097	4.2378e-05
rs142496785	12	34552266	T	C	0.00120324	-8.85041	5.24132	4.24224e-05
rs546961786	6	71918650	T	G	0.996606	-0.978785	0.226802	4.24569e-05
esv3618012	8	92080425	T	C	0.00366821	1.13619	0.264625	4.2462e-05
rs7105953	11	17601368	G	C	0.481595	0.137204	0.0335291	4.25438e-05
rs56386440	1	78978978	G	A	0.98802	-0.561083	0.131678	4.26012e-05
rs74094516	1	78976125	G	A	0.987791	-0.554288	0.130139	4.27395e-05
rs539980477	8	34378894	T	C	0.998146	-1.31526	0.30632	4.2742e-05
rs11434554	17	27882819	I	D	0.122837	-0.22035	0.0548666	4.27464e-05
rs116452910	4	124821308	G	A	0.99817	-1.36132	0.317116	4.27537e-05
rs28893296	13	69099547	T	C	0.0223325	-0.516868	0.134216	4.28537e-05
rs139779553	14	40400784	G	A	0.98162	-0.461827	0.108781	4.28862e-05
rs377664074	4	157886525	G	A	0.00157359	-4.47794	1.90127	4.29212e-05
rs114470718	7	55212547	G	A	0.991978	0.96191	0.264248	4.29276e-05
rs55709337	8	76236235	G	C	0.96457	-0.344149	0.0818616	4.29948e-05
rs56908335	10	15013367	I	D	0.14521	-0.205117	0.0509378	4.30239e-05
rs373732147	4	157887120	G	C	0.998428	4.48008	1.90055	4.306e-05
rs543549206	7	48344203	I	D	0.997019	2.10349	0.669504	4.30826e-05
rs114360999	2	159194369	G	A	0.997084	-1.07004	0.245555	4.31001e-05
rs7288429	22	37414983	G	A	0.908191	0.252465	0.0631795	4.31254e-05
rs6711771	2	34339420	G	C	0.0797881	0.241208	0.0578852	4.32391e-05
rs546142692	1	166685742	G	A	0.994602	-0.794797	0.185033	4.32526e-05
rs146057305:T	6	7407877	T	C	0.00752819	0.746434	0.174881	4.33347e-05
rs142992117	14	53232552	T	G	0.00659515	-1.004	0.280803	4.33703e-05
rs149134599	14	53245245	G	A	0.00659515	-1.004	0.280803	4.33703e-05
rs12184778	13	69108425	G	A	0.979209	0.53635	0.139812	4.34028e-05
rs28477805	15	85386290	G	A	0.918682	-0.234102	0.0562685	4.34184e-05
rs188473372	9	134805084	G	A	0.00389604	-2.09652	0.662016	4.34209e-05
rs139333592	1	219992231	T	C	0.0334435	-0.403929	0.103248	4.34434e-05
rs137899091	4	27355123	C	A	0.998607	8.16298	3.45789	4.35478e-05
rs146145942	14	53246153	C	A	0.993404	1.00366	0.28076	4.35592e-05
rs17013635	2	77263452	C	A	0.219648	0.154574	0.03753	4.35641e-05
rs78827366	1	39330919	T	C	0.975947	-0.424135	0.100586	4.35846e-05
rs562089170	2	192336674	G	C	0.998861	-1.82329	0.429961	4.36242e-05
rs181438562	21	24946398	T	G	0.00848284	0.665055	0.155638	4.37034e-05
rs79289808	1	166625927	G	A	0.994549	-0.773667	0.180312	4.37483e-05
rs9984908	21	32757372	T	C	0.127521	0.191055	0.0461986	4.37868e-05
rs76222397	22	33378925	G	A	0.984218	-0.478843	0.113108	4.39375e-05
rs9541401	13	69074917	G	A	0.977871	0.519887	0.135217	4.40132e-05
rs200163807	5	25649828	I	D	0.963645	0.381675	0.0976708	4.40325e-05
rs79506514	1	166614987	G	A	0.00537956	0.776183	0.180925	4.40668e-05
rs77540845	2	152145310	G	A	0.94675	-0.277142	0.066474	4.4108e-05
rs147969240	10	119929316	T	A	0.998542	-1.56443	0.367083	4.41195e-05
rs150485628	8	38020287	G	A	0.00139739	1.82994	0.435782	4.41199e-05
rs567365465	20	14668742	C	A	0.997535	2.35531	0.834313	4.41443e-05
rs775591607	7	18312548	G	A	0.00257454	-3.11968	1.0405	4.41478e-05
rs2860357	5	10950177	C	A	0.539165	0.133722	0.0328025	4.41645e-05
rs366182	9	4818694	G	A	0.739744	-0.150414	0.0366127	4.41744e-05
rs9541417	13	69107455	G	A	0.979235	0.536482	0.139989	4.42841e-05
rs144836540	14	66110515	G	C	0.00147441	-4.94087	2.82907	4.43511e-05
rs16784:G	5	120765345	T	G	0.913791	0.245095	0.0614539	4.43526e-05
rs1876356	16	5608534	C	A	0.229796	0.154887	0.0376634	4.43728e-05
rs28896220	15	45288029	T	C	0.141625	-0.19473	0.0484485	4.44002e-05
rs113908392	1	91841203	T	G	0.99465	-0.825433	0.191926	4.44369e-05
rs73820692	3	26177730	G	A	0.00598224	-1.10525	0.315004	4.44779e-05
rs117375775	12	13938693	G	A	0.00175134	-4.61004	2.40338	4.45398e-05
rs59465948	5	99176344	T	C	0.993079	1.06798	0.296347	4.45882e-05
rs17032024	2	44399338	G	C	0.98629	0.635635	0.168403	4.46657e-05
rs112697306	2	225989017	G	C	0.996212	-0.935247	0.217372	4.46694e-05
rs17106418	14	69332616	T	G	0.0557052	0.271369	0.0651319	4.46841e-05
rs79947084	15	39159316	T	C	0.972065	-0.446757	0.106295	4.47186e-05
rs571727857	11	121197061	I	D	0.99771	2.58092	0.943094	4.47432e-05
rs9529387	13	69157367	G	A	0.978296	0.523052	0.136331	4.47491e-05
rs9529393	13	69174353	T	C	0.0217859	-0.520183	0.135546	4.47501e-05
rs13279633	8	16528886	G	A	0.276054	-0.163221	0.0403148	4.47848e-05
rs561870997	12	85624587	G	A	0.99564	1.41718	0.419692	4.49488e-05
rs73208481	8	19034269	G	A	0.992891	1.19509	0.342245	4.49582e-05
rs188121527	7	142642814	C	A	0.994048	-0.754233	0.17627	4.49603e-05
rs72767872	5	68583966	T	C	0.138964	-0.204046	0.0508091	4.49814e-05
rs79576167	5	109351978	G	A	0.998633	-1.99456	0.470544	4.50274e-05
rs533706284	14	101712534	G	A	0.987591	-0.573914	0.134439	4.50947e-05
rs143295836	4	125837170	T	C	0.00618972	0.741326	0.172638	4.51844e-05
rs141456276	5	53037707	I	D	0.450904	-0.13728	0.0337406	4.51857e-05
rs570552106	9	35696406	T	G	0.00204833	-3.00311	1.13472	4.51996e-05
rs7073964	10	12913639	T	C	0.22031	0.158346	0.0385194	4.52068e-05
rs190182427	3	155219573	C	A	0.00616504	0.792638	0.185348	4.52159e-05
rs9529361	13	69107936	T	C	0.979218	0.535374	0.139854	4.52345e-05
rs114828603	1	4948999	G	A	0.936839	-0.259966	0.0625679	4.53324e-05
rs112261675	6	124592952	G	C	0.995166	-0.878137	0.205228	4.53801e-05
rs13334525	16	11041819	T	C	0.798994	0.172018	0.0426245	4.54603e-05
rs9541418	13	69107467	G	A	0.979223	0.535231	0.13986	4.54987e-05
rs576610345	16	78820027	T	G	0.00148241	1.3959	0.332265	4.55026e-05
rs11642778	16	23301197	G	A	0.0457549	-0.339187	0.086121	4.55123e-05
rs144272255	4	123910572	G	A	0.998738	-1.66416	0.389349	4.55375e-05
rs79815182	2	106143969	T	C	0.914109	0.239438	0.0600358	4.55937e-05
rs9541419	13	69107665	T	C	0.979222	0.535124	0.139848	4.55971e-05
rs9541502	13	69266922	T	C	0.0224937	-0.513192	0.133853	4.56193e-05
rs550821701	9	31648604	I	D	0.992393	0.916729	0.253741	4.57171e-05
rs566906564	11	1653894	T	C	0.00330908	-1.76264	0.539674	4.57537e-05
rs139778383	10	119947482	G	A	0.00111387	1.85267	0.445171	4.58263e-05
rs112773150	17	38900501	I	D	0.0173846	0.465785	0.110276	4.58783e-05
rs77770944	17	38898796	G	C	0.019341	0.445894	0.105747	4.58815e-05
rs190975912	2	60792110	G	A	0.00422922	0.958748	0.22168	4.58906e-05
rs1870894	6	77600134	T	C	0.841642	0.185421	0.0461678	4.5935e-05
rs186389423	8	115425612	T	C	0.981002	0.527822	0.137681	4.59895e-05
rs75945204	7	83138625	G	A	0.0507143	-0.314179	0.0796299	4.60123e-05
rs12816407	12	80846675	G	A	0.917025	-0.225294	0.0543425	4.60496e-05
rs545073313	7	153897939	T	G	0.00325689	1.07504	0.249261	4.61134e-05
rs142361317	2	98691925	T	C	0.041883	-0.351699	0.089489	4.61371e-05
rs7559902	2	65967712	T	A	0.821095	-0.180673	0.0439315	4.61595e-05
rs145808699	7	153991131	T	C	0.00223631	1.34481	0.314967	4.62025e-05
rs28951702	2	51847011	T	A	0.0135553	-0.656616	0.174104	4.62157e-05
rs150477578	5	16381860	T	A	0.990144	0.812437	0.22003	4.62173e-05
rs2050427	6	77587889	C	A	0.838471	0.182715	0.0455032	4.62182e-05
rs555855873	10	89393741	G	A	0.997221	-1.08193	0.251586	4.62287e-05
rs117668355	7	25465602	G	C	0.99487	-0.956881	0.221785	4.6233e-05
rs73820694	3	26178741	G	A	0.00590831	-1.10941	0.317269	4.63031e-05
rs28405404	4	88487788	T	C	0.881092	0.225598	0.0563385	4.63812e-05
rs3026869	1	21597941	T	G	0.980859	-0.43404	0.103114	4.63901e-05
rs73374907	6	8319953	T	G	0.0350885	-0.394182	0.101203	4.641e-05
rs78171427	6	65499233	T	C	0.936342	-0.255347	0.061487	4.65041e-05
rs79169773	11	128612314	G	A	0.00797725	0.73583	0.172949	4.66018e-05
rs13337016	16	11062591	G	A	0.20176	-0.170152	0.0422089	4.66224e-05
rs377225397	7	24558167	C	A	0.00368042	0.943599	0.219847	4.67578e-05
rs4510635	6	77651472	T	C	0.839219	0.184666	0.0460152	4.67679e-05
rs16888213	6	77600686	C	A	0.840929	0.1849	0.0460828	4.67791e-05
rs9866864	3	133154974	G	A	0.855842	0.204858	0.0511253	4.67915e-05
rs140553404	7	2794759	G	A	0.998144	2.89317	1.18723	4.68117e-05
rs182895267	8	115420191	T	C	0.981005	0.527346	0.13769	4.68376e-05
rs55894142	14	40509808	G	C	0.0152774	0.50534	0.119281	4.68639e-05
rs146710615	7	2824355	T	C	0.00206473	-2.62908	1.04708	4.7062e-05
rs201932535	18	48392351	I	D	0.0155528	-0.621018	0.164066	4.70621e-05
rs142165156	7	5763004	G	A	0.993085	1.0019	0.280799	4.71248e-05
rs564765353	19	33778468	T	C	0.00287054	1.0897	0.253477	4.71314e-05
rs115708177	3	73123015	C	A	0.0117349	-0.714184	0.190933	4.71658e-05
rs578113333	12	72564451	C	A	0.00822668	-0.877024	0.240829	4.71797e-05
rs146919048	10	30318595	T	C	0.992627	-0.919837	0.2142	4.72739e-05
rs2217932	15	45283612	T	A	0.141537	-0.193977	0.0484327	4.72957e-05
rs9529392	13	69173884	T	A	0.978244	0.51873	0.135575	4.7307e-05
rs140895866	12	7671939	G	A	0.992527	-0.710106	0.166631	4.73098e-05
rs116478434	13	31157122	T	G	0.987209	-0.625876	0.147983	4.73348e-05
rs186241447	9	19285205	T	G	0.00464264	-1.3027	0.380888	4.73765e-05
rs116069585	1	105946751	T	A	0.99781	-1.40848	0.331313	4.73942e-05
rs28564459	5	159200814	T	C	0.99137	-0.730698	0.171753	4.73997e-05
rs142244734	4	10260845	G	A	0.998475	7.20535	3.53467	4.74596e-05
rs114783988	1	166587265	G	A	0.994594	-0.77384	0.181169	4.74811e-05
rs115706740	2	240858251	G	C	0.0153698	-0.608933	0.160748	4.75104e-05
rs538615130	4	182335901	G	C	0.0045666	-1.27242	0.375465	4.7543e-05
rs141426874	3	2005986	G	A	0.997591	-1.26248	0.292484	4.75502e-05
rs771093619	12	7669145	G	C	0.00732744	0.711076	0.166891	4.75938e-05
rs28444700	3	184407418	T	A	0.970956	0.459146	0.118237	4.76186e-05
rs530247752	2	223725816	G	C	0.00196443	-3.0237	1.14339	4.76276e-05
rs982191	2	181159251	G	C	0.906984	-0.229275	0.0554848	4.7728e-05
rs9529356	13	69104692	T	C	0.979214	0.533559	0.139774	4.77477e-05
rs72999087:A	3	153420822	T	A	0.708447	-0.148197	0.0362956	4.77825e-05
rs75280278	6	22491286	T	C	0.972887	-0.370062	0.0884107	4.78187e-05
rs78527028	6	22491099	G	A	0.972887	-0.370062	0.0884107	4.78187e-05
rs554295979	12	73545543	G	A	0.994337	1.31684	0.370287	4.78492e-05
rs190422828	11	127290204	G	A	0.997004	-1.16227	0.271544	4.79093e-05
rs79006747	5	92775926	T	A	0.0372682	-0.38895	0.0994482	4.79629e-05
rs9652459	15	55178140	T	G	0.937688	0.286831	0.0725185	4.79925e-05
rs114003991	17	62092471	T	G	0.0326535	0.366091	0.0876985	4.80444e-05
rs184714134	7	100141201	G	C	0.998402	-1.47495	0.342658	4.80685e-05
rs143793701	10	132435418	T	C	0.996026	1.59828	0.48494	4.80806e-05
rs12809610	12	80850440	C	A	0.0839792	0.222378	0.0537804	4.81583e-05
rs75178047	3	113705034	T	G	0.984291	0.642779	0.169612	4.81798e-05
rs138327837	5	382934	T	C	0.997408	-1.30718	0.305269	4.81924e-05
rs142100767	7	8293152	G	C	0.00891057	0.692678	0.162993	4.82369e-05
rs145909748	7	62692001	G	A	0.0313247	0.375021	0.0896368	4.82431e-05
rs112981395	4	2360721	G	A	0.0924805	0.225613	0.054691	4.82587e-05
rs58263177	14	69346426	I	D	0.863932	-0.184777	0.0449249	4.82611e-05
rs548733995	9	7848455	T	G	0.0040648	-1.48987	0.454074	4.8362e-05
rs536667622	7	153909155	G	C	0.00278132	1.14068	0.264967	4.83627e-05
rs186387681	10	130929283	G	C	0.00307396	1.17621	0.272326	4.83639e-05
rs140476485	5	30949975	T	G	0.00212871	1.24254	0.287858	4.83725e-05
rs28394264	16	6133793	C	A	0.839701	0.18536	0.0462435	4.83753e-05
rs587734695	1	147534061	T	C	0.00240198	-2.7445	0.939301	4.83804e-05
rs28960988	2	51875917	G	A	0.988334	0.719813	0.192748	4.83916e-05
rs73206183	13	69297662	T	C	0.978129	0.511972	0.133947	4.84444e-05
rs11865601	16	58677584	G	A	0.73769	0.154327	0.0383055	4.84778e-05
rs6081556	20	19250139	G	A	0.994819	-0.879463	0.204231	4.84817e-05
rs150159545	6	137793434	T	C	0.998477	-1.74514	0.407326	4.85268e-05
rs2194576	2	36511537	G	A	0.242513	0.154171	0.0376968	4.85502e-05
rs12599843	16	58683979	T	C	0.732978	0.154025	0.0382286	4.85875e-05
rs4705944	5	131755264	T	A	0.914456	-0.220714	0.0534555	4.86393e-05
rs74091501	1	78965075	T	C	0.0137344	0.527595	0.124925	4.86675e-05
rs7602472	2	181298780	T	G	0.105173	0.21938	0.0532127	4.86815e-05
rs574812332	12	118618811	G	A	0.998749	9.36119	4.85135	4.87128e-05
rs143162737	4	162796493	I	D	0.968324	-0.3433	0.0822812	4.87728e-05
rs117103445	6	151388545	G	C	0.938498	0.297211	0.0754164	4.87896e-05
rs191887508	2	38863791	G	A	0.00298179	-1.91013	0.601823	4.88074e-05
rs10828985	10	26679256	G	A	0.653174	0.154816	0.0383469	4.88485e-05
rs73830292	3	41646917	T	C	0.00877772	0.615888	0.145425	4.88718e-05
rs9541393	13	69072421	G	A	0.0227086	-0.506468	0.132308	4.897e-05
rs9529417	13	69305422	C	A	0.978235	0.512817	0.134277	4.90395e-05
rs17385192	16	63892792	T	G	0.799243	0.165134	0.0411518	4.90794e-05
rs188848915	10	70883188	G	A	0.998047	3.59326	1.46563	4.90851e-05
rs117641257	14	40475025	G	A	0.98479	-0.512766	0.121336	4.90921e-05
rs116742006	5	131647678	G	A	0.976773	-0.394809	0.0943284	4.91108e-05
rs34243691	12	80849898	T	G	0.916961	-0.224382	0.0543323	4.921e-05
rs143274456	6	77670551	T	C	0.135902	-0.196525	0.0492368	4.92206e-05
rs149657499	11	107433491	C	A	0.00683238	0.728968	0.171321	4.92459e-05
rs11076785	16	3790186	T	G	0.651056	-0.142366	0.0349659	4.92618e-05
rs17259798	1	208763541	T	C	0.923835	-0.250374	0.0605823	4.93424e-05
rs143819425	12	18758946	G	C	0.99685	-1.07914	0.249621	4.93574e-05
rs114455446	17	65926868	T	C	0.992198	0.9423	0.261445	4.93856e-05
rs141825412	13	69297798	C	A	0.978134	0.511631	0.133996	4.94052e-05
rs114485216	14	33117798	T	C	0.0100447	0.595352	0.140755	4.94224e-05
rs35198090	6	4697265	I	D	0.115341	0.212267	0.0515759	4.94254e-05
rs139380314	16	22874592	G	A	0.0192563	0.477607	0.113824	4.94654e-05
rs7277527	21	42883228	T	C	0.949966	0.327741	0.0833278	4.95097e-05
rs12611806	2	54907635	T	C	0.184492	0.165732	0.0404684	4.95347e-05
rs11613941	12	24060617	G	A	0.260292	0.150256	0.0368187	4.95446e-05
rs115883225	1	204911473	T	C	0.00367677	-1.6882	0.523578	4.96745e-05
rs71942587	6	7516207	I	D	0.910162	0.243253	0.0612724	4.97437e-05
rs6501796	17	73441246	T	C	0.0720127	0.288652	0.0696462	4.9745e-05
rs7839632	8	25742355	T	C	0.343952	-0.139916	0.0346859	4.97722e-05
rs188770719	10	92940643	T	G	0.0167861	-0.602558	0.159074	4.97854e-05
rs9914137	17	3790073	G	A	0.86611	0.211726	0.0530031	4.98592e-05
rs6972652	7	150965896	T	C	0.112435	-0.228919	0.0574986	4.98842e-05
rs4289508	4	115198045	T	C	0.0442967	0.343029	0.0824601	4.98937e-05
rs140710891	7	131727336	T	G	0.997282	-1.12844	0.263689	4.9911e-05
rs115181714	7	131727647	G	C	0.997282	-1.12844	0.263689	4.9911e-05
rs566818634	13	38091097	G	A	0.997575	2.75496	1.00248	4.99234e-05
rs114796701	15	55172701	G	C	0.942228	0.295042	0.0748867	5.00394e-05
rs183016311	7	135028837	T	C	0.00204047	-3.83389	1.44533	5.00429e-05
rs72868118	2	34146921	G	A	0.985702	0.606727	0.161168	5.00917e-05
rs1518701	2	181214965	T	G	0.093845	0.232861	0.0565007	5.01123e-05
rs80014104	15	85399542	T	C	0.0747234	0.237812	0.0575981	5.01587e-05
rs72740088	15	80512515	T	C	0.967123	-0.364683	0.0874185	5.01719e-05
rs6760447	2	45298915	G	A	0.217241	-0.162909	0.040562	5.01901e-05
rs141229969	5	96662586	G	A	0.998807	9.44424	6.83889	5.02033e-05
rs1501441	12	43744834	G	A	0.859517	-0.196641	0.0479361	5.02225e-05
rs759614291	4	81129513	I	D	0.00386489	1.15693	0.27132	5.02974e-05
rs142014985	8	104404682	G	A	0.00827901	-0.935227	0.258772	5.04234e-05
rs561158844	3	197063222	G	A	0.998883	-1.70578	0.406859	5.04892e-05
rs9541518	13	69306184	G	A	0.97824	0.513169	0.13458	5.05221e-05
rs77700171	5	131744946	T	C	0.976426	-0.391017	0.0935753	5.05511e-05
rs146588892	6	53076372	T	G	0.0702154	0.244226	0.0592306	5.05514e-05
rs560934940	11	127207786	T	G	0.996402	-0.999065	0.233973	5.05529e-05
rs189663947	1	111209161	T	A	0.995384	1.33747	0.39408	5.06366e-05
rs551063813	7	122705866	G	A	0.99881	8.30436	5.3343	5.06646e-05
rs41303495	7	100228655	T	G	0.00143737	1.59367	0.372514	5.07035e-05
rs115482457	14	85592550	T	C	0.018302	0.457705	0.109161	5.07444e-05
rs6554407	4	53185950	T	A	0.403564	-0.136017	0.0336879	5.07693e-05
rs2682354	1	21693431	T	C	0.430211	-0.141867	0.0351249	5.08059e-05
rs142781440	11	88930639	G	A	0.00951115	0.605741	0.143238	5.08072e-05
rs76947914	16	11062370	T	C	0.200819	-0.169437	0.0422396	5.08122e-05
rs142906440	7	2829441	G	A	0.997943	2.60765	1.03866	5.08169e-05
rs111742992	3	113711412	T	C	0.0183741	-0.569619	0.149756	5.09554e-05
rs4971683	2	50813933	G	C	0.553931	-0.131145	0.0323622	5.10177e-05
rs8020960	14	20690606	G	A	0.249346	-0.155501	0.0387367	5.10183e-05
rs113410632	16	60990127	T	C	0.00557176	-1.32674	0.388615	5.10299e-05
rs58028053	13	26528960	C	A	0.912803	0.279031	0.0704953	5.10509e-05
rs150232830	3	178115247	T	C	0.99345	1.16884	0.329996	5.10613e-05
rs538309564	13	69529173	T	A	0.00131631	1.61873	0.376799	5.11172e-05
rs2156462	11	68358460	C	A	0.00133889	-5.47167	3.20492	5.11478e-05
rs146502451	13	91755985	G	C	0.00567894	-1.1938	0.341327	5.12063e-05
rs138301776	1	46923943	G	A	0.997084	1.96582	0.638152	5.12213e-05
rs368857333	8	118996688	I	D	0.183138	0.165668	0.0405263	5.12236e-05
rs77503256	1	166570100	T	G	0.00545056	0.77342	0.181896	5.13226e-05
rs8054658	16	11063433	G	A	0.873842	0.205648	0.0515974	5.13995e-05
rs143560690	13	69305941	I	D	0.978573	0.514252	0.135097	5.14073e-05
rs151314968	14	40489633	I	D	0.0160081	0.502073	0.119181	5.14182e-05
rs76521655	22	36748398	T	C	0.0710253	0.252901	0.0613744	5.14247e-05
rs545030059	7	2830312	G	C	0.997944	2.60336	1.03663	5.14386e-05
rs9541517	13	69304312	T	A	0.0217672	-0.511193	0.134202	5.15205e-05
rs143698232	6	19797829	C	A	0.00388467	-1.85939	0.592813	5.15718e-05
rs142677703	7	2899546	G	C	0.997328	2.04221	0.678211	5.16284e-05
rs9529407	13	69261628	T	A	0.0228131	-0.50306	0.132021	5.16402e-05
rs141307223	6	7470611	G	A	0.997383	-1.21098	0.284163	5.17801e-05
rs148780861	7	2832591	G	A	0.00205435	-2.60214	1.03596	5.18064e-05
rs181745663	1	166567350	T	G	0.00545294	0.773094	0.181923	5.1823e-05
rs9541510	13	69288134	G	C	0.0219804	-0.50752	0.133273	5.19196e-05
rs148095445	7	2835381	G	C	0.997948	2.60414	1.03671	5.19435e-05
rs184274991	7	2849884	G	A	0.998353	3.42409	1.42775	5.19497e-05
rs785202	1	21698223	G	C	0.568537	0.143206	0.0355	5.19511e-05
rs144015179	3	2008225	G	C	0.997663	-1.25376	0.29202	5.19599e-05
rs138919117	16	54092242	T	C	0.0244654	-0.465827	0.121226	5.19764e-05
rs3107384	1	21690627	G	A	0.441995	0.138388	0.0341956	5.20319e-05
rs7684868	4	115200568	T	G	0.959954	-0.371957	0.0894603	5.20654e-05
rs17083418	5	93238817	T	C	0.0371339	-0.373013	0.095791	5.20781e-05
rs41295439	22	19737384	T	C	0.00291712	-1.94252	0.641484	5.21548e-05
rs142337722	8	122809238	T	G	0.0067308	-1.43486	0.416939	5.22007e-05
rs73206176	13	69279999	T	C	0.0219355	-0.507686	0.133366	5.22146e-05
rs565557105	10	134021914	T	C	0.992019	-0.683883	0.161618	5.22549e-05
rs546681601	6	78502453	G	A	0.986812	0.690711	0.184679	5.22607e-05
rs66793786:G	3	64707880	T	G	0.719417	-0.145111	0.0356877	5.22727e-05
rs13166346	5	131775159	T	C	0.084906	0.221116	0.0537759	5.22754e-05
rs9541497	13	69255065	G	A	0.977237	0.503411	0.13221	5.22805e-05
rs11639929	16	5612236	T	A	0.236461	0.152864	0.03754	5.23314e-05
rs13130904	4	114501623	T	C	0.0404878	-0.377697	0.0971342	5.23408e-05
rs150864929	1	46913005	C	A	0.996314	1.6319	0.501255	5.23929e-05
rs9652460	15	55178234	G	A	0.0671574	-0.274903	0.0697553	5.2401e-05
rs73363480	17	75224772	T	G	0.998808	7.16615	3.38041	5.24126e-05
rs74686168	1	213662041	C	A	0.876013	0.205732	0.0517	5.24838e-05
rs544884168:A	4	153023924	C	A	0.995983	1.59427	0.476226	5.25134e-05
rs561028004	20	14668273	G	A	0.00244505	-2.3255	0.828848	5.25205e-05
rs144691374	2	147897964	T	C	0.00152674	1.56708	0.373243	5.25272e-05
rs73206165	13	69265806	T	G	0.0228235	-0.502379	0.131965	5.25622e-05
rs34597339	8	108331706	T	C	0.0806374	0.233084	0.0566789	5.26564e-05
rs200563733	16	9517560	I	D	0.996072	-1.07764	0.25166	5.26658e-05
rs2686151	2	181161447	T	C	0.906965	-0.228129	0.0555263	5.26899e-05
rs75902793	12	74152208	G	A	0.986858	0.647691	0.173329	5.27214e-05
rs9541511	13	69291828	T	A	0.0219572	-0.507234	0.133318	5.27349e-05
rs140400002	21	43952134	G	A	0.00258254	1.16036	0.272589	5.27573e-05
rs192424610	2	225995570	T	C	0.996183	-0.921569	0.216289	5.27957e-05
rs3810040	18	357247	G	A	0.827238	0.1803	0.0451919	5.28568e-05
rs9529413	13	69291309	T	C	0.0219548	-0.507166	0.133322	5.28947e-05
rs184946241	1	224052460	G	A	0.995766	1.48921	0.453447	5.29075e-05
rs113077835	16	7269700	C	A	0.984037	-0.496882	0.118133	5.29153e-05
rs181627503	4	32932229	G	A	0.00143429	-5.02699	2.22262	5.29423e-05
rs78897652	2	181165330	T	G	0.92035	-0.231352	0.0562986	5.29451e-05
rs6042780	20	1504603	C	A	0.00188124	-3.08802	1.19171	5.2952e-05
rs145467738	11	82528254	T	C	0.0178188	-0.554126	0.146458	5.31376e-05
rs73206166	13	69268202	T	G	0.0228311	-0.501931	0.131924	5.3146e-05
rs12902975	15	45267670	T	C	0.859263	0.187554	0.0471475	5.31567e-05
rs192036526	1	166567116	T	C	0.00546107	0.772505	0.182062	5.31763e-05
rs78685635	1	166552189	T	C	0.00550259	0.778703	0.183586	5.32425e-05
rs73883009	3	171342210	T	C	0.968215	0.418919	0.1083	5.33437e-05
rs6575267	14	93047333	C	A	0.516859	-0.132386	0.0327818	5.33636e-05
rs553253723	4	72735802	I	D	0.998886	-1.78145	0.427812	5.33768e-05
rs562531869	11	17219805	T	C	0.0019967	-2.62175	0.97532	5.34027e-05
rs116705463	2	98560142	C	A	0.92699	0.273444	0.0693676	5.34133e-05
rs9541448	13	69150097	T	G	0.978443	0.518713	0.136519	5.34309e-05
rs114924847	16	54096547	T	G	0.0244249	-0.467743	0.121897	5.34551e-05
rs141612693	15	55174277	G	C	0.0575227	-0.294966	0.075154	5.35098e-05
rs140463560	13	69342698	I	D	0.0216608	-0.510421	0.134295	5.35973e-05
rs753978280	17	12175579	I	D	0.109007	0.249317	0.0608607	5.36026e-05
rs45530340	1	20960230	T	C	0.095154	-0.236316	0.0597829	5.36293e-05
rs9541395	13	69072713	T	C	0.977949	0.51347	0.134976	5.36492e-05
rs114519571	1	166594920	G	A	0.99451	-0.765589	0.180584	5.36795e-05
rs561129686	6	7409098	G	A	0.99277	-0.745341	0.176772	5.36971e-05
rs186308669	15	91606734	T	A	0.00554048	0.837804	0.197941	5.37224e-05
rs549347067	10	109467340	T	C	0.998388	4.0322	2.06621	5.37285e-05
rs9541501	13	69263845	G	A	0.977209	0.502292	0.1321	5.37399e-05
rs149705998	13	69303530	I	D	0.978586	0.512968	0.135087	5.37433e-05
rs114806577	4	187241444	T	C	0.948378	-0.296592	0.0718809	5.37454e-05
rs78966134	5	159516172	G	A	0.985678	-0.536683	0.128149	5.37903e-05
rs111675476	6	42731485	G	A	0.868601	-0.194509	0.047591	5.39103e-05
rs187135790	2	21402219	T	G	0.993784	1.02729	0.292061	5.39271e-05
rs183215838	1	166577923	T	C	0.00542291	0.766636	0.180831	5.39721e-05
rs73206182	13	69290976	G	A	0.0219683	-0.506254	0.13322	5.39764e-05
rs75903522	5	81795397	C	A	0.00755598	0.762373	0.179215	5.39839e-05
rs13252714	8	108333854	T	C	0.919332	-0.232716	0.0566774	5.40591e-05
rs201438480	13	69303340	I	D	0.978589	0.512795	0.135087	5.40745e-05
rs143414556	4	63457158	G	C	0.993939	1.16119	0.332468	5.41208e-05
rs184421710	10	7260549	T	C	0.00129274	1.6086	0.381907	5.41938e-05
rs377012399	13	69303338	I	D	0.97859	0.512692	0.135082	5.42365e-05
rs72924516	3	68271011	G	A	0.183253	0.164199	0.0403138	5.42435e-05
rs9541494	13	69248714	C	A	0.977266	0.502328	0.132204	5.42994e-05
rs180885788	1	166576747	C	A	0.994575	-0.76638	0.180839	5.43149e-05
rs369675080	21	43965971	T	C	0.00296425	1.09167	0.25621	5.43343e-05
rs34641573	12	97371304	I	D	0.242571	0.18094	0.044536	5.43353e-05
rs2679335	2	181134103	G	C	0.906034	-0.225562	0.0550157	5.43982e-05
rs117712005	14	40517918	G	A	0.0149674	0.504226	0.120034	5.44342e-05
rs199785223	7	131863602	T	C	0.662165	-0.15357	0.0379415	5.45043e-05
rs573055670	5	39884255	T	C	0.00581193	0.800227	0.188899	5.45395e-05
rs573184577	13	69303338	I	D	0.978594	0.512503	0.135075	5.45591e-05
rs9529405	13	69245238	G	A	0.0227111	-0.502354	0.132254	5.4603e-05
rs150533471	8	142019725	G	A	0.986879	0.6851	0.183094	5.4604e-05
rs7187157	16	11074197	G	A	0.871264	0.203096	0.0511199	5.46096e-05
rs75044723	15	55179821	G	A	0.062254	-0.284844	0.0725422	5.46395e-05
rs7582776	2	181227237	G	C	0.107078	0.214258	0.0523294	5.46499e-05
rs73206168	13	69268749	G	A	0.977197	0.501612	0.132045	5.47141e-05
rs60582286	6	16622448	T	C	0.0101433	0.682196	0.162417	5.47154e-05
rs191228008	1	166590455	C	A	0.994576	-0.766255	0.18092	5.47956e-05
rs559031661	7	23594273	G	C	0.0145863	0.491024	0.117244	5.48252e-05
rs549518414	7	140126834	G	A	0.997564	2.23135	0.792256	5.49822e-05
rs142436447	12	74145640	T	C	0.0131442	-0.645899	0.173234	5.50287e-05
rs2796358	1	21693782	T	A	0.437012	-0.142173	0.035366	5.51196e-05
rs113936937	6	41372738	G	C	0.00973823	-0.88174	0.241673	5.51315e-05
rs114560179	18	56092211	T	C	0.00858385	0.622684	0.147614	5.51668e-05
rs146963804	10	104904280	T	C	0.998389	7.61669	4.06969	5.51905e-05
rs72954182	4	136114409	T	C	0.976719	0.466852	0.122326	5.52432e-05
rs117909614	8	9881922	G	A	0.976943	0.570971	0.150628	5.53e-05
rs72650846	1	20967172	G	A	0.90469	0.236176	0.0598531	5.53658e-05
rs73206170	13	69271187	G	C	0.977943	0.505509	0.133173	5.53802e-05
rs6733100	2	36520350	G	A	0.774154	-0.154586	0.0380619	5.53817e-05
rs73945627	18	867021	G	A	0.956435	0.361981	0.0930042	5.53834e-05
rs186260836	8	1143202	T	G	0.998319	-1.42022	0.33461	5.53982e-05
rs193122564	8	62639288	G	A	0.998366	3.96491	1.6303	5.54624e-05
rs539036003	16	10331498	G	A	0.00177589	-3.41695	1.31639	5.55412e-05
rs183406776	18	15089605	T	G	0.00391624	0.984451	0.231823	5.55539e-05
rs7905871	10	89384426	T	C	0.00280292	1.0673	0.250847	5.55671e-05
rs2351767	2	50814968	T	G	0.453608	0.130089	0.0322676	5.56003e-05
rs565096802	8	14216536	C	A	0.00176424	1.36989	0.324863	5.56024e-05
rs12894032	14	31453517	T	A	0.239293	0.152715	0.0376388	5.56207e-05
rs75428467	11	106100612	T	C	0.00432953	-1.95019	0.610041	5.56841e-05
rs9541415	13	69103984	T	G	0.0209537	-0.526343	0.13896	5.56842e-05
rs569309665	11	17215535	C	A	0.998012	2.6083	0.970508	5.57533e-05
rs553950397	11	17214868	T	A	0.00198814	-2.6083	0.970508	5.57533e-05
rs3828671	5	131647475	G	A	0.9495	-0.277103	0.0672964	5.57884e-05
rs72542344	2	36486846	I	D	0.786103	-0.157681	0.0388303	5.5805e-05
rs193255504	12	13207993	T	G	0.00198253	-2.78891	1.07569	5.58316e-05
rs143409980	15	100406022	G	A	0.994178	-0.791863	0.18761	5.59206e-05
rs537164889	1	21226504	T	C	0.998417	6.61445	3.04825	5.59206e-05
rs9541498	13	69259272	T	A	0.0227577	-0.501595	0.132226	5.60332e-05
rs7638828	3	153418139	T	C	0.309407	0.144112	0.0356423	5.60445e-05
rs188690622	2	34131452	T	C	0.985121	0.595238	0.158774	5.6046e-05
rs145115047	14	53254594	G	A	0.00660511	-0.981202	0.277608	5.61084e-05
rs141455278	20	8362540	I	D	0.977147	0.497501	0.130205	5.61795e-05
rs547555026	1	21388465	T	C	0.0014521	-7.29579	3.31006	5.61807e-05
rs543231720	9	31648063	T	C	0.992453	0.906277	0.253517	5.621e-05
rs578072312	9	31648010	T	C	0.992454	0.906235	0.253516	5.62583e-05
rs538828955	11	17209217	G	C	0.00198673	-2.60544	0.969213	5.62779e-05
rs150211968	13	102090572	I	D	0.996528	-1.02829	0.239787	5.62923e-05
rs536896568	9	31643876	I	D	0.992453	0.906518	0.253621	5.63168e-05
rs11108366	12	96382254	T	G	0.19949	-0.165159	0.0414692	5.64283e-05
rs142269383	13	69322883	I	D	0.0213104	-0.513765	0.135613	5.64518e-05
rs545011136	9	31645671	I	D	0.00754769	-0.906162	0.253546	5.64544e-05
rs553010208	9	31645449	I	D	0.00754741	-0.906174	0.253555	5.64768e-05
rs6707002	2	44426309	G	A	0.730966	0.146018	0.0365565	5.64776e-05
rs10469641	2	181233437	G	A	0.89328	-0.214984	0.05261	5.65355e-05
rs144696334	14	40510480	G	A	0.984256	-0.495816	0.11839	5.65719e-05
rs17014792	2	34387578	G	A	0.957611	-0.314271	0.0760468	5.6573e-05
rs9541507	13	69279346	T	C	0.0219211	-0.505104	0.133267	5.65987e-05
rs7691675	4	185524050	G	A	0.159473	0.193156	0.0474762	5.66239e-05
rs17296316	8	108331400	G	A	0.919333	-0.232322	0.0567373	5.66445e-05
rs7151175	14	31487226	G	A	0.759605	-0.152279	0.0375775	5.6681e-05
rs11070439	15	45318572	G	A	0.334852	-0.14611	0.0364798	5.67587e-05
rs34869792	17	27788769	I	D	0.847559	0.203902	0.0514508	5.67686e-05
rs116444257	5	107640655	G	A	0.00462356	-1.43505	0.439335	5.68212e-05
rs114022477	1	46911444	T	C	0.00369037	-1.61377	0.496515	5.68223e-05
rs62252549	3	28063301	G	C	0.980189	-0.451668	0.108336	5.68628e-05
rs116758691	5	107631063	G	C	0.00457545	-1.44783	0.4435	5.68721e-05
rs138376628	9	31649846	G	A	0.00754657	-0.905215	0.253353	5.68734e-05
rs116532820	6	22485614	T	A	0.0270995	0.366783	0.0885439	5.70268e-05
rs188543405	5	168371287	G	A	0.997663	-1.50529	0.35497	5.70825e-05
rs150459590	12	108641418	G	C	0.997221	2.05175	0.668153	5.71132e-05
rs66656487	7	122159691	G	A	0.36904	0.132633	0.0328777	5.71363e-05
rs547149486	1	166594220	G	A	0.994507	-0.762545	0.180544	5.71605e-05
rs114204676	1	166579749	T	A	0.00543512	0.763843	0.1808	5.71878e-05
rs61990388	14	92129010	T	C	0.0735717	0.251679	0.0614159	5.72374e-05
rs9875658	3	153428058	T	C	0.344586	0.140998	0.0349469	5.7271e-05
rs368471642	12	20528633	G	A	0.00276182	-2.07566	0.688131	5.72823e-05
rs7748939	6	77638489	T	C	0.161643	-0.181645	0.0457929	5.74446e-05
rs9541496	13	69252838	T	C	0.0226932	-0.50151	0.132396	5.74632e-05
rs141912361	10	89383278	T	C	0.00281275	1.06462	0.250729	5.75323e-05
rs73135308	5	92910056	T	G	0.0666051	-0.281119	0.0717033	5.75824e-05
rs145055209	1	166584518	G	A	0.994543	-0.764944	0.181165	5.76449e-05
rs184967227	2	29492976	G	C	0.997559	-1.15924	0.271131	5.7679e-05
rs147113025	1	153113747	G	A	0.00220264	-2.95609	1.06381	5.78033e-05
rs184048162	16	69542544	T	G	0.00178683	-3.37326	1.324	5.78045e-05
rs141669972	3	126188648	I	D	0.960949	-0.315946	0.0766655	5.78067e-05
rs7193377	16	5615868	T	A	0.758542	-0.153286	0.0378743	5.78279e-05
rs146784217	9	31636932	T	A	0.0075338	-0.906	0.253883	5.78643e-05
rs1925948	1	156544771	T	C	0.465019	0.13224	0.0328774	5.7874e-05
rs140469670	20	15222219	T	G	0.981939	0.592364	0.157842	5.79077e-05
rs188313522:C	5	166114364	G	C	0.938131	-0.262365	0.0639376	5.79929e-05
rs532598403	11	112813112	G	C	0.998687	-1.72399	0.414472	5.80061e-05
rs566994258	6	131008976	I	D	0.998347	-1.64513	0.39729	5.80404e-05
rs9862110	3	56568734	T	C	0.134707	-0.202761	0.0512378	5.80803e-05
rs574543737	7	87263771	G	C	0.00204215	1.44055	0.342782	5.81067e-05
rs113426211	1	162734189	I	D	0.237385	-0.153701	0.0385962	5.81348e-05
rs146309564:A	18	46362079	C	A	0.983963	-0.523871	0.125683	5.81513e-05
rs11112269	12	105368694	T	C	0.111959	-0.210301	0.0533119	5.81894e-05
rs188063406	5	118369318	G	A	0.996588	1.69711	0.528387	5.82246e-05
rs547240034	9	32739004	T	G	0.997758	2.43695	0.87479	5.82674e-05
rs13137121	4	155548453	G	A	0.502605	-0.128808	0.0320761	5.83389e-05
rs56394135	5	131769240	T	C	0.0851447	0.219414	0.0537123	5.83693e-05
rs76083669	5	55646171	G	A	0.998279	3.49282	1.46149	5.83741e-05
rs558114119	7	131692705	T	C	0.00267344	1.1278	0.266102	5.83898e-05
rs13204857	6	77641181	T	G	0.838378	0.181468	0.0457917	5.84005e-05
rs117363904	11	106089287	T	C	0.00428856	-1.96135	0.615801	5.84154e-05
rs576220263	7	153815450	G	A	0.9979	2.86364	1.02653	5.84197e-05
rs148997376	4	21706063	T	C	0.996088	1.64438	0.503296	5.84398e-05
rs9541492	13	69243808	G	A	0.0218092	-0.504431	0.133332	5.85654e-05
rs183862102	12	85689483	T	C	0.995461	1.33465	0.397491	5.85899e-05
rs12579521	12	46881984	T	C	0.193988	-0.174587	0.0439119	5.86174e-05
rs141558300	18	59600212	T	C	0.00177224	-4.2081	1.56044	5.86334e-05
rs181340845	8	13858621	G	A	0.00523802	0.890733	0.210964	5.8645e-05
rs17082567	6	152707840	T	C	0.801142	-0.162699	0.0401931	5.87155e-05
rs75312483	6	65502581	G	C	0.936533	-0.252173	0.0615627	5.87701e-05
rs150830706	5	1204932	G	C	0.00415879	0.962872	0.228069	5.88493e-05
rs17209067	21	16596404	G	A	0.9798	1.22831	0.366487	5.89567e-05
rs114196211	17	38896805	T	A	0.019272	0.443946	0.106853	5.8982e-05
rs116742385	7	55197726	T	C	0.992046	0.967114	0.269893	5.90142e-05
rs115109074	14	105843956	T	C	0.0556877	-0.319214	0.0818684	5.90199e-05
rs7406660	17	72227578	T	A	0.3829	0.137664	0.0341879	5.90417e-05
rs77947663	14	105844628	G	A	0.944314	0.319212	0.0818728	5.90826e-05
rs146694014	14	53270930	G	A	0.993401	0.977033	0.277092	5.90947e-05
rs547591285	17	6510946	T	A	0.99836	4.00837	1.50575	5.91263e-05
rs369667754	1	166572000	T	C	0.994577	-0.763085	0.18097	5.91851e-05
rs62440450	7	16297396	G	C	0.316015	0.135745	0.0336638	5.92197e-05
rs4794582	17	53487709	G	A	0.837239	0.182251	0.0460332	5.92202e-05
rs187349014	15	42071606	G	A	0.00275944	-2.10576	0.7272	5.92456e-05
rs78587447	2	119660655	T	C	0.0194369	0.448775	0.108159	5.92808e-05
rs150564116	17	10644492	I	D	0.100481	-0.226751	0.0575764	5.9312e-05
rs2964251	5	152068621	C	A	0.827347	0.176045	0.044432	5.93174e-05
rs4864621	4	53215789	T	C	0.389499	-0.135688	0.0339168	5.93224e-05
rs544333996	11	17219785	T	C	0.998055	2.63989	0.992824	5.93386e-05
rs148193556	19	1401183	G	A	0.993824	-0.880817	0.208914	5.93457e-05
rs140808187	1	211321767	T	C	0.00108568	-9.73545	5.22273	5.93958e-05
rs185440059	14	69312659	T	C	0.00144047	1.84406	0.441321	5.94008e-05
rs1257657	14	99489196	G	A	0.297612	-0.140476	0.0352334	5.94291e-05
rs11808512	1	156548586	T	C	0.423972	0.133253	0.0331467	5.94626e-05
rs537746447	18	30854661	I	D	0.998499	4.48576	2.18229	5.9516e-05
rs117257266	7	129453239	T	C	0.00364184	-1.66613	0.536939	5.95248e-05
rs189650886	2	25069747	T	C	0.00133104	-5.31366	3.27273	5.95696e-05
rs183311216	5	124754298	G	C	0.00120057	-8.51195	5.77983	5.96162e-05
rs34058707	15	24682461	G	A	0.852807	0.230248	0.0583984	5.96468e-05
rs190747288	1	45848400	T	G	0.0039861	-1.42788	0.431774	5.96518e-05
rs147429018	2	3894091	I	D	0.0198303	-0.521837	0.137631	5.96571e-05
rs12908665	15	24685579	G	A	0.714044	0.178991	0.0449916	5.96947e-05
rs116308616	5	107643362	G	A	0.00310061	-1.82688	0.597053	5.96969e-05
rs9879536	3	56688073	T	C	0.856152	0.190412	0.0481178	5.9724e-05
rs6081550	20	19239301	G	A	0.99459	-0.853195	0.200755	5.97334e-05
rs11521202	9	3788689	G	A	0.703666	-0.150431	0.0373161	5.9829e-05
rs2841942	1	234482205	G	A	0.721883	-0.158496	0.0392875	5.98534e-05
rs186320045	10	89381799	T	C	0.99719	-1.06167	0.250635	5.99349e-05
rs554822692	11	15296848	T	C	0.00741905	-0.930665	0.261618	5.9955e-05
rs9529403	13	69242604	T	A	0.0228121	-0.497747	0.131548	5.99713e-05
rs573375129	3	117243205	G	A	0.99345	-0.860319	0.202551	5.9989e-05
rs67699525	1	204969091	T	A	0.922369	-0.245995	0.0602207	6.00597e-05
rs6865258	5	125117158	T	C	0.994938	1.21497	0.353896	6.00703e-05
rs79304228	3	143404839	T	C	0.997757	3.12475	1.29601	6.0272e-05
rs59146594	20	61179672	G	A	0.882723	0.215827	0.054743	6.02837e-05
rs34238147	13	26776255	G	A	0.888938	0.223885	0.0569009	6.02847e-05
rs565882642	11	17180621	T	C	0.997943	2.54056	0.921158	6.0293e-05
rs182211578	12	85687088	T	A	0.00453729	-1.3314	0.397023	6.02976e-05
rs7907562	10	58663566	T	C	0.251326	-0.158714	0.0398987	6.03228e-05
rs10896344	11	68327463	G	A	0.998696	5.52681	3.30029	6.03677e-05
rs146343001	14	20703703	T	A	0.683216	0.139993	0.0351296	6.04506e-05
rs11862106	16	11051358	G	A	0.804816	0.169474	0.0426926	6.05198e-05
rs115324730	7	37469458	G	A	0.985835	-0.524032	0.125896	6.05651e-05
rs9529421	13	69318202	T	C	0.978195	0.504795	0.133647	6.06455e-05
rs75005527	1	194454394	T	C	0.015226	0.569272	0.136364	6.06625e-05
rs148640555	4	8847155	T	C	0.0174999	0.505348	0.121558	6.06907e-05
rs190711204	5	63713833	T	G	0.011211	0.590597	0.141579	6.07046e-05
rs183746768	9	115726865	G	A	0.00355318	-1.64167	0.506115	6.0713e-05
rs145576194	7	2843142	T	A	0.997997	2.6288	1.05705	6.07469e-05
rs142817092	4	158367996	T	C	0.998494	4.48085	2.66934	6.07734e-05
rs147831021	20	51124950	T	C	0.995373	1.29684	0.382462	6.07871e-05
rs533062504	3	26317422	G	A	0.994674	1.19025	0.348966	6.08305e-05
rs564451037	2	39028701	G	A	0.994681	1.17764	0.340606	6.08433e-05
rs111967054	11	60088444	T	G	0.0201866	-0.523234	0.138389	6.08663e-05
rs565745729	7	140955860	C	A	0.995123	-0.944603	0.224305	6.09164e-05
rs116931068	6	29680075	G	A	0.989957	-0.578314	0.13814	6.09545e-05
rs116371437	2	208750472	T	C	0.00344432	-1.7503	0.568509	6.09636e-05
rs115035263	1	45839174	T	C	0.995662	1.32192	0.395356	6.09664e-05
rs148194157	13	26572147	G	A	0.00657775	-1.31363	0.372536	6.09669e-05
rs62229971	22	36868566	G	C	0.178334	0.166	0.0410365	6.09677e-05
rs147567812	10	120638797	T	C	0.00558775	0.913705	0.216727	6.09792e-05
rs12202292	6	42731771	G	A	0.868222	-0.193086	0.0475886	6.09882e-05
rs57888732	15	45265044	T	A	0.233212	-0.153268	0.0385991	6.11141e-05
rs573352397	7	131716634	G	A	0.00506364	0.797711	0.189288	6.11742e-05
rs75624075	2	49027249	G	A	0.978732	-0.427615	0.103192	6.11985e-05
rs150787561	9	4394545	T	C	0.995392	1.6024	0.493761	6.13063e-05
rs183306524	12	24460454	C	A	0.939788	-0.275832	0.0674196	6.13716e-05
rs139103169	11	98622907	T	A	0.969379	0.473679	0.124208	6.13903e-05
rs9529359	13	69107752	T	A	0.979541	0.532188	0.141343	6.14037e-05
[truncated: 8,166 more rows]

## Sheet: Supplementary Data 4
Supplementary Data 4. Top 10,000 SNPs in the AFR female self-reported stuttering genome-wide association analysis.
[truncated: 10,002 more rows]

[truncated: 4 more sheets: Supplementary Data 5, Supplementary Data 6, Supplementary Data 7, Supplementary Data 8]
